# Supplementary material for: Multinuclear non-haem iron-dependent oxidative enzymes: landscape of their substrates, partner proteins and biosynthetic gene clusters
Source: Microb Genom. 2025 Jul 31;11(7):001462. doi: 10.1099/mgen.0.001462 (PMC12452194; doi:10.1099/mgen.0.001462)
Supplement: Uncited Table S1. [file mgen-11-01462-s002.xlsx]

## Sheet: Fig1B
MNIO_associated_with_Buf1 (red)	MNIO_associated_with_Buf2 (yellow)	Buf_EGKCG/oxazolin (pale blue)	Buf_EGKCG/oxazolin-EF_hand_5 (dark blue)	Cluster_1	Cluster_2	Cluster_3	Cluster4_DUD692_associated_with_chryseobactins (orange)	Cluster11_DUD692_associated_with_methanobactins (purple)	Cluster13_DUD692_associated_with_pearlins (green)	Cluster17_DUD692_associated_with_aminopyruvatides (black)	Cluster21_DUD692_associated_with_methanobactins-like (pink)
TMH25918.1	MCA9075133.1	WP_160817693.1	MBA4142551.1	WP_242528975.1	MBV8718219.1	WP_265342981.1	MBL7922055.1	EGR2838357.1	WP_265287548.1	WP_224586504.1	MBN9378400.1
WP_197710670.1	MBW2292494.1	MCC6922815.1	WP_091135692.1	WP_158708340.1	NUT98920.1	MBK7155392.1	WP_235109853.1	WP_099405240.1	WP_012826920.1	WP_167928014.1	WP_045949669.1
MBK8400381.1	MCA1852967.1	WP_012823190.1	WP_107693602.1	MBV8519813.1	WP_012826743.1	ELU03743.1	MBT7958730.1	WP_020329990.1	WP_254700414.1	MBL8238336.1	WP_162281436.1
WP_093359931.1	WP_176646684.1	MBD3671362.1	MBI5462702.1	MBL7773832.1	MBV9579780.1	WP_094816268.1	MBL7912957.1	WP_009601368.1	WP_171433987.1	TYC66662.1	MCG7983198.1
MCC5979272.1	MXZ35102.1	OYY47503.1	WP_261694249.1	MBV6477648.1	MBL9107279.1	MCP5325881.1	MBX9567968.1	WP_253121575.1	RKP51276.1	CAG1017483.1	GGY16470.1
UCH54358.1	TNE33844.1	KPK11794.1	MBZ0067531.1	MBK6888240.1	MBL8974555.1	WP_130412438.1	WP_240737107.1	OGT35745.1	WP_236515373.1	MBX3740453.1	WP_157684773.1
TAM55898.1	MCA9673574.1	WP_173500929.1	MBA2658484.1	WP_118927059.1	MBV8454869.1	MBH1986512.1	WP_170061848.1	WP_110016657.1	RMN75832.1	WP_263545016.1	WP_061032285.1
NNF78681.1	MCP5264745.1	WP_269022079.1	MBT9591417.1	WP_254561554.1	MBV9827223.1	WP_089374210.1	WP_190680896.1	MCK6436528.1	WP_211075197.1	MBP6189622.1	WP_181011449.1
MBR3371828.1	WP_263605887.1	MCO6412193.1	TSA52571.1	WP_090340417.1	MBL8205294.1	WP_101049997.1	NNF54613.1	AZS79844.1	WP_112718214.1	WP_114844792.1	TSJ88996.1
PKM10796.1	WP_253107228.1	MBY0483598.1	PTR07423.1	WP_235151544.1	OZM73658.1	MBS0554960.1	WP_110984643.1	NJL23788.1	WP_188574393.1	MBN8214163.1	AZS79843.1
WP_063464117.1	MBM3491586.1	MBP6059015.1	WP_090371934.1	MBZ5561896.1	MBI3949647.1	MBL8504776.1	WP_218144591.1	WP_061836754.1	WP_217358734.1	WP_141343163.1	MBI6549734.1
WP_009030055.1	MBV7314735.1	WP_105103492.1	MBN9124584.1	OGB71343.1	MCI0388738.1	MCC5774783.1	MBW4573846.1	MCG7983199.1	WP_018684881.1	MBV8367743.1	EFP96643.1
MCC0008233.1	MBI3767237.1	MBS4050102.1	NWG38674.1	PWT96872.1	MBS1810448.1	WP_166832873.1	NJN38771.1	MAM76193.1	WP_241486396.1	WP_153452477.1	WP_086111277.1
WP_011485654.1	REK25774.1	WP_226663109.1	WP_086976669.1	WP_090436491.1	WP_127967851.1	WP_091471325.1	RZK63166.1	WP_122100284.1	MBC7976073.1	WP_134006280.1	WP_047684995.1
OWY02107.1	MCI0744002.1	MBD3815893.1	MBU0654887.1	WP_083598879.1	WP_267146664.1	WP_226771791.1	WP_190774526.1	WP_114834028.1	WP_255218944.1	MBW8851695.1	NJL23789.1
MCH7696687.1	OGP86734.1	WP_161859290.1	WP_028628275.1	MBZ5572314.1	WP_163988964.1	WP_082504873.1	MCC6953627.1	BAI71432.1	WP_250736079.1	TAY82299.1	WP_105396401.1
QDY68561.1	WP_028008720.1	MBU1308667.1	WP_090961217.1	WP_028101108.1	WP_223756257.1	MBP9064151.1	WP_065394721.1	WP_065083569.1	WP_266580167.1	WP_161035323.1	WP_165934114.1
WP_200565737.1	WP_246119893.1	WP_070991528.1	WP_093281152.1	WP_161026317.1	WP_233836625.1	TXJ02147.1	WP_088841642.1	WP_016921438.1	WP_089496922.1	WP_160330237.1	TGW14584.1
MBN9564010.1	TDP81676.1	WP_239850856.1	WP_043252935.1	WP_155455000.1	WP_152600085.1	QMV72408.1	WP_052346243.1	WP_246659984.1	WP_261293211.1	WP_083412975.1	MCB0361874.1
WP_096431804.1	MBL8645956.1	MBA4142551.1	WP_162125184.1	MBI3368755.1	WP_209045284.1	WP_133857479.1	WP_267406217.1	WP_045949670.1	WP_183999720.1	MBP1097539.1	WP_071186992.1
MBK6599442.1	WP_263415749.1	MCP5334408.1	WP_097065864.1	WP_219882686.1	WP_151034109.1	WP_259165608.1	MBN8660368.1	WP_071073033.1	WP_183233651.1	VBN64128.1
BAF89483.1	MBV9772210.1	PZN77217.1	WP_252459288.1	WP_213806917.1	MBZ5632059.1	WP_239809469.1	WP_054508689.1	WP_244635229.1		MTH36435.1
WP_039481823.1	WP_213804674.1	MCG6865076.1	MCA1930298.1	MCS3798488.1	MBZ5672682.1	WP_084635962.1	WP_199474262.1	MCB0361875.1
MBS0418051.1	MCA9090367.1	NOY65807.1	NCT67985.1	MBI1807675.1	MBV8466480.1	MPS88630.1	WP_229755264.1	WP_189533804.1
TAL85652.1	WP_263332515.1	WP_020158306.1	WP_146473977.1	WP_051837736.1	WP_084617963.1	MBP7351516.1	WP_073063557.1	WP_188579287.1
MBL8521511.1	WP_073221135.1	WP_205312282.1	WP_191833937.1	WP_083454329.1	MCE3253242.1	WP_083505825.1	WP_215234353.1	WP_196410912.1
WP_085836629.1	WP_105327920.1	MCC8997029.1	WP_187711722.1	WP_058188442.1		WP_234085701.1	MCE3228656.1	WP_118962273.1
KFX67727.1	MCB9652624.1	MCE7913724.1	WP_123770610.1	MCG8326600.1		MBK7417026.1	WP_115833250.1	MBI3552020.1
WP_022949902.1	MBK7399583.1	MAA60335.1	WP_202715428.1	MBZ5520874.1		TXH36913.1	MCB9963657.1	MBN9378399.1
WP_235282063.1	WP_023458368.1	MCB1935680.1	WP_131180338.1	MCC7504961.1		WP_236657798.1	MCB9279281.1	MBN2700835.1
PIQ95469.1	WP_186745608.1	MCK5383158.1	MBA0015288.1	UUZ49256.1		WP_210802525.1	OPZ90653.1	WP_262051025.1
WP_150547413.1	KAA6456190.1	WP_097111768.1	WP_097123605.1			WP_130966433.1	MCE9579119.1	WP_267537649.1
MCP5338827.1	WP_186947127.1	RLU03796.1	MBS1147444.1			MBK7649029.1	WP_076510010.1	WP_165056291.1
WP_063698910.1	MXP29717.1	MCB1986232.1	MBI1284655.1			WP_113750285.1	HAY78875.1	HBL65749.1
WP_267606495.1	WP_263380503.1	WP_259057794.1	WP_148648893.1			WP_241560825.1	MBC8083770.1	MBA3660144.1
MSQ58363.1	MBX3437264.1	WP_070050098.1	MBJ6609510.1			MCH8179085.1	MCD6068446.1	OIP09660.1
WP_152146302.1	MBL8230479.1	OQW40944.1	MBY0482994.1			MAD44562.1	WP_223847018.1	WP_167371856.1
TVP88017.1	WP_145345448.1	MBD3610144.1	MBN8264749.1			MAS24234.1	WP_073852115.1	WP_153249056.1
WP_137043384.1	MBS1802908.1	WP_039592943.1	WP_002709217.1			WP_227944747.1	WP_182412767.1	WP_184038135.1
MBY0406498.1	WP_160730793.1	MCP5245051.1	OJW95025.1			KCB46900.1	WP_034713482.1	WP_199760857.1
WP_029029628.1	WP_033923544.1	WP_159355386.1	WP_060512261.1			WP_122243663.1	MBL1148405.1	WP_198690503.1
WP_184047008.1	MCF3631456.1	WP_116651689.1	WP_056132112.1			MBH9553037.1	WP_081964927.1	WP_047684998.1
WP_186691191.1	WP_187056885.1	WP_091135692.1	WP_232775668.1				WP_119445210.1	WP_124297931.1
MBO6836177.1	MCF6313878.1	WP_124948374.1	WP_205339342.1				WP_202092815.1	WP_203144606.1
WP_091015742.1	WP_263352076.1	WP_077732559.1	SFW10632.1				MCP5090420.1	WP_016918167.1
EBA03944.1	MCK5360965.1	MCG6936208.1	WP_263401787.1				WP_168679930.1	PWB82732.1
NER33541.1	MBS0524267.1	NOT17494.1	NIF18779.1				WP_234615733.1	WP_137938098.1
WP_093966110.1	REK17932.1	WP_062535199.1	WP_132839627.1				NUP09107.1	WP_205376218.1
WP_238029431.1	WP_131999430.1	WP_036860419.1	WP_055935729.1				MBK8564694.1	WP_256034006.1
WP_171094775.1	WP_121151838.1	WP_011626438.1	WP_200611986.1				WP_056076704.1	WP_262980518.1
MCA0257649.1	UYN96225.1	WP_106705632.1	WP_087921837.1				NNE95508.1	WP_202073147.1
OGI44860.1	WP_198264876.1	MCA9502274.1	WP_190833840.1				WP_129056564.1	WP_161915478.1
WP_087516154.1	WP_247430456.1	WP_209286527.1	WP_044874492.1				WP_138367034.1	WP_132921887.1
MCA0434407.1	WP_064666325.1	WP_090717739.1	SEL02407.1				WP_245705439.1	WP_085770859.1
WP_145748366.1	TDJ03327.1	MBI1425648.1	MBB3277462.1				WP_101237823.1	TGW14583.1
WP_147179126.1	MBL8212159.1	WP_107693602.1	WP_056878342.1				MBK8443732.1
MCK6371382.1	WP_162538662.1	WP_025214119.1	MBS1147107.1				WP_106930259.1
MBI3605536.1	MCB0221228.1	WP_105190812.1	WP_093064941.1				WP_083997424.1
RWM19455.1	RZJ10301.1	WP_110338991.1	RYD14706.1				NUO49418.1
MBN2740468.1	WP_250754347.1	WP_220103048.1	WP_192275659.1				WP_197901599.1
MCC5964807.1	MBI3251952.1	WP_126463805.1	WP_012271657.1				WP_187319759.1
OQW93798.1	WP_057643959.1	WP_067113512.1	WP_252271624.1				WP_167028800.1
MBU0656832.1	MBX3197318.1	WP_166838798.1	WP_070091065.1				HCM35723.1
OHC69706.1	MBK6413757.1	WP_125180496.1	MBO2467704.1				HCN49489.1
WP_114347993.1	MBL1255616.1	MBI5462702.1	WP_215496594.1				MBN8684453.1
WP_017011960.1	MSR77213.1	MCG6974950.1	WP_162311143.1				RLT10173.1
TMH52203.1	WP_140929294.1	MBU2114029.1	WP_242104364.1				WP_126693540.1
WP_212524031.1	GGN60165.1	PPD34536.1	WP_182687336.1				MCA9105848.1
MBE0550659.1	WP_119777702.1	WP_261694249.1	WP_184587136.1				MBN9380196.1
WP_075615110.1	WP_192506942.1	WP_263189703.1	WP_213605261.1				WP_116105833.1
MCC6948312.1	REJ89658.1	KAF3977363.1	WP_265125218.1				WP_153391763.1
WP_268133971.1	NBX73970.1	MBT3335051.1	WP_062354951.1				MBI1224055.1
WP_189638569.1	BDC50813.1	WP_198568689.1	WP_023381047.1				WP_111952938.1
WP_029350912.1	WP_006272984.1	UJP05340.1	WP_061561867.1				MBA3503254.1
MCP5423949.1	WP_263408992.1	WP_192029995.1	OYW65941.1				WP_129020704.1
MCD6040500.1	MBC8292756.1	RLP56061.1	WP_044462785.1				WP_227769778.1
TAM98408.1	WP_206860551.1	WP_159655591.1	WP_141481862.1				WP_034751030.1
MBS0422029.1	NIP84138.1	WP_208162381.1	MCK9488096.1				WP_074240080.1
WP_140830892.1	MBI1815408.1	WP_265719982.1	WP_028916244.1				WP_188686807.1
WP_248144648.1	WP_173212681.1	NCO19555.1	MCA1978958.1				WP_191041552.1
WP_118185970.1	MBE7454244.1	MBZ0067531.1	WP_028839720.1				MBX2929408.1
MCB1465370.1	MCG3176788.1	MBI5463056.1	CAD5109530.1				WP_136580099.1
WP_103256595.1	MBI3247611.1	MCH1930580.1	WP_134692959.1				WP_245125988.1
WP_092354278.1	MSR57258.1	BAJ02759.1	WP_225777231.1				WP_235149479.1
MBC6418359.1	MBW2314886.1	WP_174198229.1	WP_218368916.1				MBX2874589.1
GHA61331.1	WP_231466524.1	WP_201069376.1	WP_242904259.1				WP_034736621.1
WP_253963770.1	WP_139716247.1	WP_028762089.1	WP_162350315.1				WP_093832332.1
WP_103704227.1	WP_086437630.1	RMG31414.1	WP_162203008.1				MBT9556781.1
WP_119168751.1	MCE9605801.1	MCH8538218.1	WP_067646206.1				WP_240773366.1
NMM35887.1	WP_263555566.1	MBA2658484.1	WP_002620706.1				NII25718.1
MCB2081415.1	MBX3412104.1	RLT99321.1	WP_119718548.1				WP_207434928.1
WP_096475987.1	MCE9594380.1	MBT9591417.1	WP_011534493.1				WP_013687393.1
WP_230794223.1	MBI1321023.1	MBX3631044.1	MBK6743493.1				WP_031530742.1
MBV8469016.1	MCB2050673.1	AVV81899.1	WP_157030146.1				MCC6723041.1
WP_244762848.1	WP_165194877.1	WP_112353166.1	BDU16008.1				WP_138506478.1
NOX76860.1	WP_083731997.1	OGT87307.1	WP_253080333.1				WP_207335620.1
SDP71510.1	WP_225862289.1	MCK4842564.1	MCA0393509.1				WP_082474654.1
NJS38288.1	WP_167108322.1	MCB1947646.1	RZA19012.1				MCI5081785.1
WP_205478776.1	WP_263375501.1	WP_034773948.1	WP_207884037.1				RYD95878.1
WP_152654094.1	MBL9145853.1	WP_201220153.1	WP_046688945.1				WP_104421012.1
WP_108885037.1	PJI95507.1	RIZ66893.1	WP_158985405.1				WP_131957160.1
MBR9875613.1	WP_046966844.1	WP_259524248.1	WP_146311338.1				WP_233823285.1
WP_056562694.1	MBP6898718.1	MBI5331128.1	WP_267792019.1				WP_233877771.1
WP_200183746.1	WP_243068276.1	MBM3203315.1	WP_240126515.1				MCC6672286.1
MCB1519009.1	WP_250623454.1	WP_040567941.1	WP_072754912.1				WP_050021162.1
WP_219971840.1	WP_086741107.1	PKM36155.1	WP_249469995.1				WP_257883251.1
WP_172887501.1	WP_210799856.1	NOU44765.1	RZA34446.1				WP_246129921.1
AUM00212.1	WP_129206358.1	WP_036967556.1	WP_156642734.1				WP_184174413.1
WP_132958737.1	MCC6924938.1	MBA2483463.1	WP_207525049.1				WP_215237124.1
MCG6861428.1	TMA93035.1	WP_138565485.1	MBK6332363.1				MBA4064164.1
MCB1480753.1	WP_242777532.1	OYV17038.1	WP_183959578.1				MBL8741912.1
WP_171326666.1	WP_103935063.1	WP_133408645.1	WP_257385915.1				WP_239808446.1
WP_232408053.1	WP_095012763.1	MCB1848340.1	WP_201167840.1				WP_233850042.1
MBY0339704.1	WP_231714895.1	WP_221047672.1	WP_153919758.1				MCR9102186.1
WP_132293341.1	MCA9114093.1	NUO77294.1	WP_187569984.1				MBR9919930.1
MBU6421872.1	WP_082342791.1	KPJ95459.1	WP_162313293.1				WP_046369149.1
RIK95651.1	WP_162336128.1	WP_154245340.1	MBN8480669.1				WP_118972670.1
SIO62889.1	MBX9869694.1	GGA70012.1	WP_078757215.1				WP_123939944.1
WP_265513089.1	MCA9052676.1	TSA52571.1	MBW3549780.1				WP_244620440.1
WP_129629135.1	MBO6948590.1	OYY60450.1	WP_255916059.1				WP_237144733.1
WP_114960453.1	WP_262024321.1	MBZ0092139.1	WP_187552569.1				MCB0644088.1
WP_223476068.1	WP_188759091.1	PTR07423.1	WP_194930852.1				MBP9092304.1
MBF9058560.1	MBI5068770.1	NJD06373.1	WP_013534610.1				WP_095984950.1
WP_269585527.1	MCC7414200.1	WP_090371934.1	WP_166056451.1				WP_081145449.1
WP_171561714.1	WP_144096405.1	WP_198322170.1	WP_187712215.1				MBK9771754.1
WP_017005007.1	NDH60158.1	MBR9866297.1	WP_256646614.1				MBS1663462.1
WP_095595548.1	WP_111981833.1	WP_124945330.1	TCS97787.1				GJM31625.1
WP_246518802.1	WP_182275713.1	WP_026610858.1	WP_207249988.1				MBA4075682.1
WP_145891056.1	WP_013568780.1	WP_012800922.1	QOD91935.1				MXV51032.1
WP_100179645.1	MBV8545238.1	MBN9124584.1	TDR48518.1				WP_027385220.1
WP_248010590.1	WP_211032770.1	WP_126453859.1	WP_055908385.1				MCB0707287.1
MBL4797445.1	TMA46878.1	WP_239041339.1	WP_182338914.1				WP_150032694.1
TAK83553.1	MCI0332897.1	NJD07902.1	WP_139717476.1				MCB9593380.1
MCI0427680.1	MCA9584675.1	MBU0592749.1	WP_146389353.1				PWN62849.1
MCC7258287.1	WP_158788629.1	NIR58243.1	MCR6685275.1				WP_208173464.1
WP_217094823.1	WP_263368640.1	MBU1620029.1	MBL8300533.1				MBN8609367.1
MCI0431050.1	WP_054436104.1	OUS15818.1	WP_008091408.1				MBK6512547.1
MCD8547634.1	MBV9303591.1	NWG38674.1	WP_123086836.1				WP_207426252.1
OGB30322.1	MBC7982290.1	MBS3964437.1	KAF1067742.1				MCA0235173.1
WP_010260864.1	PTY03726.1	WP_262569955.1	WP_238346372.1				WP_261511996.1
WP_020564279.1	WP_167100541.1	MCP5141243.1	WP_232831156.1				MBC8152492.1
MCB1429849.1	WP_263538744.1	WP_024299341.1	WP_223628570.1				MCR9285899.1
MBX3325010.1	MBN9143701.1	WP_126508018.1	WP_194931676.1				WP_099149092.1
OWU70766.1	MCP5380352.1	UCH47861.1	MCR6700170.1				MCG8329440.1
OYV75799.1	TMP35036.1	WP_087466114.1	WP_057919725.1				WP_245752765.1
MCB1476216.1	MBI1369727.1	MCB1565758.1	MBX3693480.1				MBX7082900.1
MBR9856300.1	WP_216098535.1	WP_106592875.1	WP_036210475.1				OYV03992.1
WP_002710773.1	RCS56579.1	WP_082122486.1	WP_242112144.1				MBK9447954.1
WP_254247475.1	WP_126725084.1	RLA56999.1	WP_200605817.1				WP_115959376.1
WP_035845825.1	MBV8436148.1	MCG6898797.1	WP_114959625.1				OUJ69468.1
MBV9724477.1	WP_028446215.1	GJL72282.1	WP_022968032.1				OJV14965.1
MCC7412406.1	WP_091985454.1	WP_086976669.1	WP_230527293.1				WP_241614085.1
MCB5198430.1	MBA4079875.1	PKO54249.1	WP_176514113.1				WP_162265596.1
MCP5366232.1	MBM4337598.1	WP_005241644.1	WP_027081323.1				MCA9805219.1
MBS0382543.1	MCC6848324.1	TAK64215.1	MBC7988252.1				RZK32697.1
WP_068901905.1	WP_138618281.1	MBU0913508.1	MBL8264399.1				WP_269427484.1
OLC59092.1	MBN9692490.1	MAZ89271.1	WP_079722949.1				WP_123274716.1
WP_040267523.1	MBX3183977.1	MBU0654887.1	PJJ98160.1				MBC7862316.1
MBR2819202.1	MBA3054255.1	WP_102796666.1	WP_242007503.1				WP_235296475.1
WP_141148978.1	MBV8618244.1	NOT12250.1	MCC7247713.1				MCC7453008.1
WP_175095338.1	MBZ5601514.1	WP_011496817.1	WP_226469982.1				WP_109709735.1
MBS1159813.1	WP_184253642.1	WP_215835010.1	WP_043741338.1				WP_235021434.1
WP_089232416.1	KAF0172944.1	WP_166845096.1	WP_232145420.1				MCP4807725.1
TMH66968.1	QNN23872.1	PCJ90358.1	NZA26019.1				WP_246197742.1
WP_138933319.1	MBV8139731.1	WP_110458060.1	MBN8716575.1				WP_115919746.1
WP_149231818.1	GDY38819.1	WP_028628275.1	WP_052632985.1				WP_236858879.1
WP_048674206.1	WP_166950469.1	MBT9568010.1	WP_221671827.1				MCB9230954.1
WP_121623716.1	MCC7419457.1	WP_090961217.1	MBZ4039749.1				MCB1136801.1
MCD6042478.1	MBP9084599.1	EDY86175.1	MBE2210065.1				PSL33846.1
MBI2718413.1	MBA3698484.1	OUS10158.1	WP_217424294.1				WP_090381944.1
MBL8225447.1	MCC6365685.1	WP_103684052.1	TXH67088.1				MBY0546096.1
WP_189423989.1	MBO6520308.1	WP_093281152.1	TWI10557.1				ASS50882.1
MBL8593692.1	WP_050059393.1	WP_142870381.1	PJK08174.1				WP_204662631.1
MCC5974665.1	MBX7185936.1	WP_043252935.1	WP_240096845.1				MBE2206138.1
WP_149413047.1	WP_166054440.1	WP_162125184.1	WP_122101438.1				MCB9689579.1
WP_167173085.1	MBA4165313.1	WP_152451707.1	WP_132986181.1				WP_220614797.1
MCM8598845.1	MCA9676147.1	WP_097065864.1	WP_036134200.1				WP_126247406.1
MCC6714646.1	MBN8627549.1	WP_119628650.1	WP_191727765.1				WP_241286337.1
WP_089900282.1	MBP6095524.1	WP_034732446.1	MBB1472076.1				NOT36767.1
WP_193370595.1	WP_039286309.1	WP_040727742.1	RZA17347.1				MBO9594034.1
WP_150884034.1	MCP5397509.1	WP_082971510.1	WP_132999668.1				WP_072362160.1
WP_132693596.1	WP_133619513.1	MBT5890206.1	WP_105041844.1				MBX9669130.1
WP_038086528.1	NRB25259.1	MBL4608656.1					MBK9142105.1
WP_142817583.1	PYJ11055.1	WP_126166425.1					WP_078013439.1
WP_163075957.1	WP_244613501.1	MAQ99235.1					MBK9070561.1
TMV94114.1	WP_200982037.1	WP_106889635.1					MBX3262053.1
WP_087207844.1	APR76188.1	MCH7695662.1					RYY55266.1
APV49815.1	QTN29102.1	WP_009150898.1					WP_059013965.1
WP_230362962.1	WP_263353406.1	PKM11517.1					MCA9655218.1
MBS99935.1	WP_127736410.1	WP_088904444.1					WP_083729470.1
MBI3545599.1	WP_184221337.1	WP_252459288.1					WP_242696435.1
WP_234871112.1	WP_114207783.1	WP_192483069.1					RYF71102.1
WP_241949064.1	MBK9518331.1	WP_010322660.1					WP_124634758.1
WP_237094118.1	EYC52677.1	MCA1930298.1					MBP7863127.1
WP_059187705.1	MBD3728264.1	WP_093427696.1					MBL7682615.1
WP_172236690.1	MBV5292933.1	KPK34370.1					WP_235938302.1
WP_235952580.1	NQZ95318.1	WP_109339016.1					TNE92764.1
MCC0016415.1	WP_078815797.1	NCT67985.1					MBL9026166.1
WP_129122857.1	MBL9090974.1	MBI5938723.1					WP_119080626.1
MBV8048932.1	WP_145352420.1	RLA24124.1					MBL9023440.1
NJD32201.1	MBV8070709.1	MBR9912398.1					MCH2081132.1
WP_184010697.1	MBQ0934225.1	MCB1678447.1					WP_245999635.1
MBV8305931.1	MCA9596039.1	WP_221063383.1					WP_103293743.1
MCI5074695.1	MBT9329910.1	WP_146473977.1					WP_160139545.1
MBU6485802.1	MCB0416696.1	QEP42647.1					WP_123899531.1
WP_109125029.1	TNE58439.1	MCS4234146.1					MBX9772085.1
WP_109468469.1	MBK6509094.1	WP_151034686.1					WP_114789236.1
MAB12865.1	WP_088743184.1	WP_220061123.1					MCC6283020.1
MBU1237001.1	MBU0589749.1	WP_191833937.1					MBX3219529.1
WP_124704638.1	WP_239426278.1	MAR92856.1					WP_165851835.1
WP_081849673.1	TAM44516.1	PCJ14677.1					WP_245957479.1
MCB1463365.1	MSU25302.1	MBK9496279.1					RYD58560.1
WP_162653099.1	MBW2401697.1	WP_151707740.1					MBX2922030.1
WP_196406556.1	MBE7463814.1	MBA3581678.1					MBA3855477.1
MBS9477014.1	MBI3549630.1	WP_187711722.1					WP_166692314.1
WP_109480851.1	WP_096054563.1	WP_174626879.1					WP_159477007.1
WP_209770825.1	WP_236104414.1	WP_123770610.1					MBX9696430.1
MBL8394629.1	WP_150279110.1	WP_045225644.1					RYZ55261.1
MBS0456457.1	MBX9884687.1	TNE83160.1					MCA9816168.1
WP_187716960.1	MBT4866655.1	UTW03812.1					OJY27962.1
WP_256602238.1	MBZ5490828.1	WP_202715428.1					NUO01438.1
WP_182978386.1	WP_243993817.1	TAL07017.1					MCH9685694.1
WP_083559401.1	WP_145076677.1	MAT95344.1					MBU6341249.1
WP_061979422.1	MSU50349.1	MCB1668500.1					PZM82676.1
OHC44469.1	WP_158772584.1	WP_131180338.1					WP_138991310.1
AGK57141.1	CAA0096060.1	WP_037053489.1					MBX3076151.1
WP_238042767.1	WP_260793914.1	RLA49318.1					WP_233635913.1
TMH61825.1	WP_054122544.1	QFY89854.1					WP_169190781.1
MBX9964011.1	WP_142632225.1	MBA0015288.1					RZJ28667.1
WP_136660844.1	SFZ79123.1	WP_097123605.1					TAL31200.1
WP_107852313.1	MBL9214715.1	WP_234199188.1					MBP9092271.1
WP_137473890.1	SPE24445.1	WP_167182039.1					RTL44676.1
WP_074444869.1	NDJ14778.1	MBI1364180.1					WP_266214245.1
MBQ9351601.1	MCH8082873.1	WP_196434895.1					WP_083421972.1
WP_261519346.1	WP_126683008.1	PKM12341.1					PSK92621.1
MYI89262.1	TFH23304.1	NBB92717.1					NQZ69047.1
WP_131861222.1	SEW21380.1	MBS1147444.1					WP_097124551.1
MCK5662688.1	WP_063363873.1	NOX09576.1					MBK9071897.1
MCP9847647.1	WP_209053809.1	WP_207322644.1					MBS2001764.1
WP_020176434.1	MBL8859975.1	MBI1284655.1					NNE28949.1
WP_128199795.1	MCL4797239.1	WP_148648893.1					MBL8944343.1
WP_116597301.1	MBI3932281.1	MBJ6609510.1					QCE40223.1
RTM14165.1	MBK7050803.1	MBV1873008.1					WP_233821992.1
MBK6636785.1	RYZ65402.1	MCK9503820.1					MCB9677879.1
WP_068390196.1	MBX3748876.1	WP_016492917.1					WP_130131529.1
WP_205963369.1	WP_093281262.1	MBY0482994.1					MBK6921052.1
WP_128779168.1	MBL8819873.1	WP_264728754.1					MBA2542270.1
WP_106730799.1	MCM3877234.1	WP_200282253.1					WP_158978994.1
MCA3130955.1	WP_008293646.1	MCG2633697.1					MBE85205.1
MCG6859455.1	MBK7928066.1	MBP6514961.1					AUC75689.1
WP_028876339.1	MCB9641229.1	WP_117288738.1					WP_257463212.1
TAJ20909.1	MCB1910826.1	MCG6897960.1					MBK8221178.1
WP_035251689.1	MBS9778052.1	WP_135796397.1					WP_258049066.1
WP_054157109.1	WP_143777200.1	MCK5873830.1					RYG30393.1
WP_150522680.1	NOQ80553.1	MBS1213248.1					NUQ53559.1
WP_161347146.1	MCG6925218.1	UCD70381.1					XP_004338586.1
WP_087734594.1	WP_211925002.1	MBN8264749.1
WP_181702941.1	WP_156256035.1	WP_002709217.1
WP_229574561.1	MBW4028620.1	CAG0993274.1
WP_153273159.1	MBI3838718.1	MCB1553710.1
MCF6320229.1	MCF7687948.1	MBT8040297.1
WP_097190915.1	WP_054206513.1	WP_033409791.1
MCG6873512.1	WP_216322981.1	MBT6593266.1
TRZ97622.1	MBL9173620.1	WP_078043024.1
MBN2760830.1	MBL9076966.1	WP_151052590.1
WP_016552275.1	WP_131904355.1	OJW95025.1
MBX3533150.1	WP_012373562.1	WP_060512261.1
MCM2328122.1	WP_179492471.1	MCB1737576.1
MCB1716494.1	MBF6568107.1	MBV1952411.1
MCB1345832.1	MCP4869422.1	TDP30781.1
WP_026480557.1	MBV9144759.1	ESS73755.1
PWB62579.1	MBS0253681.1	WP_109015307.1
APD47719.1	MBS1875725.1	WP_056132112.1
WP_206943441.1	MAT74453.1	WP_064029501.1
WP_119397875.1	WP_236551081.1	WP_049722283.1
WP_107167104.1	MBA4016695.1	WP_268801399.1
WP_188529189.1	MCG6964868.1	WP_232775668.1
MCE7998610.1	MCM2333058.1	NWG86937.1
WP_105861014.1	WP_247330909.1	WP_008486195.1
WP_213890581.1	WP_192838654.1	WP_205339342.1
WP_104516998.1	MBL9131754.1	CAA0107992.1
MBI4997184.1	MBL8610653.1	RDX35919.1
WP_028372473.1	WP_243917533.1	WP_041523798.1
WP_114009498.1	MCK6511372.1	MBT1443117.1
WP_210414171.1	WP_249846951.1	MBK8101726.1
WP_161457484.1	MBI3819977.1	MBE9515341.1
WP_149894207.1	MBV9268261.1	MCB1745744.1
MCO4092587.1	MBK7950696.1	WP_116207279.1
WP_129610533.1	OYW14219.1	WP_101518005.1
WP_107890512.1	MBK9062245.1	ETN92534.1
WP_215819307.1	WP_068810910.1	SFW10632.1
TAM05493.1	KAB2645676.1	WP_263401787.1
WP_013651597.1	MBY0274688.1	NIF18779.1
TMG87221.1	MBK9166445.1	MCP5180069.1
MBI3435559.1	WP_138087238.1	WP_084200375.1
MCO5135511.1	WP_058022728.1	WP_059758927.1
WP_025673501.1	MBP9913253.1	WP_169563330.1
WP_168841545.1	MBS0229306.1	WP_132839627.1
WP_069299491.1	MBM3854330.1	MBQ0807870.1
NKC11377.1	MBZ5531881.1	WP_020565609.1
WP_126978230.1	WP_125971726.1	MSS76461.1
WP_248806022.1	WP_266181407.1	WP_057659042.1
WP_254675909.1	MBA4749695.1	GIX35573.1
MBL0168975.1	NUP04610.1	WP_126761356.1
EJL26609.1	KAF0246321.1	WP_200377159.1
WP_085122566.1	MBK8936316.1	WP_228703732.1
MBK9082483.1	WP_253339817.1	NNJ91625.1
TVR06089.1	MCP3852259.1	TNE90809.1
MBS4082772.1	MBN8505031.1	WP_239844697.1
MCF6315705.1	MBI5767562.1	WP_050657496.1
WP_186681917.1	WP_139982834.1	MCB1705960.1
TDJ47816.1	MBX3227552.1	WP_055935729.1
MCB9994074.1	MBX3130219.1	WP_200611986.1
WP_019939647.1	MCC7015041.1	MBI2993293.1
WP_269370787.1	MBP8145036.1	WP_160491324.1
MCM2309929.1	MBM4358794.1	MBM4208405.1
MBO6676410.1	OLB26551.1	MCB1687758.1
WP_124382977.1	MCC5831460.1	WP_089036007.1
MBV9589756.1	PIR23000.1	WP_149389560.1
PKF55157.1	WP_013111511.1	WP_253360358.1
WP_149078230.1	WP_008250641.1	WP_087921837.1
SFO83723.1	MBK1829465.1	WP_188696934.1
MBI5920471.1	MBM4003334.1	MBS1184515.1
RQU38961.1	MBK06563.1	WP_133882726.1
PZQ82231.1	WP_198110421.1	WP_190833840.1
OYX13789.1	MBL9024045.1	PUA30545.1
WP_224101334.1	MBY0242386.1	WP_044874492.1
WP_057818740.1	MBK9089931.1	SEL02407.1
WP_011394609.1	MCA9010795.1	MBB3277462.1
WP_091432429.1	MBS0658342.1	CAA0098380.1
TMJ51774.1	MBI4625337.1	WP_056878342.1
MBN2629111.1	MAG93783.1	MBS1147107.1
MCF6197821.1	MCK6531784.1	MCP5431158.1
MBU6456057.1	WP_169804787.1	WP_160964952.1
WP_248408447.1	RFC48966.1	WP_093064941.1
WP_099474828.1	WP_069961748.1	WP_073322736.1
WP_213216427.1	TDJ66636.1	RYD14706.1
TVZ38281.1	MSQ00950.1	WP_192275659.1
MBS0455996.1	OGW85972.1	WP_012271657.1
WP_195429153.1	WP_184342827.1	NPU93998.1
MBK6864168.1	MCB0405100.1	WP_206573026.1
NVK40689.1	MCE0521762.1	WP_218529330.1
WP_232753529.1	MCC7385817.1	MCI0655302.1
WP_067413285.1	MBV9488547.1	WP_007641545.1
WP_215245708.1	WP_225205544.1	MCI1710337.1
WP_220661092.1	WP_185679641.1	WP_252271624.1
WP_090196703.1	WP_193331071.1	WP_136846927.1
GJM03081.1	MBL4828017.1	WP_228259154.1
WP_219800293.1	MBS1537407.1	MCF6250953.1
TAK48464.1	TAH34706.1	MBY6063371.1
KVD81992.1	WP_186902156.1	WP_070091065.1
WP_214006874.1	MBW2716062.1	WP_183910484.1
WP_077988403.1	WP_070117846.1	WP_049629392.1
WP_202052360.1	MCB9872354.1	WP_029408201.1
MCA0202762.1	WP_160593165.1	PHS01681.1
WP_138424126.1	MBP7482935.1	NNM00688.1
NBR52247.1	OGT74654.1	WP_066017482.1
TJW11981.1	MBH2043822.1	WP_237261547.1
MBP6654948.1	MBI4904025.1	MBT3403871.1
WP_150048716.1	MBL0349627.1	MBV1885229.1
NEO92098.1	MBK8095766.1	MBO2467704.1
WP_100927223.1	MBS0632754.1	MCB1792589.1
WP_142825081.1	UCE87381.1	WP_215496594.1
TVQ41072.1	MBZ5589161.1	WP_162311143.1
WP_200457430.1	GDY12814.1	WP_220067323.1
MBS0536404.1	NNM86307.1	WP_218355404.1
WP_255838126.1	GIX04095.1	MBK8015713.1
WP_228847409.1	MSU65673.1	CAI86272.1
WP_040107175.1	MCH9627531.1	WP_229149211.1
WP_007607171.1	MCH8976672.1	WP_212596482.1
MCF8510274.1	PZM78682.1	WP_078483423.1
WP_181303666.1	WP_068471317.1	WP_242104364.1
WP_244711889.1	MCC6213995.1	WP_127698050.1
TBR12580.1	WP_091056838.1	NKB38244.1
WP_213041726.1	MBS0662888.1	PPC94548.1
MCB1500370.1	MBS0628785.1	WP_182687336.1
WP_130749458.1	MBI5851210.1	MCG8449971.1
WP_172293542.1	MBI5443245.1	WP_260657209.1
WP_155192047.1	MCC6131676.1	WP_184587136.1
MBV5904656.1	MCL2450795.1	NVK36453.1
WP_013960927.1	WP_152809650.1	WP_038689393.1
WP_111158203.1	MCA9395783.1	WP_091530452.1
MCC0037906.1	MCP5329456.1	MBU0539858.1
MBI1273780.1	MBZ0151666.1	WP_213605261.1
WP_075157099.1	GDX79320.1	WP_080522683.1
OGB01034.1	MBA3847469.1	WP_062065148.1
WP_018152433.1	MCE9589217.1	WP_265125218.1
WP_246340793.1	MBL8840037.1	WP_126770835.1
WP_167412581.1	RVT84754.1	MCB1615834.1
WP_094782061.1	MBA2542331.1	WP_027159822.1
MBS0324665.1	MBI3367015.1	MAV30038.1
KPP85581.1	MCE0496662.1	MBU1664947.1
WP_099557188.1	TNE50572.1	MBO6753823.1
WP_064809570.1	MBN8712256.1	KXJ59550.1
KPP84976.1	MCM2255118.1	WP_232358431.1
WP_258444244.1	MBX2810641.1	WP_015006670.1
WP_119135841.1	WP_098037345.1	WP_062354951.1
MPZ31349.1	MBN8554559.1	WP_023381047.1
WP_263714872.1	WP_165208811.1	WP_266023299.1
ARQ02694.1	WP_028640049.1	WP_012276689.1
MBC7662957.1	WP_014401641.1	WP_061561867.1
WP_210643150.1	MBM3976637.1	CAG0977219.1
UAN18813.1	MBK9374827.1	MCH8056884.1
WP_130481298.1	MCB0308656.1	OYW65941.1
WP_132579847.1	CAG0953396.1	WP_012487964.1
MBS0245850.1	WP_008067478.1	WP_085390930.1
WP_152141295.1	NLT70704.1	WP_004921990.1
WP_214477330.1	MCA8948190.1	WP_183948307.1
NQD95268.1	MCE9584158.1	WP_215060150.1
MCB2109906.1	WP_164157411.1	WP_019531478.1
WP_085863249.1	NDF12416.1	WP_044462785.1
WP_024871929.1	MBV8329458.1	WP_141481862.1
WP_074621472.1	MBX3152444.1	MCF8232241.1
WP_244147001.1	MBL8727570.1	MCK9488096.1
MCB1335465.1	MBA3722684.1	WP_168449693.1
WP_029585472.1	MBU2098539.1	WP_248940692.1
MBC6423149.1	MBA4118691.1	WP_049637851.1
NNF24041.1	MBV8274679.1	WP_151981078.1
MBY5972782.1	WP_067613339.1	PIX96231.1
WP_177066496.1	MCB0354360.1	RPH99664.1
TDN64026.1	MBM4195668.1	MBT8070716.1
KAB2940171.1	WP_197410959.1	WP_126834703.1
CAG1008777.1	MSP24845.1	WP_204509338.1
WP_019935136.1	RYZ04187.1	MCJ7814964.1
MBI1330954.1	WP_138855111.1	MBK6738537.1
MBG53105.1	TFH75172.1	WP_028916244.1
WP_068305812.1	MBN9377352.1	WP_237814794.1
MBC8038874.1	MBA3547001.1	WP_125242782.1
WP_114390275.1	KIA76455.1	MCA1978958.1
WP_138739450.1	KAF3362625.1	WP_028839720.1
KAF0163474.1	MCH9625607.1	WP_189387484.1
WP_200589441.1	MCI0516216.1	MBI2379407.1
MBX3530364.1	MBX9693169.1	MAL04008.1
OIQ05007.1	NOZ93336.1	WP_241323322.1
WP_149141162.1	NGX60759.1	CAD5109530.1
CAG0946271.1	MBM4385341.1	MCE3251314.1
WP_133682127.1	MBS0622165.1	WP_134692959.1
WP_042557986.1	MBA3956957.1	WP_151668124.1
WP_046828562.1	MBI2498513.1	MBV1932351.1
MBN8284913.1	SCA64144.1	MAY35308.1
WP_119839118.1	PJD97206.1	MCA1925699.1
WP_155434631.1	MCP5469023.1	MBW8329531.1
WP_260906071.1	MBV8782486.1	WP_225777231.1
TXT40633.1	MBL8915782.1	WP_052417566.1
WP_105520532.1	KIC75919.1	NQX88969.1
WP_187968208.1	MCA9791367.1	RLQ23275.1
MBS0358738.1	MBX9668977.1	WP_153248557.1
WP_169126487.1	NGX58844.1	WP_218368916.1
WP_150493267.1	PWT98880.1	WP_088192163.1
WP_261931840.1	MBI3884515.1	KAA3639136.1
WP_055463515.1	MBM4243622.1	MAT49599.1
UCE88230.1	MBF8292397.1	NVK04527.1
WP_126616813.1	MCA9592063.1	WP_137915019.1
WP_174080720.1	WP_053331928.1	WP_242904259.1
WP_184141214.1	WP_249915819.1	WP_147069881.1
WP_132600267.1	MCB1322021.1	RPH20892.1
WP_136383760.1	MBP9593298.1	WP_162350315.1
WP_211930152.1	WP_242935318.1	WP_162203008.1
MCK9686212.1	MCO4746985.1	KJS04155.1
TCD11413.1	MCB1111675.1	WP_067646206.1
MAC47981.1	QLH36246.1	WP_002620706.1
WP_014287018.1	MBL8115332.1	RZO83369.1
MBU6478090.1	MCB0331383.1	WP_075609869.1
MCB1526904.1	EDY16455.1	MBU1190150.1
WP_022580375.1	MBP7678005.1	MCB1698878.1
MBL8349700.1	OQW47593.1	WP_099019997.1
MCL2926154.1	MBM4376535.1	WP_145468813.1
WP_051488164.1	MCB9697017.1	WP_119718548.1
MBL4873135.1	RKZ45640.1	WP_011534493.1
WP_101940491.1	MCB0415071.1	WP_067264161.1
WP_214702479.1	PZR08949.1	MBQ0800006.1
MBI5898467.1	MCK6521245.1	WP_149610623.1
WP_181704859.1	MBY0428990.1	WP_183460745.1
WP_114512627.1	GJL65645.1	WP_123034838.1
MBX9630558.1	MCB0420418.1	MBK6743493.1
MBX3304928.1	TAJ19463.1	QWF18804.1
WP_058263824.1	MCB9587821.1	TXI45265.1
WP_025127772.1	MBX7230962.1	WP_048691038.1
MAY32845.1	UCH91870.1	MBE9538738.1
MCA0243594.1	MBC7372236.1	WP_157030146.1
CAA6806324.1	TNE86384.1	MSP86419.1
OHC53217.1	RME26677.1	NTV95223.1
MCF3596016.1	PIR16250.1	MBP6701482.1
WP_225027043.1	MBL9077297.1	MCR9103942.1
WP_051670217.1	MCB1113401.1	WP_029148114.1
WP_183940242.1	MCA9630268.1	MCG6967580.1
WP_229704402.1	NKB82044.1	BDU16008.1
WP_249710483.1	PCJ59710.1	WP_253080333.1
MBA4351587.1	MCG8424880.1	ODS62774.1
WP_143791355.1	OFZ30243.1	MBK8283619.1
WP_018607822.1	MBA3938933.1	MCA0393509.1
WP_090742889.1	MBI2944902.1	RZA19012.1
NOY65821.1	MBS1969927.1	ATC95282.1
WP_069083896.1	MCL5272656.1	PHS66518.1
MCJ7452652.1	PIU01025.1	MBT4838456.1
WP_043702276.1	WP_067747372.1	WP_207884037.1
MBX9459018.1	MBK9369249.1	EAW31595.1
MBL8587920.1	MBL8751886.1	WP_149859837.1
WP_252942713.1	PIR23472.1	MBL1141238.1
GAK33556.1	MCG3192563.1	PKM42194.1
WP_165017468.1	MBK6696660.1	WP_046688945.1
WP_106570975.1	GJL54898.1	PPD03491.1
WP_238618887.1	WP_135758895.1	WP_256607075.1
MBO9707500.1	RYZ72110.1	WP_158985405.1
TNC81799.1	KAB2932236.1	WP_146311338.1
RTZ64679.1	NNN05367.1	MCP5300914.1
WP_253711065.1	MBI3288730.1	NQY02781.1
TVP73581.1	RYD62774.1	NOT15249.1
WP_158609074.1	MBI5246342.1	RYU62520.1
WP_230369279.1	MCP4804310.1	WP_267792019.1
SEE56387.1	MBK9324099.1	MCP5129704.1
WP_205961640.1	MAX25012.1	WP_172244643.1
WP_086451747.1	RLA64088.1	WP_217333987.1
WP_085800456.1	MBX7081852.1	WP_240126515.1
WP_157291606.1	MCB0393859.1	WP_100885834.1
WP_099557837.1	MBS2014580.1	WP_072754912.1
WP_202223803.1	TDJ09542.1	PCH49975.1
WP_177158054.1	WP_246845119.1	OGT83308.1
MCG8614241.1	MBI4370928.1	WP_140002550.1
WP_160935005.1	MBP6219185.1	MCC2655594.1
NOT69567.1	MBW2398779.1	WP_070176532.1
WP_256678763.1	MAF76918.1	WP_207354550.1
PCI97626.1	PIS11117.1	MCB1600715.1
RFP89907.1	OUR96675.1	NUS60397.1
TCW32224.1	NDA63039.1	WP_184462228.1
WP_201157811.1	MBP9674858.1	MAL96714.1
SLN45372.1	MBL9014665.1	MBI5331630.1
WP_058327327.1	MCH9611498.1	MBL4795742.1
WP_215194327.1	MBT9548491.1	ORU91865.1
MBV1707335.1	MCD6023618.1	MBK6581783.1
PYO00088.1	MBY0517573.1	WP_249469995.1
WP_244580047.1	MBK25009.1	NND68689.1
WP_090059035.1	BDT27443.1	RZA34446.1
KIH84749.1	MBT6324976.1	WP_156642734.1
WP_264878299.1	MBT3236149.1	WP_207525049.1
WP_263763794.1	PIQ58297.1	MBN2606088.1
RFU11935.1	MCB9062291.1	MBK6332363.1
WP_148377213.1	MBY0414907.1	PPC81942.1
WP_154384712.1	MBL9022150.1	PLY15330.1
WP_068086977.1	MBQ49566.1	WP_205429508.1
WP_232224853.1	PIP93725.1	WP_183959578.1
WP_203192628.1	PIK13589.1	MCF7967665.1
WP_051311638.1	RYZ58939.1	WP_124703590.1
MCP5072945.1	MBC7530647.1	MBD9359499.1
MBA3504285.1	RZA26849.1	WP_257385915.1
OGA16240.1	MCB9688678.1	MBC7698321.1
WP_237467756.1	WP_103217918.1	WP_020208954.1
WP_101107202.1	MBC7658901.1	WP_201167840.1
MBK7813765.1	MCA9619026.1	EUJ11405.1
MBX9466233.1	RZA26782.1	MBM4206795.1
MBI1416516.1	KYF85375.1	WP_133212825.1
MBK8322711.1	EQC49021.1	KXJ46946.1
MCC6001862.1	MBU6207381.1	WP_200875791.1
WP_103222987.1	MBN8220728.1	PQA38039.1
WP_238369739.1	RZA24742.1	WP_035244044.1
WP_024004335.1	MCA9627057.1	WP_153919758.1
WP_160855489.1	TDJ44887.1	WP_187569984.1
WP_252801181.1	MCI0408178.1	TPV54126.1
WP_261816287.1	MBK8214289.1	WP_162313293.1
WP_045996595.1	MCG8559694.1	WP_253967290.1
WP_163846678.1	MBS0618222.1	WP_015486768.1
WP_235263633.1	MCA8941888.1	WP_200605203.1
WP_104071369.1	MBI2339171.1	WP_150863211.1
MBP6770260.1	MBS0397348.1	MBN8480669.1
WP_135376432.1	MCA9771286.1	MCB1855446.1
OGI40263.1	MBL8616394.1	WP_163493415.1
WP_243612087.1	MBI5083178.1	WP_136004211.1
CAG0967056.1	MCJ7753127.1	WP_087445746.1
WP_262879561.1	MBI3571873.1	NCF17919.1
WP_029003163.1	MBA4046850.1	WP_015832904.1
WP_135281449.1	QGM97458.1	MBT5922405.1
WP_152448789.1	MBI5612970.1	NQU94472.1
MBI1384595.1	MBP7676171.1	RKZ45848.1
WP_202687736.1	EMD84613.1	WP_017444671.1
MBI3512725.1	MBT6312996.1	WP_159268102.1
TAM73618.1	MCK5191937.1	NIN35172.1
PCJ34874.1	MCB0336871.1	WP_135061005.1
APC15595.1	RME54091.1	MBT5007441.1
MCJ7555814.1	NUO50428.1	MBY8964710.1
WP_201172440.1	MBL8952201.1	WP_078757215.1
OQW59354.1	MBV9464281.1	WP_101749283.1
MBO6855069.1	MBA3971308.1	WP_115593931.1
WP_125324552.1	MCA1665442.1	WP_125218952.1
GKX35036.1	MCP4987657.1	WP_133139282.1
WP_177137912.1	MBU6430414.1	MBW3549780.1
MBN8441851.1	MBI4125958.1	WP_116364496.1
MBI1220391.1	MBI3839747.1	WP_158986566.1
WP_202304911.1	MCG6967765.1	MCF6332081.1
WP_141018908.1	EKD42344.1	MBP6310402.1
MBB05491.1	PIQ56067.1	MBU1189616.1
MBN9514477.1	GIW43925.1	MBP6277752.1
MBE2278273.1	MBV9949785.1	WP_066628023.1
WP_045598937.1	MBL8511457.1	WP_206560136.1
NMM27780.1	TMA18650.1	WP_255916059.1
MCB1481736.1	QBB71273.1	WP_165090531.1
MCA8884463.1	WP_166603563.1	WP_187552569.1
KPQ13124.1	MBA4099512.1	MCK5574836.1
WP_044872379.1	WP_028383940.1	WP_110265655.1
RVT85273.1	GFO83620.1	MBK80087.1
WP_023493483.1	MBL8493375.1	WP_194930852.1
MBL0319264.1	EXI65367.1	WP_034225915.1
MBA3059891.1	MCR4302524.1	MBT3609984.1
MCL6708271.1	PKM44053.1	WP_013534610.1
ASY63566.1	TAK85233.1	WP_194748634.1
WP_136634667.1	WP_150547961.1	WP_091472598.1
WP_055211337.1	WP_016491107.1	MBT5231975.1
MBC6404977.1	WP_115836354.1	TAJ51265.1
WP_227447509.1	MCG6865657.1	WP_151753832.1
WP_266331587.1	WP_126456807.1	PPD52785.1
WP_060584911.1	MBK7764668.1	MBW8369080.1
MCB2102128.1	WP_262146108.1	WP_240286169.1
WP_025385664.1	WP_022949420.1	WP_065340956.1
WP_127045324.1	WP_058471996.1	TAJ13955.1
MBX3715504.1	MBK9625856.1	WP_123638427.1
WP_040595589.1	MBQ0818304.1	WP_166056451.1
NBD28805.1	WP_028387480.1	WP_216966354.1
WP_072340858.1	MCB1420272.1	MCF6357431.1
WP_167645801.1	WP_133326603.1	WP_016956806.1
WP_188849084.1	MBI3715388.1	WP_187712215.1
WP_229150961.1	MBA2491690.1	NRB38463.1
SUS06599.1	NQZ05784.1	WP_256646614.1
WP_045999740.1	MBX9631978.1	MBN8759907.1
WP_071165790.1	MCB1422046.1	MBA4284031.1
WP_264599747.1	WP_096461850.1	TCS97787.1
WP_024472290.1	MBN8450837.1	WP_207249988.1
WP_152388561.1	MBI2970149.1	WP_183409384.1
WP_013030887.1	MCF6198514.1	MBS0590185.1
PWB83836.1	WP_255860095.1	OYZ10674.1
WP_058246265.1	WP_252581309.1	PTB85361.1
WP_093094759.1	WP_026633960.1	QOD91935.1
MBI3523506.1	WP_075122286.1	MCK4750871.1
MCC0029369.1	WP_153922374.1	WP_237393518.1
TXH04470.1	MBI2783138.1	TDR48518.1
MBN8632563.1	RTL32802.1	MAG43302.1
WP_151119926.1	WP_035890869.1	UTW60695.1
WP_166416562.1	WP_091390849.1	WP_055908385.1
WP_180568496.1	MBR9866841.1	WP_182338914.1
MBV2180205.1	MBI4694677.1	WP_091636744.1
WP_057007832.1	OYT97171.1	PWB44084.1
THJ08522.1	MCP5150659.1	MBA3665412.1
SIO57882.1	MBL8710792.1	MBK8288170.1
MBA1148635.1	WP_138830377.1	MBK69077.1
MCA8908175.1	NDP46789.1	WP_139717476.1
WP_227252834.1	WP_265656668.1	WP_255650549.1
WP_267165368.1	WP_108457823.1	MCP5303926.1
MBI2737112.1	MBL6751830.1	WP_193494501.1
WP_047849126.1	WP_238040865.1	MAY25310.1
NQZ71612.1	OFX22924.1	MCD8521570.1
WP_151642229.1	REL34327.1	WP_062408244.1
MBS0159771.1	WP_243050696.1	MCA0430614.1
WP_138287942.1	MCG6862295.1	OYV22154.1
WP_262600915.1	MCP5415484.1	WP_101521324.1
MBP6799744.1	MBV8062221.1	OYY94790.1
WP_073032754.1	WP_232800024.1	OGV78078.1
WP_086054126.1	WP_056660726.1	MCB1736002.1
WP_036478717.1	MBS0589329.1	AYA65038.1
MBV9290221.1	WP_069442376.1	MBV6477012.1
WP_006027318.1	WP_198324909.1	MBK31552.1
MBX9741644.1	WP_163833506.1	WP_205859259.1
MCC7329935.1	WP_231767865.1	WP_146389353.1
WP_233072941.1	WP_089360125.1	MBK9325946.1
WP_077503751.1	UCH52522.1	WP_232906353.1
NCO86394.1	MCP5365684.1	WP_037441585.1
MCA8927308.1	QMU62325.1	RZL10425.1
MBX3581291.1	WP_045106650.1	MCB1836213.1
SFM48013.1	WP_264600901.1	MCA6437261.1
OYV80103.1	MCF8197948.1	MCR6685275.1
MBK9132180.1	MBM3599420.1	OUS24910.1
MBU6507939.1	WP_110017312.1	RLA48987.1
PXW57864.1	PKF59679.1	WP_186508413.1
WP_111221466.1	MBI3529740.1	WP_235200421.1
PCJ47155.1	MBK9077699.1	WP_188365336.1
WP_109518525.1	MBL4602114.1	NYF35669.1
MBX6329096.1	MBV8208808.1	NOU24271.1
MBO6548997.1	MBN8981412.1	MBI9062670.1
WP_206544190.1	PLX34704.1	MBL8300533.1
MBC6442691.1	WP_160080498.1	WP_023496543.1
MBI3903097.1	WP_230177336.1	WP_008091408.1
MCK9259827.1	MCB1451759.1	OYZ41919.1
PLX45342.1	WP_168877224.1	NCF61233.1
MBU0589230.1	MBC7756812.1	WP_035014858.1
WP_263814145.1	NQD93128.1	MYG13237.1
MBI1327301.1	WP_119953086.1	WP_123086836.1
WP_069352315.1	WP_035915812.1	WP_005700771.1
MBA2404537.1	MCB1426591.1	MBM68329.1
WP_136393006.1	RMF10298.1	MCE3228062.1
WP_137133332.1	RMD69459.1	WP_047551210.1
WP_169258393.1	MBI4365890.1	GJM04648.1
MBV6656378.1	WP_159011619.1	PCI70228.1
WP_137702157.1	WP_235263368.1	WP_198321467.1
WP_165197048.1	WP_058450909.1	MBI9053607.1
MBK6896864.1	NOZ53431.1	MCF8303708.1
WP_231801451.1	MCP4598377.1	WP_136853258.1
WP_173426113.1	NOT65728.1	NNE06075.1
TVQ94324.1	WP_213248890.1	MBA3696089.1
WP_118133446.1	MCP4430047.1	KAF1067742.1
MQX37714.1	WP_056051598.1	MCG8393315.1
WP_213736896.1	PCI56481.1	WP_106989051.1
TXH58959.1	MBU4436390.1	WP_036300468.1
WP_070078422.1	MBV9912227.1	WP_260844078.1
WP_263740636.1	WP_163831415.1	MBK8523909.1
MBT6273948.1	WP_020183157.1	MCK9606655.1
MBK9946280.1	MCB1870128.1	WP_238346372.1
WP_110189762.1	WP_259279272.1	MBL8399202.1
MCO4843909.1	WP_125155428.1	TDI87688.1
MBI1218860.1	OYW63582.1	WP_140726230.1
CAA6818554.1	WP_139937908.1	WP_225671687.1
OYU33881.1	WP_196401223.1	WP_018174463.1
WP_137152707.1	WP_065187767.1	WP_232831156.1
WP_212352561.1	WP_205001485.1	WP_024850467.1
MCB9947712.1	WP_067413942.1	WP_223628570.1
WP_215944986.1	WP_056804099.1	NBI42415.1
WP_085849388.1	WP_196398921.1	WP_173919292.1
MBL4584019.1	MBM96111.1	WP_212192359.1
WP_143975879.1	MCP5367894.1	WP_194931676.1
WP_085581648.1	WP_229785922.1	MBS1140555.1
WP_090216571.1	WP_230969389.1	MCG8498640.1
WP_170015326.1	NMH65975.1	MCR6700170.1
MBL0142815.1	WP_187764380.1	WP_034215142.1
OYY13582.1	GJL98419.1	MBN50550.1
NQW13547.1	WP_212345115.1	MCK9285237.1
PCH95494.1	WP_085772803.1	MCK4880235.1
WP_067921925.1	MBI5322338.1	WP_007341421.1
MBA2721414.1	WP_168836501.1	MCD6179295.1
WP_139080966.1	MCP5305501.1	OFC71114.1
WP_072607187.1	WP_165012168.1	WP_057919725.1
MBS0563359.1	MBP9764350.1	MBX3693480.1
MBS0600564.1	MBA3494809.1	NOR19732.1
EJL6400472.1	WP_183958653.1	WP_036210475.1
WP_065238908.1	WP_140932511.1	WP_160490970.1
WP_089085671.1	MBT4769101.1	WP_242112144.1
WP_147125570.1	MBT3205274.1	WP_226443879.1
WP_216033463.1	MBE8167124.1	MBP7809983.1
WP_106077436.1	WP_046191954.1	WP_200605817.1
KAA3622305.1	MBI1909394.1	MBT3384702.1
WP_108436212.1	WP_127692714.1	WP_027330434.1
MBL8585892.1	WP_175095334.1	WP_114959625.1
WP_085311267.1	MBT9591399.1	WP_161156505.1
WP_084366573.1	WP_193952613.1	MCR9279949.1
WP_125407969.1	WP_049623728.1	OHE81994.1
MBK8008821.1	WP_058448168.1	MBP6627313.1
MCB9990749.1	WP_245614269.1	WP_123212820.1
PZU18645.1	WP_199044992.1	WP_108405959.1
MBT9608806.1	WP_114695795.1	WP_140932261.1
WP_265966135.1	WP_151953213.1	QVL46073.1
MBL8790882.1	MBV8134648.1	MBL4865265.1
CRK74454.1	WP_020653073.1	MBK7901465.1
MBE0473239.1	MCL4762859.1	WP_068857879.1
WP_251936415.1	MBN9544479.1	WP_102247340.1
QYK43139.1	WP_114845001.1	WP_022968032.1
WP_183463295.1	MBE0623105.1	MBS1651997.1
WP_153477376.1	MCC7253641.1	WP_190763367.1
MBD3764426.1	MBT5766119.1	WP_230527293.1
WP_035102245.1	PIQ82290.1	WP_130639626.1
WP_068805755.1	MBK7357345.1	MCK5691839.1
WP_241023416.1	WP_093986770.1	WP_018938534.1
WP_086089247.1	WP_058480394.1	RLD31966.1
NBT29556.1	MBX9676001.1	NDW17198.1
MCR9146263.1	MBI5256696.1	MCF8397907.1
MBI2753745.1	WP_134094396.1	MCB1606921.1
QEW19270.1	WP_267224469.1	MBK6728256.1
MYM40050.1	WP_007021417.1	WP_176514113.1
WP_087006095.1	WP_079204033.1	MCH9799113.1
WP_085226193.1	NQV43624.1	WP_027081323.1
MBK8771559.1	MBN9231137.1	EEX49684.1
WP_248363685.1	WP_193726107.1	WP_241918262.1
NEQ38286.1	WP_032856652.1	PJB60067.1
WP_082508413.1	MBL0165394.1	WP_256603323.1
NQY88908.1	WP_233523532.1	WP_133542902.1
WP_205428932.1	MCB2090901.1	TXH03069.1
WP_003455984.1	MBL8471189.1	WP_268073533.1
MBC7502488.1	RYZ93250.1	MCR9258476.1
ODT59512.1	MBS0438294.1	WP_115322427.1
WP_103332977.1	MBU1282502.1	MCB2221876.1
MBI3676983.1	MBM4268018.1	MBC7988252.1
WP_224899566.1	MBO9661482.1	MCB1647045.1
WP_007947255.1	WP_226477917.1	WP_115646499.1
WP_240776094.1	WP_176645599.1	WP_107855451.1
NCB56444.1	TAL63305.1	WP_116964160.1
WP_091893748.1	WP_108974622.1	MBL8264399.1
PIE09683.1	WP_266170946.1	WP_079722949.1
WP_008225907.1	MCB2085632.1	MCK5067018.1
WP_146542635.1	WP_117174897.1	WP_060182878.1
MBI5919915.1	KJK24417.1	PJJ98160.1
WP_206127254.1	WP_238296556.1	MBS1650602.1
MCF8152164.1	WP_238180122.1	WP_242007503.1
MCR9136386.1	MBK7613843.1	MBR32955.1
WP_216065656.1	MBK8114541.1	TXH29582.1
MBL4542205.1	WP_058441151.1	MCF7749867.1
WP_188477785.1	WP_054587262.1	MCC7247713.1
WP_047601147.1	WP_128453306.1	WP_145718607.1
WP_247020301.1	WP_140805342.1	WP_226469982.1
WP_107990992.1	WP_020167456.1	WP_043741338.1
WP_218391070.1	WP_041068728.1	MCH8543216.1
MBI1891531.1	WP_246579664.1	KHF25592.1
WP_093412725.1	WP_242336666.1	MBU2885951.1
MCP5076900.1	MBS0375680.1	MBL8353480.1
WP_050518592.1	MBP6645279.1	MBA3033682.1
WP_090699937.1	WP_198040505.1	WP_232145420.1
MCO4846633.1	MBL0168981.1	WP_228111989.1
WP_071872667.1	WP_233685282.1	WP_228254852.1
ODS24701.1	WP_261922735.1	WP_262460618.1
WP_142834690.1	WP_239438477.1	MBU32765.1
MTJ04129.1	WP_102315938.1	MAG66479.1
WP_198916777.1	NOR70278.1	NZA26019.1
WP_097608729.1	MBQ1500333.1	TXT28851.1
MCG3170741.1	WP_127196939.1	WP_262792375.1
WP_174136557.1	WP_095110110.1	MBC7750171.1
WP_050523405.1	WP_092137037.1	MCE1180899.1
MXZ51364.1	WP_211029817.1	TNF48587.1
WP_188149753.1	MCB2014043.1	NOR75287.1
WP_239438426.1	WP_255109779.1	NQV53147.1
RTM15399.1	WP_115478509.1	WP_151168198.1
WP_139661151.1	MBD3759937.1	MBN8716575.1
WP_222492060.1	TMH78927.1	BDU57062.1
TMH43771.1	MBI1814690.1	RLD71177.1
MBK5969096.1	WP_212353624.1	MCF8369099.1
MBP7616330.1	WP_025163737.1	MBQ0724179.1
TXH04650.1	WP_092275988.1	WP_257171284.1
MBY0579013.1	WP_158915614.1	MBK7414707.1
WP_182213537.1	WP_142932331.1	MBA35581.1
MBU1426305.1	MBK7013202.1	SFM16319.1
WP_011505284.1	GIW41241.1	MCK9991289.1
WP_203388647.1	MBN8911364.1	WP_228348328.1
WP_090270265.1	MCB1385030.1	MAS81951.1
MCP5159267.1	WP_169896418.1	WP_123236507.1
MBK8579728.1	MBI3322461.1	WP_211263146.1
WP_002718063.1	MBU1237004.1	WP_208833321.1
WP_072630813.1	WP_093295723.1	MCE3002036.1
WP_245648960.1	WP_161515936.1	TKG90384.1
MBX6323249.1	WP_253043578.1	MBL0028454.1
WP_148054896.1	WP_255468404.1	MBP6381740.1
MCB1509177.1	WP_258443096.1	WP_224018644.1
MBC7134808.1	WP_233848855.1	RLA17777.1
KAA0208151.1	WP_010466021.1	TXH04385.1
WP_120501415.1	WP_212227823.1	WP_052632985.1
PCJ68379.1	MBV8466119.1	MBC7787288.1
NVJ68711.1	WP_115221946.1	WP_229792324.1
MCC6912970.1	WP_182679789.1	WP_009207641.1
WP_043287909.1	MBK7004222.1	MBC9251539.1
MBL8580450.1	PPD01852.1	PKO83351.1
WP_018699350.1	MCK5813997.1	WP_011588799.1
WP_028093602.1	MBK6401226.1	WP_202635567.1
WP_058440206.1	WP_045096660.1	WP_173652500.1
MBN8717430.1	WP_223988242.1	PLX05049.1
WP_009208839.1	WP_115479130.1	WP_221671827.1
MBA3771375.1	WP_172244246.1	WP_013149056.1
MBB4518582.1	MBL4638599.1	PKO34965.1
WP_119783959.1	WP_109123528.1	VUD68945.1
MBL8892953.1	MCH7867536.1	MCR6653504.1
MCC9003321.1	RMD85202.1	MBK8891090.1
TDJ21867.1	WP_086620091.1	WP_037048711.1
MCR9237120.1	WP_028387942.1	MCK5136125.1
WP_106203878.1	WP_188793445.1	MBX7080892.1
NBR91308.1	TXI90990.1	MBN2347768.1
MBL4813815.1	WP_056378260.1	WP_191818446.1
OYX42048.1	WP_221715375.1	PZU91656.1
WP_093186021.1	MBL8268276.1	WP_054617571.1
WP_176248497.1	NOU15263.1	WP_095838433.1
WP_087756098.1	MBA4741358.1	WP_121243231.1
MBV6487854.1	PNE11785.1	MBF0264669.1
WP_011801744.1	SHJ80323.1	MBZ4039749.1
WP_188858132.1	WP_099474834.1	MBE2210065.1
MBP6582575.1	WP_128898845.1	WP_143871667.1
WP_216603808.1	MBN8820169.1	MCF8186774.1
WP_222610560.1	WP_129122753.1	SCA58377.1
WP_212705306.1	WP_090436151.1	WP_155694327.1
WP_085274932.1	MBT9599428.1	MBU0752866.1
RME16396.1	MBA2408373.1	WP_217424294.1
PKO86674.1	WP_262971954.1	TXH67088.1
MBZ0139744.1	MCG6860960.1	MBK6921026.1
WP_134746983.1	WP_013148749.1	OGO96326.1
WP_095632392.1	PIQ83153.1	MCK6393501.1
WP_076532398.1	MCB1504785.1	NQV02927.1
SIS58011.1	OGQ21428.1	WP_228462203.1
UCF22977.1	WP_064621173.1	WP_133498897.1
WP_021015653.1	NQV83659.1	WP_079434370.1
MBK8815924.1	WP_184298495.1	WP_255406639.1
BAP87694.1	MCC0008293.1	WP_153144850.1
WP_142853331.1	QDU61509.1	MCD4682616.1
WP_082219499.1	ORU90917.1	MBP8133965.1
WP_093325057.1	WP_191325198.1	WP_115307852.1
WP_189410384.1	WP_261842905.1	WP_122107400.1
WP_244521093.1	TNF91249.1	TWI10557.1
EKD74290.1	MCM8598122.1	MBL8492191.1
WP_136418727.1	WP_177229213.1	PJK08174.1
MBY0556645.1	WP_204637585.1	MBT9461322.1
OUS08614.1	PPD05579.1	WP_217603268.1
MCG8381315.1	MBI1205718.1	MBO9619560.1
MBA3562588.1	WP_106579916.1	WP_240096845.1
EDM69644.1	WP_236585273.1	MCB1616228.1
WP_160974395.1	MCK5809686.1	NJD22794.1
WP_116623759.1	MBC8337847.1	WP_133479451.1
WP_066418722.1	TDI35435.1	WP_116880427.1
MCC8986505.1	MCP4472772.1	WP_018936381.1
WP_058311624.1	KAB2942625.1	MBK9283097.1
MCB1432210.1	MBP6112981.1	WP_116034547.1
WP_235259335.1	WP_266150682.1	WP_076579291.1
WP_188629670.1	MBT3610139.1	WP_176808661.1
WP_151069431.1	MBS0599701.1	TBR10417.1
NRA99396.1	RMG32302.1	WP_076584930.1
MBA85364.1	WP_212034484.1	MBV2191976.1
WP_041156709.1	WP_052199568.1	MBI2397421.1
MBW2269074.1	GJM02518.1	WP_122101438.1
MBI2277612.1	MAO57507.1	WP_090246069.1
WP_048673904.1	MBP1687214.1	MBK9615414.1
WP_096173183.1	WP_228165313.1	MCE1180804.1
WP_035664071.1	MBI4411345.1	MBS0356495.1
WP_009158899.1	WP_108095306.1	WP_097140591.1
WP_092788100.1	WP_218356541.1	MBW6479646.1
WP_193367191.1	WP_078033462.1	MBV1878663.1
WP_117333462.1	WP_221587135.1	VXC36733.1
WP_008190335.1	MSO76512.1	MBN2175221.1
WP_139616466.1	MBL0086900.1	WP_234085927.1
MBZ0163814.1	MCP5427664.1	AHG85718.1
WP_110034273.1	KAF1012604.1	NOY51619.1
WP_258287363.1	WP_098107640.1	WP_236986097.1
CAA6812395.1	WP_208109833.1	MBG0782229.1
WP_257760395.1	WP_180566830.1	NKB97564.1
WP_267832686.1	RME35310.1	WP_108106766.1
WP_121063970.1	WP_068824740.1	WP_132986181.1
WP_170009064.1	MBI3448127.1	WP_036134200.1
WP_167687724.1	WP_075066332.1	WP_054113463.1
MBO6757933.1	WP_029935837.1	TXI79609.1
MBS0326926.1	MBI1283163.1	WP_150427699.1
WP_255105986.1	WP_166699754.1	WP_068825681.1
WP_258092386.1	WP_161914185.1	MBI5661810.1
MBI1285415.1	WP_250461213.1	WP_117608108.1
WP_062268399.1	NQZ53098.1	MBK7648815.1
WP_083223654.1	MBI2104062.1	WP_037361796.1
MBU1176378.1	WP_138988590.1	WP_137972297.1
WP_147798199.1	WP_020176499.1	MCH9828493.1
WP_059682245.1	WP_108067755.1	RMG38797.1
MCC0044170.1	MBI4431859.1	WP_215218293.1
WP_093117480.1	OGT36459.1	PSJ81067.1
WP_234411238.1	MCH9765417.1	WP_114436534.1
WP_118943192.1	WP_125953418.1	MBL8410915.1
WP_054462929.1	WP_140851238.1	EED33312.1
WP_229448238.1	WP_183953743.1	OGU66392.1
WP_161709295.1	OYW55981.1	WP_173499020.1
WP_132030028.1	WP_184080836.1	MCK6413748.1
MBC6438363.1	WP_019368343.1	REK04774.1
WP_083684531.1	WP_054341943.1	MBU0594498.1
MBB4955231.1	WP_120650496.1	MBP7395104.1
UJQ95318.1	WP_208707686.1	WP_108688451.1
WP_132830696.1	WP_154737925.1	WP_028615070.1
UJW74646.1	WP_184601797.1	WP_136662764.1
MBA3908860.1	MBT3305363.1	WP_095599304.1
MCB1768382.1	WP_024017958.1	MBX3706633.1
MBV1903979.1	MBA2721973.1	WP_149837418.1
EGI47849.1	MCL4757287.1	WP_220469292.1
WP_088623598.1	MCL6417745.1	MCE9570996.1
OZA92348.1	WP_102842047.1	SDR89448.1
MBY0511640.1	MCP5268243.1	MBQ0753792.1
WP_235755439.1	MBI2393221.1	MCL4549397.1
WP_169879315.1	WP_217274011.1	WP_124374110.1
WP_215622878.1	WP_212609065.1	KAB2970059.1
WP_183414753.1	WP_201649917.1	WP_191727765.1
MBL8572629.1	WP_209348725.1	MBB1472076.1
WP_132545173.1	PIW59020.1	MCE1186022.1
WP_051213702.1	MCG6871594.1	MCK5824666.1
WP_247227584.1	MBO6837411.1	MBI3139913.1
MCB1757216.1	WP_161027089.1	WP_138771911.1
WP_009807317.1	MCK6372117.1	TAN67159.1
WP_137195637.1	WP_099623867.1	MBK7631944.1
MCB2128571.1	MCH6582210.1	MBS1632340.1
MBC7573225.1	WP_179514556.1	MCO4805548.1
WP_256977816.1	WP_020087652.1	TSA04567.1
WP_205926170.1	MBP8307222.1	RZA17347.1
TSD83673.1	MBN8841113.1	MCD4734572.1
WP_113290761.1	PWK49858.1	WP_020167737.1
WP_137390180.1	WP_077065313.1	WP_101192333.1
WP_090028153.1	WP_066765514.1	WP_110681828.1
VXC23117.1	RTZ59206.1	PKL84317.1
MBI4031703.1	WP_177102379.1	MBP5997516.1
MBL4603034.1	MBV8037487.1	WP_084513780.1
WP_127521968.1	MCC2658698.1	WP_207983317.1
MBL1404992.1	MBL8528142.1	WP_047539646.1
WP_076836864.1	WP_077442090.1	WP_041097896.1
MBV8667287.1	OGT55793.1	WP_089714935.1
MCO5071980.1	WP_056273317.1	OQW70489.1
MBO6519251.1	WP_110298217.1	MCO3504411.1
WP_168921424.1	MBP6270681.1	WP_264755574.1
MCK4587164.1	MAY68155.1	MBC7755651.1
PYO02330.1	PCJ31360.1	MBI1936969.1
WP_132408991.1	WP_077037124.1	MBT3647157.1
WP_085818038.1	MBI1367100.1	WP_072575451.1
WP_264494414.1	KPK04313.1	WP_132999668.1
WP_083609933.1	MBN8982647.1	WP_068824009.1
WP_028285376.1	MBX3224048.1	WP_131668383.1
WP_082733796.1	RLA13500.1	MCF6181521.1
WP_082705005.1	KUO56613.1	MBF1237051.1
WP_263952649.1	MBL8565027.1	MBI2419884.1
WP_245307856.1	MCB1526863.1	WP_242748868.1
WP_132976193.1	MBI3783698.1	WP_019673646.1
WP_160892368.1	WP_094090306.1	MBV7435488.1
WP_069589373.1	MBX9864588.1	WP_125096395.1
WP_244598316.1	WP_221795444.1	WP_078308063.1
WP_134166882.1	WP_044618572.1	PIE46805.1
GJL86070.1	WP_017004039.1	WP_128995868.1
WP_144294454.1	WP_129403298.1	MCD4731314.1
MCC0021238.1	WP_013689436.1	TAL46211.1
NUO71600.1	WP_119748079.1	MBL4621432.1
WP_094564120.1	WP_226018081.1	WP_045779545.1
MBV1700267.1	MBV2121447.1	NVK11241.1
MBE1293500.1	WP_021316136.1	MBU3736699.1
PPC91970.1	TMA55592.1	MBP6533439.1
MCG8622052.1	MCB1893708.1	MCI0401314.1
MBU6296719.1	MCK5647720.1	MCH5372645.1
WP_076658942.1	WP_067677414.1	MBD3648482.1
MBL8329497.1	WP_101714469.1	QFY42003.1
TIP38857.1	WP_252630372.1	MBF0220500.1
WP_209078180.1	WP_166950252.1	MBI1424536.1
WP_214567595.1	WP_193189559.1	MBS0498446.1
WP_088650876.1	MCF3628121.1	WP_134082774.1
WP_247642816.1	MBA4176283.1	TXI22833.1
WP_116131327.1	MBL45244.1	WP_244071083.1
WP_020041954.1	MBI5463051.1	NCS82601.1
MBV6423331.1	WP_167031109.1
WP_243266965.1	RYY03200.1
OLQ92436.1	MBX9793138.1
WP_228213460.1	MBW8900876.1
MCO5101656.1	MBV8664888.1
WP_242104853.1	MBL1321248.1
WP_190834741.1	RYY74938.1
MBX9682659.1	WP_011495419.1
WP_207468686.1	WP_046971783.1
PIE13062.1	MBI2994519.1
UYV36069.1	WP_059435848.1
WP_229257102.1	WP_129575883.1
WP_038145760.1	MBM4777706.1
PCJ89626.1	OUR88053.1
WP_240092196.1	PZP19835.1
TNG01492.1	MCE9544644.1
MBA4262380.1	MBT8438109.1
MBM3633271.1	EKD70862.1
WP_166444090.1	WP_145221005.1
OQS32542.1	MCK6450746.1
NCG41248.1	WP_094787134.1
MAW88759.1	SEP23950.1
MCP5085690.1	WP_217672640.1
OYT96959.1	WP_222404078.1
MCJ8338569.1	WP_220461426.1
WP_127115263.1	WP_066574702.1
MCA3572456.1	WP_230187994.1
MBC8021817.1	WP_146572239.1
OGT43182.1	ELX11357.1
WP_167193063.1	MCB2058622.1
NIA68415.1	WP_197539383.1
MCR9114505.1	TMA27298.1
TXT31828.1	WP_056404232.1
TCG04058.1	MCB1914156.1
PCH82438.1	WP_153335187.1
TMH78429.1	PPD12603.1
WP_255009407.1	MBI2384644.1
WP_083098728.1	TMA69247.1
MBW7931673.1	WP_263561886.1
WP_093249641.1	WP_184030567.1
WP_227267429.1	MBI4694565.1
WP_104006747.1	MBI2083137.1
MBN9019049.1	OLE64868.1
MCO5064823.1	WP_011985868.1
WP_234994764.1	MCA9027650.1
MYG52643.1	MBS2016529.1
WP_036489046.1	GJN45757.1
MCI5058565.1	MCH9699138.1
WP_114072997.1	MCF6190447.1
WP_090112681.1	WP_242516234.1
TIS89295.1	OYV00201.1
WP_215380041.1	WP_183611730.1
WP_113258056.1	MBA1148670.1
WP_261171034.1	TMA87051.1
MCF6273032.1	WP_224436636.1
WP_215264152.1	WP_248290354.1
WP_107975273.1	WP_166362228.1
MQA66112.1	WP_145055122.1
MBK6350083.1	WP_155365393.1
MBB6204567.1	WP_169464695.1
WP_078745186.1	MBX3185977.1
WP_019403487.1	WP_103074713.1
WP_059999796.1	MBU2972311.1
WP_136463242.1	MCR6703095.1
MCF8484525.1	MBP9733736.1
WP_248154624.1	GIX38484.1
WP_111731794.1	EKD54906.1
WP_109121364.1	MBD3675989.1
WP_133361570.1	WP_262837985.1
MCF6303837.1	PZO92285.1
WP_087481273.1	MCP4636936.1
WP_267527595.1	MBK8259102.1
WP_058240522.1	KAB0584897.1
WP_199022903.1	WP_089975549.1
NVK33366.1	WP_183102649.1
PJB69038.1	OUT65941.1
MCG6932892.1	MCB1383261.1
WP_262564645.1	WP_115226061.1
MAN81255.1	SEI84014.1
WP_073249333.1	WP_265116539.1
MYA89064.1	MBU6266853.1
MBL8247377.1	WP_136494371.1
WP_088966660.1	MBI5757802.1
GKY89107.1	WP_159982621.1
GJL81975.1	MBL8949281.1
WP_163834512.1	WP_083598783.1
WP_027311980.1	WP_211151358.1
RUQ40505.1	MAX39343.1
MBP6736919.1	WP_173132756.1
OGB17036.1	WP_173126569.1
WP_114869342.1	WP_129781389.1
MCG6870853.1	WP_166097304.1
WP_165046781.1	MCK5896772.1
KAB2932142.1	MBP6602336.1
MBL8708157.1	NWH08789.1
WP_132461951.1	WP_216736115.1
WP_157016327.1	KAF2989860.1
PCJ49443.1	MBP6363497.1
MBL8664801.1	MBV6423328.1
WP_179448124.1	MBI4227575.1
WP_245929173.1	WP_056356950.1
MBN9047165.1	MBX9946440.1
WP_047048209.1	WP_144976711.1
WP_069047440.1	WP_131412000.1
MAI62489.1	SKB62535.1
WP_168831998.1	WP_033923980.1
PKQ07231.1	MBT9488558.1
MBM5811917.1	NNF94114.1
WP_138164765.1	WP_155888982.1
WP_101707179.1	PIR24632.1
WP_258002277.1	SMN11276.1
WP_010139909.1	CAA0082395.1
KSV75952.1	WP_200608136.1
WP_115467376.1	WP_219955386.1
WP_091296736.1	OHC90236.1
WP_245093685.1	TFW10393.1
MCJ8311925.1	MCB2088357.1
MCC6204280.1	WP_214572573.1
MBI5275810.1	WP_234023845.1
WP_025061473.1	MBN9491345.1
WP_243042080.1	TCK36957.1
WP_095590177.1	MBI2381467.1
NBR16708.1	WP_093454353.1
WP_222385815.1	MCF6285372.1
WP_029708289.1	OQW59531.1
MBK8457440.1	WP_224831833.1
MCA8869107.1	WP_195795464.1
PKO41033.1	MBA4762819.1
WP_026440525.1	WP_058816967.1
WP_009337744.1	WP_187553706.1
MBI1300827.1	WP_173766528.1
WP_188164311.1	PHV09365.1
WP_069277868.1	RPH71482.1
WP_149193600.1	WP_109906402.1
WP_127904653.1	MCA0304309.1
TNF18168.1	MBO9603668.1
MBU6436209.1	MBM4256010.1
WP_013816903.1	WP_144981989.1
WP_165034185.1	MBL8398382.1
WP_204113945.1	MBI3314022.1
MBL0317863.1	QQS12381.1
MCB1311150.1	MBW8875021.1
WP_234052222.1	MCH8921640.1
WP_123643422.1	PHS33428.1
WP_218303956.1	MBK5256631.1
MCL4187712.1	WP_176274018.1
MCP4271538.1	WP_188554938.1
WP_070072576.1	MBM3646119.1
MBK7985137.1	WP_221602679.1
MBK9988962.1	TMB17230.1
WP_006020073.1	WP_185825054.1
WP_138934497.1	MBI3315474.1
WP_114970829.1	WP_101197985.1
WP_077430768.1	PZU59189.1
WP_027261499.1	WP_109921854.1
WP_241336656.1	TYT25741.1
WP_042275255.1	MBW2291718.1
RWO28948.1	MCH9691171.1
WP_008348794.1	MAT15859.1
WP_095945960.1	MSR14706.1
WP_248310898.1	WP_121693213.1
TNF51937.1	MBA3817830.1
MCO4824337.1	MCH4152229.1
WP_020680118.1	WP_105355136.1
MBX9759470.1	MBV8123187.1
WP_086939247.1	WP_266325533.1
MCR9150549.1	WP_093143852.1
GGC50099.1	WP_025290354.1
MBD3648106.1	WP_188062354.1
WP_218511371.1	UXE45122.1
WP_147846093.1	MBK8160969.1
WP_267833627.1	MBS0226892.1
WP_197918854.1	WP_145847959.1
WP_087024678.1	WP_162373088.1
WP_024587868.1	MBE5074420.1
WP_068028974.1	WP_082680385.1
MBI1328550.1	WP_063976419.1
WP_186408800.1	WP_115476391.1
WP_236956247.1	MBK7645162.1
WP_183485417.1	WP_192557083.1
SOE87051.1	WP_161070150.1
MCK9605464.1	PIX96320.1
MAU19943.1	MBP6703702.1
WP_025053537.1	MBI3307469.1
MBG77985.1	WP_066812231.1
WP_175173557.1	WP_260042944.1
WP_264662087.1	WP_200915746.1
WP_043746517.1	WP_249250502.1
WP_058861208.1	MBK8970849.1
MBC6406765.1	MBX7113545.1
WP_236961607.1	WP_169625828.1
WP_082407207.1	MBV8633634.1
WP_136338124.1	TDF35482.1
QPC91835.1	MCS0616908.1
WP_085884911.1	WP_226745821.1
WP_063238891.1	WP_062902733.1
MBU6444003.1	MBI3321313.1
MBS0639810.1	MBI4558689.1
WP_149417879.1	MBC8058343.1
WP_266224783.1	MCK6589963.1
KAF0205177.1	TMA30079.1
MBN7783916.1	MCG3204716.1
WP_106757237.1	MCI0574456.1
WP_092278307.1	MCE9554418.1
MCK6419416.1	MCK6445997.1
MBW8843838.1	MBV8502166.1
RMH51114.1	WP_029147841.1
WP_094147525.1	WP_231961962.1
AHI31763.1	WP_206243833.1
MBF9031377.1	WP_257543791.1
MBX2855681.1	WP_005903909.1
WP_095032383.1	MSP75250.1
WP_150097064.1	KAA3620537.1
WP_164453813.1	OFW97624.1
KVV01790.1	MBS0266052.1
WP_168056764.1	MBS3927683.1
TXH88175.1	MBS0546192.1
WP_029652063.1	WP_211983614.1
MCB1823483.1	TFG85454.1
MRG71784.1	WP_260582674.1
WP_109476310.1	WP_144277474.1
MBT4769105.1	KUO49375.1
WP_071925043.1	MBI1366333.1
MBU6212214.1	MCE2944706.1
WP_051694946.1	WP_252167305.1
WP_241584503.1	WP_188567805.1
WP_133614582.1	WP_144997644.1
RUQ29903.1	WP_094063889.1
WP_176464851.1	MBW2493822.1
WP_109387590.1	WP_038501059.1
RTZ19453.1	PZQ22222.1
EAU53713.1	WP_056364831.1
NQY37099.1	MBK8012402.1
WP_233153029.1	WP_257594467.1
MBL1437201.1	MBS1852036.1
WP_126620568.1	WP_114366666.1
WP_084688778.1	MCH9656644.1
WP_008063850.1	WP_058454508.1
MSO96677.1	MCA9068289.1
MCJ8321699.1	MBI3553608.1
WP_227179950.1	MBS0199517.1
WP_150670289.1	MBI3863557.1
MBU6459827.1	MBL8541741.1
MBT6099079.1	VIP08995.1
MBA3897926.1	WP_089839177.1
WP_255909777.1	MBI4556736.1
WP_119810076.1	MCC7423558.1
WP_221067321.1	WP_125999541.1
WP_183738189.1	WP_045828702.1
WP_136178626.1	WP_263360103.1
WP_083525468.1	PZU06118.1
UWS78440.1	WP_092048808.1
MBV6415603.1	MBX7096703.1
MBA3517220.1	WP_099404260.1
MBU0582532.1	WP_240698902.1
MCR9087223.1	MBI2962740.1
OGB20237.1	MBU1190155.1
WP_121938252.1	RGP41399.1
MCC6007772.1	MBV8659909.1
MBL4807440.1	WP_165323396.1
WP_051206213.1	WP_166421406.1
WP_157706474.1	MBW3540809.1
MCE1236456.1	OLD32338.1
WP_132543286.1	MBK7844176.1
WP_086125510.1	MBI3301225.1
WP_245803199.1	AKV00071.1
SIQ10872.1	MBI2801554.1
SEO93699.1	WP_183628313.1
WP_252020730.1	MBL4762970.1
MBI1204194.1	WP_247370987.1
NRB35131.1	RNC77526.1
MCB9989679.1	MBP7065684.1
MCB2108115.1	WP_204679979.1
TNF60006.1	WP_041995264.1
WP_103120242.1	WP_128891090.1
WP_134830124.1	WP_264442561.1
MCB1994062.1	WP_009820618.1
MCB1740610.1	WP_018082241.1
WP_119894470.1	WP_011521334.1
WP_269394039.1	WP_025294257.1
WP_244937038.1	WP_188564847.1
WP_105745257.1	WP_066591256.1
MCP3928391.1	OHC98493.1
MBI3144892.1	WP_147089022.1
WP_255341121.1	WP_015897738.1
WP_189994010.1	WP_171475483.1
MBB3196491.1	WP_260740007.1
WP_175104029.1	MBI3897714.1
WP_012589352.1	OYV77005.1
MCO4786408.1	RMF96619.1
WP_168773167.1	MBX3626791.1
WP_184040943.1	MBX6419656.1
WP_161352270.1	WP_267728221.1
OUR84132.1	WP_183632528.1
WP_231010819.1	WP_029920414.1
NQV47669.1	WP_134084714.1
WP_196257905.1	PUB71877.1
WP_110400732.1	MBT3010485.1
WP_164659950.1	UCG74278.1
WP_077512278.1	MBS0581361.1
WP_100197331.1	WP_036229056.1
MBI1208599.1	WP_010653004.1
MCB1381368.1	MBI3569913.1
MBL8258184.1	MBL4598672.1
WP_175390043.1	WP_184039177.1
MCI0429848.1	TAK92034.1
WP_056152513.1	MCG6968373.1
MBL4598145.1	RJQ48069.1
WP_012386039.1	KPJ93278.1
WP_256021994.1	TLY63234.1
KJS14986.1	WP_006870533.1
WP_151118238.1	MBI3785275.1
WP_267876879.1	MBS0570000.1
WP_099306053.1	MBB6093283.1
WP_126155203.1	WP_047589508.1
MCK9195103.1	MBU6200140.1
WP_093739777.1	MBC7733387.1
WP_028091953.1	MBV9725180.1
WP_258295747.1	MCA8927304.1
WP_135203969.1	MCB1433277.1
WP_195162016.1	MCK5724044.1
WP_118150123.1	MCL4315853.1
QEA06908.1	MBS0422301.1
MBI1260887.1	MCA9523348.1
WP_119912271.1	OAI49143.1
MCA9809712.1	MBK8336548.1
MBM3516366.1	UTW45217.1
WP_087587113.1	NOZ11433.1
MBM3600075.1	RTZ73323.1
MBZ9937264.1	MCG7947758.1
WP_215960837.1	MBT3237177.1
MAL10657.1	MBK6972555.1
PJB71520.1	MBI3382469.1
MCB1877476.1	MCI0590090.1
WP_071651562.1	MCB1377249.1
TVR80212.1	MBI3545865.1
WP_106606512.1	WP_222222769.1
MBL4890629.1	WP_127097899.1
WP_140197165.1	EEZ95795.1
WP_230839087.1	MCJ7598804.1
WP_191594144.1	WP_250421974.1
NOQ90564.1	WP_215950340.1
WP_267653856.1	CEG58455.1
MBL1234713.1	WP_040454275.1
MCB1489723.1	WP_203454284.1
KAF0221644.1	MBN8496442.1
WP_073508959.1	ODR94469.1
MBP6008453.1	UCH47859.1
USX29694.1	WP_066608579.1
WP_144371228.1	ABM95785.1
NRA70980.1	CAA6829415.1
WP_108163814.1	OFW70881.1
MCG8504777.1	WP_058505172.1
WP_071833041.1	MBX3653736.1
MCB1364536.1	MBN9286993.1
MBK8157332.1	MBB6522452.1
WP_161072432.1	RPH65522.1
MCC7182579.1	TMH36155.1
MBI3149740.1	NRA69925.1
MBI5891476.1	WP_051144481.1
WP_136962781.1	KPK34367.1
RFC36510.1	KPK72707.1
WP_028958253.1	WP_099306811.1
WP_145649586.1	WP_092409420.1
WP_169568215.1	WP_205434439.1
MBG0808510.1	OGI37829.1
MBM3550617.1	OGI68844.1
MCR9126018.1	MBL1278598.1
MBK8185185.1	WP_018575753.1
WP_182156019.1	MCB1484395.1
WP_267692448.1	WP_138379842.1
WP_256576540.1	MBI3344909.1
WP_169288116.1	MBK5196664.1
MBP7253732.1	MBX3500492.1
WP_244779164.1	AAZ26958.1
WP_189682897.1	GJM07147.1
EIJ45582.1	MBX3619538.1
MCB1367069.1	MBS1235706.1
WP_085276287.1	KTC71102.1
WP_255933897.1	MBI3777992.1
MBU6296972.1	WP_124704641.1
WP_127653693.1	WP_093284127.1
WP_029306303.1	WP_124540510.1
WP_067556492.1	MCK9383825.1
MBV1863118.1	WP_096361827.1
WP_153458130.1
WP_193164196.1
WP_193714920.1
PCH48401.1
WP_161012101.1
MBN8511014.1
MBA3597934.1
WP_093555362.1
THF92120.1
WP_158947825.1
MCR4304729.1
WP_115433518.1
WP_019448816.1
WP_114293756.1
WP_153547494.1
WP_133665938.1
WP_009814805.1
WP_051608992.1
MCB1591937.1
NBO18316.1
WP_140913338.1
WP_097805729.1
OWR00816.1
WP_233849903.1
WP_219845812.1
WP_247596783.1
WP_254679684.1
WP_138663438.1
MBX3577281.1
MBR9824587.1
KAF0228284.1
MCJ8324877.1
MYJ72160.1
WP_093924009.1
MBM3616630.1
WP_205791663.1
WP_126725065.1
EGF33079.1
WP_183377682.1
WP_066101604.1
MBS0414570.1
WP_093972640.1
WP_114402858.1
NUO71427.1
WP_169545302.1
WP_184436625.1
MBW3550632.1
WP_111347195.1
QBR72702.1
WP_235771141.1
WP_144278710.1
WP_216006045.1
MCK4711294.1
WP_263685886.1
MCA0406176.1
MBT3239015.1
WP_237247244.1
ODV03929.1
MBV9968428.1
UCD68744.1
WP_099914554.1
WP_067345262.1
WP_150578582.1
MBM4336399.1
NJM83090.1
WP_233346721.1
WP_121281257.1
WP_011643969.1
MCP4070146.1
WP_251969726.1
MBK6467983.1
MBK8084162.1
MCE7887279.1
MCA1972890.1
MBO9467485.1
NRA60873.1
MCI0467132.1
MBA3518207.1
WP_057396049.1
PKO70732.1
MXX21893.1
TVQ85535.1
MBI4740809.1
MCI5060137.1
MCB1556894.1
MBV1915432.1
MBX7198410.1
WP_076528151.1
MCB1338036.1
MBC7453854.1
PPD42244.1
PKP76568.1
WP_089287533.1
MBX2858537.1
WP_239183292.1
MSQ86574.1
WP_213434727.1
MBL8370366.1
WP_183855248.1
WP_152765427.1
WP_232802135.1
MBM3490707.1
WP_165172154.1
WP_210546664.1
WP_036138810.1
MCP3969080.1
MBP6120154.1
OGA17614.1
MBC6429278.1
TEW52530.1
WP_039000954.1
MBV8656870.1
WP_268165976.1
WP_015494136.1
WP_121163486.1
WP_015499297.1
WP_150684575.1
WP_092620347.1
WP_146301432.1
MBY0238837.1
MCB1954190.1
MCA0422335.1
WP_222611107.1
WP_176334110.1
KAG8151340.1
WP_051334154.1
UCB56067.1
WP_064031499.1
NRA84284.1
MBM3540706.1
MBP6778839.1
MCG8491759.1
MBI2752320.1
WP_212538083.1
WP_071324964.1
BDT58052.1
MCK6407525.1
MCG7895854.1
MBP8080871.1
RZJ08901.1
WP_033081753.1
WP_003443134.1
MBK7501577.1
WP_202071020.1
NVO05926.1
WP_259781565.1
WP_028447610.1
WP_059119898.1
MBO0733403.1
WP_219322713.1
MBT5295706.1
PQO93588.1
MAU41654.1
MBL1278414.1
TVR82100.1
WP_264892776.1
MCJ8332690.1
WP_180284299.1
WP_085878919.1
UYN93397.1
WP_036257227.1
WP_246355675.1
WP_202331162.1
MCP4383254.1
QEX16709.1
MCE3231626.1
WP_195704692.1
MBL8286819.1
MCK6453970.1
CAB3809985.1
WP_130185776.1
WP_209726344.1
UXE45904.1
WP_183665751.1
MCI5049809.1
WP_005902498.1
MBI2769123.1
WP_064032479.1
WP_042071638.1
WP_154361522.1
WP_243488934.1
WP_224561588.1
NRA86829.1
PLX38890.1
MBO6949669.1
NQZ90303.1
TNE66478.1
MBE0413267.1
PIQ43187.1
WP_150042268.1
WP_171754713.1
WP_072898396.1
WP_219800467.1
MBV8575843.1
WP_262691477.1
MBM3548009.1
WP_201976903.1
WP_247121253.1
PYN49339.1
WP_219882176.1
MBN9437331.1
WP_020400998.1
TVZ40832.1
WP_075185962.1
WP_217010525.1
WP_111549969.1
WP_137937525.1
MAQ24829.1
MYB88625.1
WP_080970940.1
WP_045860687.1
MBV8893736.1
WP_154377357.1
ESQ14257.1
TIM86338.1
WP_209359573.1
NOT98364.1
MBU0600992.1
WP_147103677.1
WP_136487236.1
MBX2831164.1
MBN9510279.1
MCP5151686.1
MBM3513236.1
WP_183852685.1
WP_258822501.1
NVJ70329.1
WP_229412667.1
MBK9561809.1
MBA4330095.1
WP_108124276.1
WP_132960689.1
ODS62332.1
MBB5189774.1
MCH2095981.1
WP_056137293.1
WP_116609809.1
MBA4766834.1
MBC7860495.1
MCG8673431.1
MBA4794926.1
TXC66564.1
WP_263529175.1
WP_229418594.1
WP_092937581.1
NDD74271.1
WP_238121668.1
WP_075065329.1
MCF6288387.1
WP_108828966.1
PCI86210.1
MBT6188914.1
MBD0864767.1
WP_186288773.1
WP_115835974.1
MBX3501824.1
WP_158964618.1
MCP3675171.1
MBN9525238.1
MBC7413623.1
MBK8072414.1
EKD70932.1
WP_190540719.1
WP_036255352.1
WP_084093076.1
MBL4838002.1
MBP7336738.1
MCC7274566.1
WP_127144050.1
WP_264616979.1
WP_024973551.1
MAH05634.1
MBV9835068.1
RZT91647.1
WP_262695000.1
WP_141513390.1
MBP6645396.1
GJE42717.1
WP_247370993.1
USO04829.1
WP_079219129.1
MBM3568832.1
WP_085481113.1
MYE00753.1
NVJ97541.1
MBC7436784.1
MBI1234998.1
MCP5363681.1
WP_230971168.1
MBS0224664.1
NVK72371.1
WP_231714886.1
TVT59126.1
WP_091659380.1
WP_086077069.1
WP_050720199.1
MBS0193589.1
WP_081398616.1
MCI0735410.1
MBX9706112.1
WP_233393913.1
MBK9571938.1
MBX2886935.1
WP_227810696.1
WP_257093941.1
WP_014429999.1
PID63471.1
MBK8970881.1
MBX3453716.1
MCK9202277.1
WP_020504863.1
WP_117177656.1
RZL40372.1
WP_258812393.1
WP_114887556.1
MBQ1765832.1
MBL8260692.1
MCF6318175.1
MBI2254172.1
WP_020400268.1
TDI60080.1
WP_261887365.1
WP_139835729.1
WP_201812029.1
MBE2263463.1
MBL8389048.1
MCC7049887.1
WP_131774952.1
MBO6503798.1
WP_259396898.1
WP_124220916.1
MBV8752520.1
TPV97399.1
WP_094457391.1
WP_109794193.1
WP_038495423.1
NCP62844.1
NWH08642.1
WP_237151721.1
MCI5070400.1
WP_239249562.1
WP_144067477.1
WP_042319881.1
MBK8175429.1
WP_013077845.1
WP_018412733.1
WP_169467090.1
WP_072428677.1
NRA18883.1
WP_046794138.1
MBL4805010.1
SFK01130.1
WP_112938120.1
MBY0270037.1
MBA56874.1
WP_135191176.1
MBX7146652.1
NRB03820.1
EDP63187.1
WP_218508764.1
MCC7276645.1
MAJ34285.1
WP_008030048.1
WP_069038805.1
MCF6343748.1
WP_207923339.1
WP_158902772.1
MCH2547169.1
MBP6536065.1
WP_056670100.1
WP_144769576.1
MCE3272589.1
WP_211529013.1
MSP50203.1
MBX3610785.1
WP_198118409.1
EGG94103.1
WP_238742606.1
WP_133603506.1
MBW0170381.1
MBC7609135.1
WP_180567935.1
WP_033070035.1
WP_223426029.1
WP_230553282.1
MBL6608714.1
MBK6594541.1
WP_226754478.1
MBP7670142.1
QKO23377.1
OJW53378.1
MCB1887417.1
MBL8630063.1
WP_056271110.1
MBH80213.1
MAF31968.1
WP_138217514.1
WP_051329848.1
WP_183632522.1
WP_099557952.1
MBT6090311.1
MBN9540041.1
WP_227075504.1
WP_167124133.1
MCB1562427.1
WP_062219480.1
MBS0547109.1
WP_134387375.1
WP_179405521.1
WP_065270711.1
WP_231768386.1
MBT4444204.1
WP_096052522.1
WP_096699424.1
WP_108615415.1
MBO9708591.1
MCK5830508.1
WP_057625141.1
MBT5332068.1
WP_176683716.1
MCF8496495.1
QJQ05584.1
MBI2748185.1
WP_055939862.1
MBL8277902.1
WP_209398499.1
WP_161008173.1
WP_097461111.1
OYU14126.1
WP_184858862.1
MBT4521597.1
WP_194211814.1
NZA26770.1
WP_212686645.1
MBX3585435.1
WP_076577528.1
RZI69277.1
MBV8035705.1
PJC98659.1
WP_166107843.1
WP_094476727.1
WP_093159065.1
WP_239234693.1
WP_166823847.1
OYT92471.1
MBK6471775.1
MBW8881062.1
MBI5939709.1
MBL0337802.1
WP_198982195.1
WP_166859781.1
WP_243068220.1
WP_218383410.1
WP_084170098.1
BBK35994.1
WP_186910510.1
WP_124013737.1
MCC6070103.1
PZR80648.1
WP_245906927.1
WP_128227026.1
WP_152780823.1
RLA06390.1
MCO5110722.1
WP_226878528.1
MCH8521434.1
WP_217929185.1
WP_174873786.1
WP_208020399.1
WP_173130229.1
MBL8446646.1
WP_068642689.1
WP_233342226.1
VFU07333.1
MCO4837003.1
WP_232765375.1
MBO9650211.1
MBS7803328.1
WP_155453504.1
WP_188567457.1
WP_094445584.1
WP_147850974.1
MBI3230166.1
WP_035055815.1
MBW8900256.1
WP_059761147.1
MSR00654.1
WP_114693765.1
WP_262074673.1
WP_111637267.1
WP_089393289.1
WP_092798342.1
WP_021696913.1
WP_083995710.1
MBL8713801.1
NQV83656.1
WP_233410807.1
MBS0517699.1
WP_218388621.1
WP_225251432.1
MBL8337123.1
WP_184044937.1
MBN9204779.1
NCT83441.1
MBX7230021.1
MBL6853084.1
WP_006298811.1
WP_229805068.1
WP_106159132.1
WP_171086189.1
WP_109109767.1
MBT9455147.1
MCB2099454.1
PZO13809.1
NRB37595.1
WP_122957298.1
MCK5335441.1
MCK5819978.1
KAF0814057.1
WP_244442899.1
MBI1220417.1
NWG73178.1
WP_065760579.1
WP_011769349.1
WP_124151157.1
MCE3250392.1
MBL8320500.1
RYF02169.1
MBM3557046.1
MBL8660953.1
WP_187084498.1
WP_149268920.1
WP_056876245.1
WP_051972070.1
NVK03080.1
WP_158658076.1
MBL6782646.1
WP_090442843.1
WP_045774785.1
MCM2348059.1
EPJ48123.1
WP_203539474.1
WP_109321292.1
WP_086119100.1
WP_094468419.1
WP_176983163.1
WP_156970921.1
PZP19839.1
WP_160586732.1
WP_184279254.1
WP_070345662.1
WP_232051835.1
WP_190261610.1
TAG26665.1
MCB9963881.1
WP_250878939.1
MBA4045702.1
RYF18615.1
WP_110996101.1
MBT9505054.1
MCE3254979.1
MBZ2206717.1
MCF7991597.1
MBX3623127.1
NLR74949.1
MBN8494145.1
QQS13229.1
PPR16363.1
WP_233372910.1
NBV20123.1
MCG8488610.1
WP_182851709.1
MSQ73489.1
QIM50668.1
WP_091876102.1
WP_062145846.1
WP_105530103.1
WP_086977303.1
WP_211521152.1
QWT19085.1
TAJ25407.1
MBL4865334.1
WP_204742907.1
OYW36348.1
WP_244444458.1
WP_036252835.1
WP_200346736.1
NQZ31944.1
MBI2745952.1
MBU1375760.1
WP_231120417.1
WP_088485016.1
MBA4341838.1
WP_211924998.1
WP_267874346.1
WP_237808947.1
[truncated: 955 more rows]

## Sheet: Fig1C
Buf1 (red)	Buf2 (yellow)	Buf_EGKCG/oxazolin (pale blue)	Buf_EGKCG/oxazolin-EF_hand_5 (dark blue)	CxxxxC (black)	chryseobasin (orange)
MBI3530535.1	WP_041586049.1	WP_105103491.1	MBA4142552.1	OGT63595.1	WP_045496049.1
WP_210414169.1	MBV8545237.1	MBS4050103.1	WP_091135690.1	WP_144045042.1	WP_129056563.1
MBI1283329.1	WP_065790671.1	WP_226663111.1	WP_107693601.1	WP_112869860.1	WP_167028803.1
WP_171164295.1	TMA46877.1	MBD3815892.1	MBI5462703.1	WP_003025489.1	WP_068943004.1
MBA2689959.1	MCI0332896.1	WP_161859291.1	WP_261694248.1	WP_211676385.1	WP_123840957.1
MBN8761720.1	MCA9584674.1	MBU1308668.1	MBZ0067530.1	VEA70409.1	WP_149388739.1
NDP43434.1	WP_158788628.1	WP_070991527.1	MBA2658485.1	WP_213493673.1	WP_089691041.1
NOZ53432.1	WP_263368641.1	WP_239850858.1	MBT9591418.1	WP_222552055.1	WP_066690843.1
MBL8522532.1	WP_054436105.1	MCP5334409.1	TSA52572.1	WP_038227665.1	WP_050021163.1
MBQ0817425.1	MBV9303590.1	PZN77216.1	PTR07424.1	WP_158773476.1	WP_123939942.1
MBI3716592.1	MBC7982289.1	MCG6865075.1	WP_090371932.1	WP_012777057.1	WP_142015286.1
NMH65976.1	PTY03863.1	NOY65806.1	MBN9124583.1	WP_153753798.1	WP_089733896.1
MCP5159281.1	WP_167100545.1	WP_020158304.1	NWG38673.1	WP_034834861.1	WP_123947269.1
WP_215780281.1	WP_263538743.1	WP_205312283.1	WP_086976668.1	WP_013364129.1	WP_129036616.1
MBK9114655.1	MBN9143700.1	MCC8997030.1	MBU0654888.1	WP_181375131.1	WP_121487546.1
PIQ82294.1	MCP5380353.1	MCE7913725.1	WP_028628274.1	WP_013856716.1	PWN62848.1
WP_147075159.1	TMP35037.1	MAA60334.1	WP_090961215.1	EHX8035105.1	QBA23549.1
RUQ38324.1	MBI1369726.1	MCB1935681.1	WP_093281149.1	WP_008079500.1	MBO9691587.1
MCB1796136.1	WP_216098534.1	MCK5383159.1	WP_043252938.1	WP_086711410.1	WP_232720675.1
WP_072394621.1	RCS56580.1	WP_097111767.1	WP_162125183.1	WP_072166331.1	WP_123274715.1
WP_114277883.1	WP_126725083.1	RLU03797.1	WP_097065863.1	WP_264634296.1	WP_047495576.1
KAB2930110.1	MBV8436147.1	MCB1986233.1	WP_252459287.1	WP_154870238.1	WP_236858878.1
WP_045368748.1	WP_028446214.1	WP_259057796.1	MCA1930297.1	WP_156130687.1	WP_103293744.1
WP_034431738.1	WP_091985457.1	WP_070050099.1	NCT67984.1	WP_254295781.1	WP_160139546.1
MCH9027096.1	MBA4079876.1	OQW40916.1	WP_146473978.1	MBS0237119.1	WP_123899530.1
RMD85207.1	MBM4337597.1	MBD3610145.1	WP_191833938.1	WP_117002029.1	WP_123912779.1
TMH60809.1	MCC6848325.1	WP_039592944.1	WP_187711723.1	WP_122035233.1	MBP1164382.1
MBL0121449.1	WP_138618283.1	MCP5245050.1	WP_123770609.1	MCD8525398.1	WP_040999002.1
WP_108682886.1	MBN9692491.1	WP_013442570.1	WP_202715429.1	WP_006229148.1	WP_099766994.1
OGI37061.1	MBX3183976.1	KPK56411.1	WP_131180247.1	WP_259279125.1	WP_169236209.1
RTL50947.1	MBA3054256.1	WP_116651688.1	MBA0015289.1	WP_050538077.1	WP_076510008.1
MBS0020759.1	MBV8618243.1	WP_124948373.1	WP_097123606.1	WP_010634393.1	WP_184160254.1
MBC8019823.1	MBZ5601513.1	WP_077732560.1	MBS1147443.1	WP_061781379.1	WP_034707298.1
WP_008212923.1	WP_184253640.1	MCG6936207.1	MBI1284656.1	KMN77929.1	WP_153391761.1
MCK5668852.1	KAF0172943.1	NOT17495.1	WP_057943271.1	WP_084584471.1	WP_111952936.1
MCP5127630.1	QNN23871.1	WP_062535200.1	MBJ6609509.1	WP_050665663.1
TMH15333.1	MBV8139732.1	WP_036860420.1	MBY0482995.1	WP_205405431.1
WP_027491753.1	GDY38820.1	WP_086904622.1	MBN8264750.1	WP_054305551.1
WP_096460241.1	WP_166950470.1	WP_106705633.1	WP_002709216.1	WP_046156474.1
MCJ7527801.1	MCC7419458.1	MCA9502273.1	OJW95024.1	WP_170181105.1
WP_132543209.1	MBP9084598.1	WP_209286526.1	WP_060512262.1	WP_068093938.1
WP_120650494.1	MBA3698485.1	WP_090717741.1	WP_056129890.1
NOT82420.1	MCC6365686.1	MBI1425649.1	WP_053150604.1
MBP8120192.1	MBO6520307.1	WP_025214118.1	WP_205339341.1
MBH1970138.1	WP_050059392.1	WP_105190813.1	SFW10631.1
WP_069624300.1	MBX7185935.1	WP_110338989.1	WP_263401788.1
MBI3897748.1	WP_166054438.1	WP_225917952.1	NIF18778.1
MCH8311544.1	MBA4165314.1	WP_126463806.1	WP_019471108.1
TRZ69238.1	MCA9676146.1	WP_067113515.1	WP_082563209.1
WP_261615217.1	MBN8627548.1	WP_229796908.1	WP_200611987.1
MBL8200054.1	MBP6095525.1	WP_189433475.1	WP_087921838.1
MBI3570703.1	WP_039286311.1	WP_166838799.1	WP_190833842.1
TAM61516.1	MCP5397508.1	WP_125180495.1	WP_044874491.1
MBL45243.1	WP_211336896.1	MCG6974949.1	SEL02369.1
MCC0059668.1	NRB25260.1	MBU2114028.1	MBB3277461.1
MBP9173711.1	PYJ11054.1	PPD34537.1	WP_056878343.1
MBP6280196.1	WP_018268548.1	WP_220772904.1	MBS1147106.1
MCB1715943.1	WP_200982036.1	KAF3977362.1	WP_139282107.1
WP_261601261.1	APR76189.1	MBT3335052.1	RYD14707.1
NOZ11267.1	QTN29103.1	WP_198571653.1	WP_192275661.1
TAM44536.1	WP_263353405.1	UJP05341.1	WP_012271656.1
TAL53015.1	WP_240665404.1	WP_192029960.1	WP_252271623.1
MBI2384645.1	WP_184221335.1	RLP56062.1	WP_070091066.1
WP_046866243.1	WP_114210845.1	WP_159655593.1	MBO2467705.1
MBL25149.1	MBK9518332.1	WP_025011501.1	WP_252255554.1
OGI61506.1	EYC52676.1	WP_265719983.1	WP_170298599.1
MBI5450278.1	MBD3728265.1	NCO19554.1	WP_242104363.1
MBL8198703.1	MBV5292932.1	MBI5463057.1	WP_182687335.1
WP_036228748.1	NQZ95317.1	MCH1930579.1	WP_184587134.1
TAN25058.1	WP_078815796.1	BAJ02760.1	WP_213605260.1
WP_218805677.1	MBL9090973.1	WP_174198230.1	WP_265125216.1
MBI3525992.1	WP_145352421.1	WP_242519068.1	WP_062354954.1
WP_119061737.1	MBV8070710.1	WP_065955883.1	WP_023381048.1
MCR4302541.1	MBQ0934226.1	WP_028762090.1	WP_009622364.1
MBA3904255.1	MCA9596038.1	RMG31413.1	OYW65940.1
MCC7260577.1	MBT9329909.1	MCH8538217.1	WP_044462784.1
MYZ48755.1	MCB0416695.1	RLT99320.1	WP_111265992.1
MBI4227574.1	TNE58440.1	MBX3631045.1	MCK9488097.1
TAL72253.1	MBK6509095.1	AVV81898.1	WP_028916243.1
TMH99741.1	WP_211242470.1	WP_112353167.1	MCA1978959.1
WP_047887116.1	MBU0589750.1	OGT87306.1	WP_051247114.1
WP_222223843.1	WP_023398415.1	MCK4842563.1	CAD5109529.1
NBC31515.1	TAM44517.1	MCB1947645.1	WP_134692958.1
WP_093069414.1	MSU25303.1	WP_034773947.1	WP_225777230.1
NWG24641.1	MBW2401698.1	WP_201220154.1	WP_218368915.1
WP_027489506.1	MBE7463813.1	RIZ66894.1	WP_242904257.1
WP_107284731.1	MBI3549631.1	WP_006082089.1	WP_162350317.1
PPD00238.1	WP_096054564.1	MBI5331129.1	WP_162203007.1
WP_195777851.1	WP_236104415.1	MBM3203316.1	WP_067646209.1
MYJ96169.1	WP_150279139.1	WP_022955334.1	WP_002620707.1
QLQ34155.1	MBX9884688.1	PKM36157.1	WP_119718547.1
WP_224405615.1	MBT4866654.1	NOU44766.1	WP_011534494.1
MBI3419116.1	MBZ5490829.1	WP_074989276.1	MBK6743492.1
TVP80008.1	WP_243993818.1	MBA2483462.1	WP_157030147.1
WP_155127535.1	WP_145076675.1	WP_168188955.1	BDU16009.1
WP_133679953.1	MSU50350.1	OYV17037.1	WP_253080334.1
MCG8560371.1	WP_199269455.1	WP_133407455.1	MCA0393510.1
NNM62512.1	CAA0096069.1	MCB1848339.1	RZA19013.1
MCL4792233.1	WP_260793915.1	WP_221047671.1	WP_207884035.1
MBK9522472.1	WP_054122543.1	NUO77295.1	WP_003121936.1
NBB83117.1	WP_142632226.1	KPJ95455.1	WP_158985407.1
WP_216760001.1	SFZ79121.1	WP_154245339.1	WP_146311336.1
WP_235644589.1	MBL9214716.1	GGA70008.1	WP_267792020.1
MBL8518495.1	SPE24442.1	OYY60454.1	WP_240126514.1
MSR09584.1	NDJ14777.1	MBZ0092138.1	WP_072754913.1
MBI3772414.1	WP_126683009.1	NJD06374.1	WP_249469996.1
MBK7357355.1	TFH23300.1	WP_198322171.1	RZA34442.1
WP_262267770.1	SEW21371.1	MBR9866298.1	WP_197427131.1
WP_132804672.1	WP_063363872.1	WP_124945331.1	WP_207525048.1
WP_026380356.1	WP_209053808.1	WP_051331812.1	MBK6332362.1
MBL8541179.1	MBL8859974.1	WP_012800921.1	WP_183959577.1
WP_250656243.1	MCL4797240.1	WP_126453861.1	WP_257385913.1
NBX02659.1	MBI3932282.1	WP_239041340.1	WP_201167843.1
WP_085937985.1	MBK7050804.1	NJD07903.1	WP_120651176.1
NJM33604.1	RYZ65401.1	MBU0592748.1	WP_187569985.1
NBB81774.1	MBX3748875.1	NIR58242.1	WP_162313292.1
WP_057196726.1	WP_093288391.1	MBU1620030.1	MBN8480670.1
NJD33857.1	MBL8819872.1	OUS15817.1	WP_078757214.1
MBC8007719.1	MCM3877235.1	MBS3964438.1	MBW3549779.1
MCJ7598181.1	WP_008293645.1	WP_262569954.1	WP_255916058.1
EAS41241.1	MBK7928065.1	MCP5141242.1	WP_187552568.1
WP_072755743.1	MCB9641228.1	WP_024299342.1	WP_194930853.1
WP_137895265.1	MCB1910827.1	WP_012143195.1	WP_013534611.1
AMS33189.1	MBS9778051.1	UCH47862.1	WP_166056452.1
TLZ27581.1	WP_143777201.1	WP_087466115.1	WP_187712216.1
WP_250937424.1	NOQ80554.1	MCB1565757.1	WP_256646615.1
KUO49374.1	MCG6925219.1	WP_211298155.1	TCS97788.1
WP_108096987.1	WP_211925001.1	WP_046554020.1	WP_207249987.1
WP_110987995.1	WP_156256036.1	RLA56998.1	QOD91936.1
MBK8162043.1	MBW4028621.1	MCG6898798.1	TDR48517.1
MBV1874096.1	MBI3838719.1	GJL72283.1	WP_055908383.1
WP_058528392.1	MCF7687949.1	PKO54248.1	WP_182338913.1
WP_182164623.1	WP_064435977.1	WP_005241645.1	WP_168191570.1
MCE7901526.1	WP_216322984.1	TAK64216.1	WP_146389355.1
MCB2022971.1	MBL9173619.1	MBU0913507.1	MCR6685274.1
MBK8105590.1	MBL9076965.1	MAZ89270.1	MBL8300534.1
MCM2320457.1	WP_131904356.1	WP_102796665.1	WP_008091410.1
MBK5197372.1	WP_012373563.1	NOT12251.1	WP_123086837.1
WP_142899583.1	WP_179492469.1	WP_011496818.1	KAF1067741.1
MCF6326513.1	MBF6568108.1	WP_215835011.1	WP_202845684.1
WP_210228979.1	MCP4869421.1	WP_208020189.1	WP_129645289.1
WP_088675470.1	MBV9144758.1	PCJ90359.1	WP_223628574.1
MBV8938403.1	MBS0253682.1	WP_110458061.1	WP_194931675.1
MBX2809679.1	MBS1875724.1	WP_123140462.1	MCR6700171.1
OAD22792.1	MAT74452.1	MBT9568009.1	WP_057919724.1
WP_122453359.1	WP_159681080.1	EDY86152.1	MBX3693479.1
MBI5718776.1	MBA4016694.1	OUS10159.1	WP_036210480.1
PLX35950.1	MCG6964867.1	WP_103684053.1	WP_242112143.1
MBI4385108.1	MCM2333057.1	WP_142870380.1	WP_200605815.1
WP_068326140.1	WP_247330911.1	WP_152451705.1	WP_114959624.1
NEP14014.1	WP_197738697.1	WP_119628651.1	WP_022968031.1
WP_131617403.1	MBL9131753.1	WP_034732448.1	WP_230527291.1
MBA3777377.1	MBL8610652.1	WP_051145141.1	WP_054899626.1
WP_005378779.1	WP_243917531.1	WP_068060968.1	WP_051176441.1
MBS0271194.1	MCK6511371.1	MBT5890205.1	MBC7988251.1
TMH25919.1	WP_249846952.1	MBL4608657.1	MBL8264398.1
WP_105232546.1	MBI3819976.1	WP_126166424.1	WP_079722948.1
MBK8400380.1	MBV9268262.1	MAQ99236.1	PJJ98161.1
WP_093359930.1	MBK7950697.1	WP_106889636.1	WP_144898534.1
MCC5979271.1	OYW14220.1	MCH7695663.1	MCC7247714.1
UCH53845.1	MBK9062244.1	WP_009150897.1	WP_226469981.1
WP_263605886.1	WP_068810909.1	PKM11516.1	WP_027072719.1
TAM55899.1	KAB2645675.1	WP_088904443.1	WP_232145419.1
NNF78682.1	MBY0274687.1	WP_192483068.1	NZA26020.1
MBR3371829.1	MBK9166446.1	WP_010322659.1	MBN8716576.1
PKM10797.1	WP_138087239.1	WP_093427697.1	WP_082113026.1
WP_063464116.1	WP_156412748.1	KPK34371.1	WP_221671826.1
WP_009030056.1	MBP9913252.1	WP_109339015.1	MBZ4039750.1
MCC0008234.1	MBS0229305.1	MBI5938722.1	MBE2210064.1
WP_011485655.1	MBM3854329.1	RLA24125.1	WP_174887963.1
OWY02106.1	MBZ5531882.1	MBR9912397.1	TXH67087.1
MCH7696686.1	WP_125971727.1	MCB1678448.1	TWI10556.1
QDY68562.1	WP_266181408.1	WP_221063382.1	PJK08175.1
WP_054041172.1	MBA4749696.1	QEP42648.1	WP_240096843.1
MBN9564011.1	NUP04611.1	MCS4234147.1	WP_122101437.1
WP_096431802.1	KAF0246320.1	WP_151034685.1	WP_165942375.1
MBK6599443.1	MBK8936317.1	WP_220061124.1	WP_052107813.1
BAF89482.1	WP_253339819.1	MAR92857.1	WP_191727766.1
WP_005475027.1	MCP3852258.1	PCJ14678.1	MBB1472075.1
MBS0418052.1	MBN8505030.1	MBK9496280.1	RZA17348.1
TAL85651.1	MBI5767563.1	WP_151707741.1	WP_165942172.1
MBL8521512.1	WP_139982832.1	MBA3581679.1	WP_105041843.1
WP_085836451.1	MBX3227553.1	WP_174626878.1
KFX67728.1	MBX3130220.1	WP_235282030.1
WP_022949901.1	MCC7015042.1	TNE83161.1
WP_045225941.1	MBP8145037.1	UTW03811.1
PIQ95470.1	MBM4358795.1	TAL07016.1
WP_069899504.1	OLB26449.1	MAT95343.1
MCP5338826.1	MCC5831461.1	MCB1668501.1
WP_063698911.1	PIR23001.1	WP_027669863.1
WP_267604221.1	WP_013111510.1	RLA49337.1
MSQ58364.1	WP_008250639.1	QFY89853.1
WP_152146303.1	MBK1829464.1	WP_234199189.1
TVP88012.1	MBM4003333.1	WP_243760252.1
WP_137043385.1	MBK06562.1	MBI1364181.1
MBY0406499.1	WP_198110420.1	WP_196434894.1
WP_029029627.1	MBL9024046.1	PKM12340.1
WP_184047011.1	MBY0242387.1	NBB92718.1
WP_012722651.1	MBK9089932.1	WP_262996235.1
MBO6836176.1	MCA9010794.1	NOX09575.1
WP_091015739.1	MBS0658343.1	WP_207322643.1
EBA03943.1	MBI4625336.1	MBV1873007.1
NER33540.1	MAG93782.1	MCK9503821.1
WP_093966111.1	MCK6531785.1	WP_016492918.1
WP_238029432.1	WP_068173616.1	WP_264728757.1
WP_171094776.1	RFC48965.1	WP_242469430.1
MCA0257650.1	WP_069961747.1	WP_008844813.1
OGI44859.1	TDJ66637.1	MCG2633696.1
WP_087516155.1	MSQ00951.1	MBP6514960.1
MCA0434408.1	OGW85991.1	WP_117288736.1
WP_088874274.1	WP_184342825.1	MCG6897959.1
WP_147179127.1	MCB0405101.1	WP_135796398.1
MCG3176789.1	MCE0521763.1	MCK5873829.1
MCK6371381.1	MCC7385816.1	MBS1213247.1
MBI3605537.1	MBV9488548.1	UCD68043.1
RWM19456.1	WP_225205543.1	CAG0993291.1
MBN2740467.1	WP_185679642.1	MCB1553711.1
MCC5964808.1	WP_086742694.1	MBT8040298.1
OQW93799.1	MBL4828016.1	WP_018973412.1
MBU0656833.1	MBS1537406.1	MBT6593265.1
OHC69707.1	TAH34638.1	WP_168172406.1
WP_114347992.1	WP_186902157.1	WP_151052588.1
WP_017011961.1	MBW2716063.1	MCB1737577.1
TMH52199.1	WP_070117847.1	MBV1952410.1
WP_212524030.1	MCB9872353.1	TDP30782.1
MBE0550658.1	WP_201752634.1	ESS73754.1
WP_075615109.1	MBP7482936.1	WP_109015308.1
MCC6948311.1	OGT74653.1	WP_064029503.1
WP_268133969.1	MBH2043823.1	WP_049722284.1
WP_189638570.1	MBI4904026.1	WP_068381649.1
WP_029350910.1	MBL0349626.1	NWG86936.1
MCP5423948.1	MBK8095767.1	WP_008486194.1
MCD6040501.1	MBS0632755.1	CAA0107977.1
TAM98409.1	UCE87380.1	RDX35918.1
MBS0422030.1	MBZ5589162.1	WP_041523799.1
WP_140830113.1	GDY12813.1	MBT1443118.1
WP_248144649.1	NNM86308.1	MBK8101727.1
WP_118185968.1	GIX04096.1	MBE9515342.1
MCB1465369.1	MSU65674.1	MCB1745745.1
WP_180995975.1	MCH9627530.1	WP_116207280.1
WP_092354280.1	MCH8976673.1	WP_076001190.1
MBC6418360.1	PZM78683.1	ETN92535.1
GHA61340.1	WP_154017929.1	MCP5180068.1
WP_253963771.1	MCC6213994.1	WP_102106109.1
WP_103704226.1	WP_091056836.1	WP_059758931.1
WP_119168752.1	MBS0662889.1	WP_169563055.1
NMM35886.1	MBS0628784.1	MBQ0807871.1
MCB2081414.1	MBI5851211.1	WP_020565610.1
WP_096475988.1	MBI5443246.1	MSS76462.1
WP_230794224.1	MCC6131675.1	WP_057659039.1
MBV8469017.1	MCL2450796.1	GIX35574.1
WP_244762847.1	WP_152809648.1	WP_126761354.1
NOX76861.1	MCA9395784.1	WP_200377160.1
SDP71485.1	MCP5329457.1	WP_068990222.1
NJS38287.1	MBZ0151665.1	NNJ91626.1
WP_205478778.1	GDX79321.1	TNE90810.1
WP_101769542.1	MBA3847468.1	WP_239844698.1
WP_108885038.1	MCE9589216.1	WP_050657495.1
MBR9875612.1	MBL8840036.1	MCB1705959.1
WP_056565450.1	RVT84755.1	MBI2993294.1
WP_200183747.1	MBA2542332.1	WP_160491323.1
MCB1519010.1	MBI3367014.1	MBM4208404.1
WP_219971839.1	MCE0496663.1	MCB1687759.1
WP_172887502.1	TNE50571.1	WP_089036006.1
AUM00213.1	MBN8712255.1	WP_149389559.1
WP_132958738.1	MCM2255117.1	WP_253360356.1
MCG6861429.1	MBX2810642.1	WP_188696931.1
MCB1480754.1	WP_098037344.1	MBS1184516.1
WP_171326667.1	MBN8554558.1	WP_133882725.1
WP_232408054.1	WP_165208809.1	PUA30546.1
MBY0339703.1	WP_051280181.1	CAA0098388.1
WP_132294352.1	WP_245546417.1	KPV39762.1
MBU6421871.1	MBM3976638.1	MCP5431159.1
RIK95650.1	MBK9374826.1	WP_160964950.1
SIO62886.1	MCB0308657.1	WP_073322738.1
WP_049583836.1	CAG0953380.1	NPU93999.1
WP_129629133.1	WP_008067476.1	WP_206573025.1
WP_114960454.1	NLT70705.1	WP_218529331.1
WP_223476067.1	MCA8948189.1	MCI0655303.1
MBF9058561.1	MCE9584159.1	WP_040391766.1
WP_269585526.1	WP_164157410.1	MCI1710336.1
WP_145216232.1	NDF12415.1	WP_136846926.1
WP_016959479.1	MBV8329459.1	WP_130234805.1
WP_095595549.1	MBX3152443.1	MCF6250954.1
WP_213335160.1	MBL8727569.1	MBY6063372.1
WP_145891058.1	RAP33569.1	WP_183910485.1
WP_100179644.1	MBA3722683.1	WP_049629391.1
WP_248010589.1	MBU2098538.1	WP_029408202.1
MBL4797444.1	MBA4118692.1	PHS01680.1
TAK83552.1	MBV8274680.1	NNM00687.1
MCI0427681.1	WP_067613337.1	WP_066017481.1
MCC7258288.1	MCB0354359.1	WP_237261548.1
WP_021157824.1	MBM4195669.1	MBT3403872.1
MCI0431049.1	WP_067613964.1	MBV1885228.1
MCD8547635.1	MSP24846.1	MCB1792588.1
OGB30323.1	RYZ04174.1	WP_220067322.1
WP_010260862.1	WP_138855112.1	WP_218355405.1
WP_020564280.1	TFH75171.1	MBK8015712.1
MCB1429848.1	MBN9377351.1	CAI86271.1
MBX3325009.1	MBA3547000.1	WP_229149098.1
OWU70767.1	KIA76456.1	WP_212595250.1
OYV75775.1	KAF3362626.1	WP_078483424.1
MCB1476217.1	MCH9625608.1	WP_127698049.1
MBR9856299.1	MCI0516215.1	NKB38245.1
WP_002710772.1	MBX9693168.1	PPC94549.1
WP_090185893.1	NOZ93335.1	MCG8449972.1
WP_035845823.1	NGX60758.1	WP_260657210.1
MBV9724478.1	MBM4385342.1	NVK36454.1
MCC7412405.1	MBS0622166.1	WP_038689391.1
MCB5198429.1	MBA3956958.1	WP_091530455.1
MCP5366233.1	MBI2498514.1	MBU0539859.1
MBS0382544.1	SCA64145.1	WP_080522684.1
WP_068901907.1	PJD97207.1	WP_084618484.1
OLC59091.1	MCP5469024.1	WP_126770837.1
WP_034112215.1	MBV8782485.1	MCB1615835.1
MBR2819201.1	MBL8915783.1	WP_027159823.1
WP_141148977.1	KIC75920.1	MAV30037.1
WP_175095337.1	MCA9791366.1	MBU1664948.1
MBS1159814.1	MBX9668978.1	MBO6753822.1
WP_089232415.1	NGX58843.1	KXJ59551.1
TMH66967.1	PWT98881.1	WP_232358432.1
WP_138933320.1	MBI3884516.1	WP_015006669.1
WP_149231817.1	MBM4243621.1	WP_266023300.1
WP_048674208.1	MBF8292398.1	WP_012276688.1
WP_121623717.1	MCA9592062.1	CAG0977200.1
MCD6042479.1	WP_041018013.1	MCH8056883.1
MBI2718414.1	WP_249915818.1	WP_041551472.1
MBL8225448.1	MCB1322020.1	WP_085390929.1
WP_189423987.1	MBP9593297.1	WP_004921993.1
MBL8593691.1	WP_109022106.1	WP_183948306.1
MCC5974666.1	MCO4746984.1	WP_215060148.1
WP_149413048.1	MCB1111674.1	WP_019531479.1
WP_167173083.1	QLH36245.1	MCF8232240.1
MCM8598846.1	MBL8115333.1	WP_168449692.1
MCC6714645.1	MCB0331382.1	WP_248940691.1
WP_089900285.1	EDY16456.1	WP_049637852.1
WP_193370596.1	MBP7678006.1	WP_151981079.1
WP_150884033.1	OQW47592.1	PIX96232.1
WP_132693597.1	MBM4376536.1	RPH99665.1
WP_052063993.1	MCB9697018.1	MBT8070715.1
WP_142817584.1	RKZ45641.1	WP_126834702.1
WP_163075958.1	MCB0415072.1	WP_204509337.1
TMV94113.1	PZR08950.1	MCJ7814963.1
WP_087212941.1	MCK6521246.1	MBK6738536.1
APV49814.1	MBY0428989.1	WP_237814795.1
WP_230362963.1	GJL65644.1	WP_199758533.1
MBS99934.1	MCB0420419.1	WP_189387483.1
MBI3545598.1	TAJ19462.1	MBI2379406.1
WP_234871114.1	MCB9587820.1	MAL04009.1
WP_241949063.1	MBX7230961.1	WP_241323323.1
WP_237094117.1	UCH91869.1	MCE3251315.1
WP_059187704.1	MBC7372235.1	WP_151668125.1
WP_012043503.1	TNE86385.1	MBV1932352.1
WP_172317336.1	RME26678.1	MAY35309.1
MCC0016414.1	PIR16251.1	MCA1925698.1
WP_129122858.1	MBL9077298.1	MBW8329532.1
MBV8048931.1	MCB1113400.1	WP_052417567.1
NJD32202.1	MCA9630267.1	NQX88970.1
WP_184010696.1	NKB82043.1	RLQ23211.1
MBV8305932.1	PCJ59711.1	WP_228125170.1
MCI5074694.1	MCG8424881.1	WP_088192164.1
MBU6485801.1	OFZ30092.1	KAA3639135.1
WP_109125028.1	MBA3938932.1	MAT49598.1
WP_109468468.1	MBI2944903.1	NVK04528.1
MAB12866.1	MBS1969928.1	WP_137915018.1
MBU1237002.1	MCL5272655.1	WP_174861808.1
WP_124704639.1	PIU01026.1	RPH20893.1
WP_036184649.1	WP_067747371.1	KJS04154.1
MCB1463364.1	MBK9369250.1	RZO83368.1
WP_162653100.1	MBL8751887.1	WP_075610108.1
WP_196406555.1	PIR23466.1	MBU1190151.1
MBS9477013.1	MCG3192564.1	MCB1698877.1
WP_109480850.1	MBK6696659.1	WP_099019998.1
WP_209770826.1	GJL54897.1	WP_145468814.1
MBL8394628.1	WP_135758894.1	WP_067264158.1
MBS0456456.1	RYZ72109.1	MBQ0800007.1
WP_187716959.1	KAB2932237.1	WP_149610364.1
WP_256602237.1	NNN05368.1	WP_183460747.1
WP_182978387.1	MBI3288729.1	WP_123034272.1
WP_083559400.1	RYD62773.1	QWF18805.1
WP_061979421.1	MBI5246343.1	TXI45264.1
OHC44470.1	MCP4804311.1	WP_048691040.1
AGK57142.1	MBK9324098.1	MBE9538737.1
WP_238042766.1	MAX25011.1	MSP86420.1
TMH61820.1	RLA64089.1	NTV95222.1
MBX9964010.1	MBX7081853.1	MBP6701481.1
WP_136660845.1	MCB0393858.1	MCR9103941.1
WP_107852312.1	MBS2014581.1	WP_029148115.1
WP_137473891.1	TDJ09543.1	MCG6967579.1
WP_074444870.1	WP_142697417.1	ODS62773.1
MBQ9351602.1	MBI4370929.1	MBK8283618.1
WP_261519347.1	MBP6219186.1	ATC95283.1
MYI89261.1	MBW2398778.1	PHS66517.1
WP_066612376.1	MAF76917.1	MBT4838455.1
MCK5662689.1	PIS11116.1	EAW31596.1
MCP9847646.1	OUR96676.1	WP_149859836.1
WP_026595900.1	NDA63040.1	MBL1141239.1
WP_128199794.1	MBP9674859.1	PKM42193.1
WP_116597300.1	MBL9014664.1	PPD03490.1
RTM14166.1	MCH9611497.1	WP_256607074.1
MBK6636786.1	MBT9548492.1	WP_019557625.1
WP_068390192.1	MCD6023619.1	MCP5300915.1
WP_126124157.1	MBY0517574.1	NQY02782.1
WP_128779167.1	MBK25010.1	NOT15248.1
WP_106730765.1	BDT27442.1	RYU62521.1
MCA3130956.1	MBT6324977.1	MCP5129705.1
MCG6859456.1	MBT3236148.1	WP_172244645.1
WP_015820028.1	PIQ58296.1	WP_217333988.1
TAJ20908.1	MCB9062292.1	WP_100885835.1
WP_035251902.1	MBY0414906.1	PCH49976.1
WP_054157110.1	MBL9022149.1	OGT83309.1
WP_150522681.1	MBQ49565.1	WP_140002553.1
WP_161347148.1	PIP93689.1	MCC2655595.1
WP_087734593.1	PIK13588.1	WP_070176533.1
WP_181702939.1	RYZ58938.1	WP_207354549.1
WP_229574560.1	MBC7530646.1	MBT7335348.1
WP_153273158.1	RZA26848.1	MCB1600714.1
MCF6320228.1	MCB9688679.1	NUS60398.1
WP_062643417.1	WP_103217917.1	WP_184462227.1
MCG6873513.1	MBC7658902.1	MAL96715.1
TRZ97621.1	MCA9619027.1	MBI5331629.1
MBN2760831.1	RZA26783.1	MBL4795743.1
WP_016552274.1	KYF85372.1	ORU91845.1
MBX3533149.1	EQC49017.1	MBK6581782.1
MCM2328123.1	MBU6207382.1	NND68690.1
MCB1716495.1	MBN8220729.1	MBN2606089.1
MCB1345833.1	RZA24743.1	PPC81941.1
WP_026480558.1	MCA9627056.1	PLY15296.1
PWB62580.1	TDJ44886.1	WP_205429506.1
APD47718.1	MCI0408179.1	MCF7967664.1
WP_206943443.1	MBK8214288.1	WP_124703589.1
WP_119397976.1	MCG8559695.1	MBD9359500.1
WP_053986643.1	MBS0618223.1	MBC7698322.1
WP_188529187.1	MCA8941887.1	WP_020208953.1
MCE7998609.1	MBI2339172.1	EUJ11404.1
WP_105861013.1	MBS0397349.1	MBM4206796.1
WP_213890582.1	MCA9771285.1	WP_133212827.1
WP_104516999.1	MBL8616393.1	KXJ46945.1
MBI4997185.1	MBI5083177.1	WP_031370467.1
WP_028372474.1	MCJ7753128.1	PQA38044.1
WP_114009497.1	MBI3571872.1	WP_035244042.1
WP_210414170.1	MBA4046851.1	TPV54127.1
WP_021707420.1	QGM97459.1	WP_253967291.1
WP_149894206.1	MBI5612969.1	WP_015486767.1
MCO4092588.1	MBP7676170.1	WP_200605204.1
WP_129610534.1	EMD84612.1	WP_150863210.1
WP_107890513.1	MBT6312995.1	MCB1855447.1
WP_230409098.1	MCK5191938.1	WP_163493416.1
TAM05492.1	MCB0336870.1	WP_017356813.1
WP_013651596.1	RME54090.1	WP_087445745.1
TMG87210.1	NUO50427.1	NCF17920.1
MBI3435558.1	MBL8952200.1	WP_015832903.1
MCO5135510.1	MBV9464280.1	MBT5922406.1
WP_025673502.1	MBA3971309.1	NQU94473.1
WP_168841546.1	MCA1665441.1	RKZ45849.1
WP_069299490.1	MCP4987656.1	WP_017444670.1
NKC11376.1	MBU6430415.1	WP_159268100.1
WP_126978232.1	MBI4125957.1	NIN35173.1
MCH8082872.1	MBI3839746.1	WP_135061004.1
WP_248806021.1	MCG6967764.1	MBT5007440.1
WP_254675910.1	EKD42345.1	MBY8964711.1
MBL0168974.1	PIQ56068.1	WP_101749286.1
EJL26608.1	GIW43926.1	WP_115593932.1
WP_085122568.1	MBV9949784.1	WP_125218953.1
MBK9082484.1	MBL8511458.1	WP_222845426.1
TVR06118.1	TMA18649.1	WP_116364497.1
MBS4082771.1	MBA4099511.1	WP_158986564.1
MCF6315704.1	WP_028383939.1	MCF6332080.1
WP_186681915.1	GFO83621.1	MBP6310403.1
TDJ47817.1	MBL8493374.1	MBU1189617.1
MCB9994075.1	EXI65366.1	MBP6277751.1
WP_019939648.1	MCR4302525.1	WP_066628020.1
WP_249327918.1	PKM44052.1	WP_206560137.1
MCM2309928.1	TAK85232.1	WP_193004428.1
MBO6676409.1	WP_069900014.1	MCK5574837.1
WP_124382976.1	WP_016491106.1	WP_110265656.1
MBV9589757.1	WP_115835841.1	MBK80088.1
PKF55140.1	MCG6865656.1	WP_034225919.1
WP_149078229.1	WP_126456806.1	MBT3609983.1
SFO83742.1	MBK7764669.1	WP_194748633.1
MBI5920470.1	WP_262146109.1	WP_091472594.1
RQU38962.1	WP_152486026.1	MBT5231974.1
PZQ82232.1	WP_232003936.1	TAJ51266.1
OYX13798.1	MBK9625857.1	WP_004937127.1
WP_054931389.1	MBQ0818303.1	PPD52784.1
WP_057818738.1	WP_035904167.1	MBW8369079.1
WP_041598387.1	MCB1420271.1	WP_004702533.1
WP_091432427.1	WP_133326605.1	WP_011766579.1
TMJ51769.1	MBI3715387.1	TAJ13954.1
MBN2629112.1	MBA2491689.1	WP_123638428.1
MCF6197822.1	NQZ05785.1	WP_216966353.1
MBU6456056.1	MBX9631977.1	MCF6357432.1
WP_248408446.1	MCB1422045.1	WP_016956805.1
WP_099474830.1	WP_096461849.1	NRB38462.1
WP_213216428.1	MBN8450838.1	MBN8759906.1
TVZ38282.1	MBI2970150.1	MBA4284032.1
MBS0455997.1	MCF6198513.1	WP_183409385.1
WP_195429227.1	WP_255860096.1	MBS0590184.1
MBK6864167.1	WP_252581307.1	OYZ10666.1
NVK40688.1	WP_026633959.1	PTB85362.1
WP_232753530.1	WP_075122338.1	MCK4750870.1
WP_067413288.1	WP_028628621.1	WP_070426963.1
WP_215245707.1	MBI2783139.1	MAG43301.1
WP_220661091.1	RTL32803.1	UTW64768.1
WP_090196706.1	WP_035890867.1	WP_091636742.1
GJM03082.1	WP_091390847.1	PWB44083.1
WP_219796192.1	MBR9866842.1	MBA3665411.1
TAK48465.1	MBI4694676.1	MBK8288171.1
KVD81991.1	OYT97170.1	MBK69078.1
WP_214006873.1	MCP5150658.1	WP_226105278.1
WP_077988404.1	MBL8710791.1	MCP5303927.1
WP_202052359.1	WP_246669257.1	WP_193494502.1
MCA0202763.1	NDP46790.1	MAY25311.1
WP_138424125.1	WP_265656667.1	MCD8521571.1
NBR52246.1	WP_108456512.1	WP_062408239.1
TJW11827.1	MBL6751829.1	MCA0430613.1
MBP6654947.1	WP_238040866.1	OYV22153.1
WP_150048718.1	OFX22923.1	WP_101521237.1
NEO92099.1	REL34326.1	OYY94791.1
WP_100927222.1	WP_243050697.1	OGV78079.1
WP_142825082.1	MCG6862294.1	MCB1736001.1
TVQ41073.1	MCP5415483.1	AYA65039.1
WP_200455453.1	MBV8062222.1	MBV6477011.1
MBS0536403.1	WP_232800025.1	MBK31551.1
WP_255838127.1	WP_056661237.1	WP_144394918.1
WP_228847408.1	MBS0589330.1	MBK9325945.1
WP_040107174.1	WP_069442375.1	WP_232906352.1
WP_007607170.1	WP_075197073.1	WP_037441587.1
MCF8510273.1	WP_163833507.1	RZL10424.1
WP_181303665.1	WP_231767866.1	MCB1836214.1
WP_112830032.1	WP_010487809.1	MCA6437260.1
TBR12579.1	UCH52523.1	OUS24909.1
WP_246507528.1	MCP5365685.1	RLA48982.1
MCB1500371.1	QMU62324.1	WP_186508414.1
WP_012760544.1	WP_045106649.1	WP_029890957.1
WP_172293544.1	WP_264600902.1	WP_188365335.1
WP_155192048.1	MCF8197947.1	NYF35668.1
MBV5904657.1	MBM3599419.1	NOU24272.1
WP_013960928.1	WP_110017311.1	MBI9062671.1
WP_111158202.1	PKF59680.1	WP_023496544.1
MCC0037905.1	MBI3529741.1	OYZ41920.1
MBI1273779.1	MBK9077700.1	NCF61232.1
WP_075157100.1	MBL4602113.1	WP_035014857.1
OGB01035.1	MBV8208809.1	MYG13238.1
WP_018152434.1	MBN8981413.1	WP_005696509.1
WP_182574606.1	PLX34705.1	MBM68328.1
WP_167412582.1	WP_160080496.1	MCE3228063.1
WP_094782062.1	WP_230177334.1	WP_047551207.1
MBS0324664.1	MCB1451758.1	GJM04649.1
KPP85580.1	WP_168877223.1	PCI70227.1
WP_099557187.1	MBC7756811.1	WP_198321466.1
WP_064800621.1	NQD93129.1	MBI9053606.1
KPP84975.1	WP_119953085.1	MCF8303707.1
WP_258444243.1	WP_028373739.1	WP_136853259.1
WP_199725273.1	MCB1426592.1	NNE06076.1
MPZ31350.1	RMF10280.1	MBA3696090.1
WP_263714873.1	RMD69460.1	MCG8393314.1
ARP97878.1	MBI4365889.1	WP_106989050.1
MBC7662958.1	WP_174248160.1	WP_036300466.1
WP_210643151.1	WP_036518808.1	WP_260844077.1
UAN18812.1	WP_058450910.1	MBK8523910.1
WP_130481299.1	MCP4598378.1	MCK9606656.1
WP_132579846.1	NOT65729.1	MBL8399203.1
MBS0245851.1	WP_057846977.1	TDI87689.1
WP_152141296.1	MCP4430046.1	WP_140726125.1
WP_214477332.1	WP_056051600.1	WP_225671689.1
NQD95267.1	PCI56482.1	WP_018139164.1
MCB2109907.1	MBU4436391.1	WP_024850466.1
WP_085863248.1	MBV9912228.1	NBI42416.1
WP_024871930.1	WP_163831417.1	WP_173919291.1
WP_043144113.1	WP_020183158.1	WP_212192358.1
WP_111931925.1	MCB1870127.1	MBS1140556.1
MCB1335464.1	WP_259279273.1	MCG8498639.1
WP_029585473.1	WP_125155429.1	WP_052575478.1
MBC6423148.1	OYW63581.1	MBN50551.1
NNF24040.1	WP_139937907.1	MCK9285238.1
MBY5972783.1	WP_175095241.1	MCK4880236.1
WP_177063408.1	WP_012326646.1	WP_007341422.1
TDN64025.1	WP_205001484.1	MCD6179294.1
KAB2940172.1	WP_067413939.1	OFC71115.1
CAG1008769.1	WP_056804103.1	NOR19733.1
WP_019935135.1	WP_058534529.1	WP_160490969.1
MBI1330953.1	MBM96110.1	WP_226443877.1
MBG53104.1	MCP5367895.1	MBP7809982.1
WP_068305810.1	WP_160053161.1	MBT3384703.1
MBC8038875.1	WP_227817645.1	WP_027330435.1
WP_094078188.1	WP_187760781.1	MBK6435409.1
WP_057978306.1	GJL98420.1	WP_161156507.1
KAF0163475.1	WP_212345118.1	MCD6090711.1
WP_200589443.1	WP_085772802.1	MCR9279950.1
MBX3530365.1	MBI5322339.1	OHE81993.1
OIQ05008.1	WP_168836500.1	MBP6627312.1
WP_149141163.1	MCP5305500.1	WP_123212819.1
CAG0946269.1	WP_165012167.1	WP_108406015.1
WP_133682129.1	MBP9764351.1	WP_140932260.1
WP_042557987.1	MBA3494808.1	QVL46072.1
WP_046828563.1	WP_183958655.1	MBL4865264.1
MBN8284912.1	WP_140932512.1	MBK7901464.1
WP_119839117.1	MBT4769100.1	WP_068857880.1
WP_155434630.1	MBT3205275.1	WP_102247339.1
WP_260906072.1	MBE8167123.1	MBS1651998.1
TXT40634.1	WP_046191955.1	WP_190763365.1
WP_105520531.1	MBI1909393.1	WP_130639627.1
WP_187968207.1	WP_127692713.1	MCK5691840.1
MBS0358739.1	WP_175095335.1	WP_018938535.1
WP_169126489.1	MBT9591400.1	RLD31967.1
WP_150493265.1	WP_193952612.1	NDW17199.1
WP_261928756.1	WP_049623729.1	MCF8397908.1
WP_055463516.1	WP_058448169.1	MCB1606920.1
UCE88229.1	WP_043874044.1	MBK6728255.1
WP_126616815.1	WP_199044991.1	MCH9799112.1
WP_174080719.1	WP_114695794.1	EEX49683.1
WP_184141216.1	WP_151953212.1	WP_241918263.1
WP_132600264.1	MBV8134649.1	PJB60068.1
WP_136383759.1	WP_020653074.1	WP_256603324.1
WP_208548879.1	MCL4762858.1	WP_133542900.1
MCK9686213.1	MBN9544480.1	TXH03068.1
TCD11414.1	WP_114845002.1	WP_268073534.1
MAC47982.1	MBE0623104.1	MCR9258477.1
WP_008551278.1	MCC7253640.1	WP_160531439.1
MBU6478089.1	MBT5766118.1	MCB2221875.1
MCB1526905.1	MBK7357346.1	MCB1647044.1
WP_024008258.1	WP_093986771.1	WP_115646498.1
MBL8349699.1	WP_058480294.1	WP_172795960.1
MCL2926155.1	MBX9676002.1	WP_116964161.1
WP_024895515.1	MBI5256695.1	MCK5067017.1
MBL4873136.1	WP_132266749.1	WP_060191413.1
WP_101940492.1	WP_267224470.1	MBS1650601.1
WP_214702480.1	WP_007021418.1	MBR32954.1
MBI5898468.1	WP_079204034.1	MBX7137708.1
WP_181704858.1	NQV43623.1	TXH29583.1
WP_114512626.1	MBN9231138.1	MCF7749866.1
MBX9630557.1	WP_123238188.1	WP_145718608.1
MBX3304929.1	WP_032856651.1	MCH8543215.1
WP_058263825.1	MBL0165393.1	KHF25591.1
WP_025127773.1	WP_114826359.1	MBU2885950.1
MAY32844.1	MCB2090900.1	MBL8353479.1
MCA0243593.1	MBL8471188.1	MBA3033681.1
CAA6806331.1	RYZ93249.1	WP_153163119.1
OHC53216.1	MBS0438293.1	WP_114900505.1
MCF3596017.1	MBU1282501.1	WP_262460620.1
WP_225027041.1	MBM4268017.1	MBU32764.1
WP_033157967.1	MBO9661481.1	MAG66478.1
WP_183940244.1	WP_076016069.1	TXT28850.1
WP_146287187.1	WP_176645600.1	WP_262792376.1
WP_249710482.1	TAL63304.1	MBC7750172.1
MBA4351588.1	WP_108974624.1	MCE1180898.1
WP_143791354.1	WP_266170945.1	TNF48586.1
WP_018607823.1	MCB2085633.1	NOR75286.1
WP_090742893.1	WP_117174899.1	NQV53146.1
NOY65820.1	KJK24416.1	WP_151168200.1
WP_069083897.1	WP_150996609.1	BDU57061.1
MCJ7452653.1	WP_147080209.1	RLD71178.1
WP_043702278.1	MBK7613842.1	MCF8369100.1
MBX9459019.1	MBK8114540.1	MBQ0724178.1
MBL8587919.1	WP_058441150.1	WP_257171283.1
WP_252942714.1	WP_054587263.1	MBK7414706.1
GAK33555.1	WP_128453307.1	MBA35582.1
WP_002539675.1	WP_140648494.1	SFM16300.1
WP_106570918.1	WP_020167455.1	MCK9991290.1
WP_090487550.1	WP_041068729.1	WP_228348329.1
MBO9707499.1	WP_172236693.1	MAS81950.1
TNC81800.1	WP_242336663.1	WP_123236508.1
RTZ64680.1	MBS0375679.1	WP_006748004.1
WP_253711067.1	MBP6645278.1	WP_208832816.1
TVP73582.1	WP_077030202.1	MCE3002037.1
WP_227543497.1	MBL0168980.1	TKG90385.1
WP_230369278.1	WP_233685281.1	MBL0028453.1
SEE56364.1	WP_261922734.1	MBP6381741.1
WP_116557963.1	WP_239438476.1	WP_224018645.1
WP_086451748.1	WP_017011686.1	RLA17778.1
WP_085800457.1	NOR70277.1	TXH04386.1
WP_116589392.1	MBQ1500334.1	MBC7787289.1
WP_197708054.1	WP_003438056.1	WP_229792323.1
WP_202223804.1	WP_095110111.1	WP_009207642.1
WP_177158055.1	WP_092137036.1	MBC9251540.1
MCG8614240.1	WP_211029826.1	PKO83350.1
WP_160935006.1	MCB2014042.1	WP_011588800.1
NOT69568.1	WP_255109776.1	WP_202635566.1
WP_125025103.1	WP_115478312.1	WP_005712708.1
PCI97625.1	MBD3759936.1	PLX05048.1
RFP89856.1	TMH78926.1	WP_013149055.1
TCW32223.1	MBI1814689.1	PKO34964.1
WP_201157810.1	WP_212353627.1	VUD68946.1
SLN45388.1	WP_025163736.1	MCR6653503.1
WP_058323170.1	WP_092275991.1	MBK8891091.1
WP_113823324.1	WP_158915613.1	WP_037048714.1
MBV1707334.1	WP_142932330.1	MCK5136126.1
PYO00089.1	MBK7013201.1	MBX7080891.1
WP_097153077.1	GIW41240.1	MBN2347767.1
WP_090055719.1	MBN8911365.1	WP_191818447.1
KIH84750.1	MCB1385031.1	PZU91657.1
WP_264878300.1	WP_015373356.1	WP_054617570.1
WP_263763792.1	MBI3322460.1	WP_095838434.1
RFU11934.1	MBU1237003.1	WP_121243230.1
WP_148377214.1	WP_093295721.1	MBF0264668.1
WP_067954498.1	WP_161515937.1	WP_143871666.1
WP_068087303.1	WP_253043577.1	MCF8186773.1
WP_076837072.1	WP_146542873.1	SCA58376.1
WP_203192629.1	WP_258447706.1	WP_155694329.1
WP_230400437.1	WP_233848856.1	MBU0752865.1
MCP5072944.1	WP_010466024.1	MBK6921025.1
MBA3504284.1	WP_212227613.1	OGO96325.1
OGA16239.1	MBV8466120.1	MCK6393500.1
WP_237467755.1	WP_115221945.1	NQV02926.1
WP_101107201.1	WP_182679790.1	WP_161386195.1
MBK7813766.1	MBK7004221.1	WP_133498899.1
MBX9466232.1	PPD01851.1	WP_079434371.1
MBI1416517.1	MCK5813996.1	WP_089032138.1
MBK8322710.1	MBK6401227.1	WP_153144849.1
MCC6001863.1	WP_084602186.1	MCD4682615.1
WP_103222986.1	WP_223988240.1	MBP8133964.1
WP_238369740.1	WP_115479129.1	WP_115307853.1
WP_024004336.1	WP_172244249.1	WP_021443516.1
WP_160855490.1	MBL4638598.1	MBL8492192.1
WP_252801183.1	WP_109123529.1	MBT9461321.1
WP_261816286.1	MCH7867535.1	WP_217603269.1
WP_045996594.1	WP_086620092.1	MBO9619559.1
WP_163846675.1	WP_051555095.1	MCB1616229.1
WP_036521777.1	WP_188793444.1	NJD22793.1
WP_104071662.1	TXI90991.1	WP_133479452.1
MBP6770261.1	WP_056378261.1	WP_205679236.1
WP_135372106.1	WP_221715374.1	WP_018936380.1
OGI40264.1	MBL8268275.1	MBK9283096.1
WP_243612086.1	NOU15264.1	WP_116034545.1
CAG0967076.1	MBA4741359.1	WP_076425037.1
WP_262879562.1	PNE11786.1	WP_006248065.1
WP_029003162.1	SHJ80358.1	TBR10416.1
WP_135281450.1	WP_099474836.1	MBV2191975.1
WP_152448790.1	WP_128898844.1	MBI2397422.1
MBI1384596.1	MBN8820168.1	WP_090247595.1
WP_202687735.1	WP_129122754.1	MBK9615415.1
MBI3512724.1	WP_090436150.1	MCE1180805.1
TAM73617.1	MBT9599427.1	MBS0356496.1
PCJ34875.1	MBA2408372.1	WP_097140589.1
APC15594.1	WP_262971955.1	MBW6479647.1
MCJ7555813.1	MCG6860961.1	MBV1878662.1
WP_201172438.1	WP_013148750.1	VXC36772.1
OQW59353.1	PIQ83152.1	MBN2175222.1
MBO6855068.1	MCB1504786.1	WP_234085928.1
WP_125324553.1	OGQ21427.1	AHG85717.1
GKX35037.1	WP_019651267.1	NOY51618.1
WP_177137914.1	NQV83658.1	WP_236986098.1
MBN8441852.1	WP_184298497.1	MBG0782230.1
MBI1220392.1	MCC0008292.1	NKB97563.1
WP_202304909.1	QDU61510.1	WP_108106765.1
WP_141018907.1	ORU90916.1	WP_054113464.1
MBB05492.1	WP_191325199.1	TXI79608.1
MBN9514476.1	WP_261842904.1	WP_150427698.1
MBE2278272.1	TNF91250.1	WP_068825683.1
WP_045598936.1	MCM8598121.1	MBI5661811.1
NMM27781.1	WP_090449428.1	WP_117608109.1
MCB1481735.1	WP_204637584.1	MBK7648816.1
MCA8884462.1	PPD05511.1	WP_026769159.1
KPQ13125.1	MBI1205717.1	WP_137972296.1
WP_044872380.1	WP_106579917.1	MCH9828494.1
RVT85272.1	WP_201313083.1	RMG38779.1
WP_023493482.1	MCK5809685.1	PSJ81068.1
MBL0319263.1	MBC8337848.1	WP_114436533.1
MBA3059892.1	TDI35436.1	MBL8410916.1
MCL6708272.1	MCP4472771.1	EED33313.1
ASY63567.1	KAB2942624.1	OGU66393.1
WP_205965340.1	MBP6112980.1	WP_173499019.1
WP_055211335.1	WP_266150681.1	MCK6413749.1
MBC6404978.1	MBT3610138.1	REK04775.1
WP_227447508.1	MBS0599700.1	MBU0594499.1
WP_266331588.1	RMG32304.1	MBP7395105.1
WP_050667065.1	WP_192738016.1	WP_108688452.1
MCB2102129.1	WP_052199567.1	WP_022964158.1
WP_035894050.1	GJM02517.1	WP_136662765.1
WP_127045323.1	MAO57508.1	WP_095599305.1
MBX3715503.1	MBP1687213.1	MBX3706632.1
WP_028725550.1	WP_228165312.1	WP_149837419.1
NBD28806.1	MBI4411344.1	WP_123890578.1
WP_143145707.1	WP_108095305.1	MCE9570997.1
WP_167645799.1	WP_054779708.1	SDR89487.1
WP_188849085.1	WP_078033463.1	MBQ0753791.1
WP_229150962.1	WP_221587134.1	MCL4549398.1
SUS06598.1	MSO76513.1	WP_124374109.1
WP_045983248.1	MBL0086901.1	KAB2970060.1
WP_068767466.1	MCP5427665.1	MCE1186023.1
WP_264599746.1	KAF1012603.1	MCK5824667.1
WP_024472291.1	WP_098107681.1	MBI3139912.1
WP_152388562.1	WP_133613813.1	MBK85189.1
WP_013030888.1	WP_180566831.1	WP_138771912.1
PWB83837.1	RME35309.1	TAN67158.1
WP_058246266.1	WP_068824738.1	MBK7631943.1
WP_093094758.1	MBI3448128.1	MBS1632339.1
MBI3523505.1	WP_075066331.1	MCO4805549.1
MCC0029370.1	WP_029935834.1	TSA04594.1
TXH04471.1	MBI1283164.1	MCD4734571.1
MBN8632562.1	WP_166699755.1	WP_020167738.1
WP_151119927.1	WP_161914186.1	WP_101192334.1
WP_166416561.1	WP_250461214.1	WP_110681827.1
WP_180568495.1	NQZ53097.1	PKL84318.1
MBV2180206.1	MBI2104063.1	MBP5997517.1
WP_057007833.1	WP_138988589.1	WP_043464609.1
THJ08533.1	WP_026595915.1	WP_243459094.1
SIO57878.1	WP_108067756.1	WP_047539642.1
MBA1148636.1	MBI4431860.1	WP_041097898.1
MCA8908176.1	OGT36503.1	WP_089714933.1
WP_227252833.1	MCH9765416.1	OQW70490.1
WP_267165369.1	WP_124809448.1	MCO3504412.1
MBI2737111.1	WP_140851239.1	WP_096065630.1
WP_082163502.1	WP_183953742.1	MBC7755652.1
NQZ71613.1	OYW55980.1	MBI1936970.1
WP_151642230.1	WP_184080834.1	MBT3647158.1
MBS0159772.1	WP_019368344.1	WP_211268017.1
WP_138287941.1	WP_054341942.1	WP_068824010.1
WP_262600914.1	WP_208707685.1	WP_131668382.1
MBP6799745.1	WP_154737926.1	MCF6181522.1
WP_073032752.1	WP_184601798.1	MBF1237052.1
WP_086054169.1	MBT3305362.1	MBI2419885.1
WP_152552923.1	WP_024017957.1	WP_242748871.1
MBV9290222.1	MBA2721972.1	WP_019673645.1
WP_041862084.1	MCL4757288.1	MBV7435489.1
MBX9741645.1	MCL6417744.1	WP_125096394.1
MCC7329936.1	WP_102842344.1	WP_078308061.1
WP_233072940.1	MCP5268242.1	PIE46804.1
WP_077503750.1	MBI2393220.1	WP_128995869.1
NCO86393.1	WP_173293878.1	MCD4731313.1
MCA8927309.1	WP_212609064.1	TAL46210.1
MBX3581290.1	WP_201649918.1	MBL4621433.1
SFM48002.1	WP_209348726.1	WP_045779544.1
OYV80102.1	PIW59019.1	NVK11242.1
MBK9132181.1	MCG6871595.1	MBU3736698.1
MBU6507940.1	MBO6837412.1	MBP6533440.1
PXW57863.1	WP_161027090.1	MCI0401315.1
WP_111221467.1	MCK6372118.1	MCH5372646.1
PCJ47154.1	WP_099623866.1	MBD3648481.1
WP_109518526.1	MCH6582211.1	QFY42004.1
MBX6329095.1	WP_179514555.1	MBF0220501.1
MBO6548998.1	WP_026868281.1	MBI1424535.1
WP_113152937.1	MBP8307223.1	MBS0498447.1
MBC6442690.1	MBN8841114.1	WP_134082777.1
MBI3903098.1	PWK49859.1	TXI22832.1
MCK9259828.1	WP_057622849.1	WP_244071085.1
PLX45341.1	WP_066765512.1	WP_160817694.1
MBU0589231.1	RTZ59204.1	MCC6922814.1
WP_263814143.1	WP_103494194.1	WP_012823189.1
MBI1327302.1	MBV8037486.1	MBD3671361.1
WP_069352314.1	MCC2658699.1	OYY47504.1
MBA2404538.1	MBL8528141.1	KPK11812.1
WP_136393005.1	WP_077442089.1	WP_236130083.1
WP_137133331.1	OGT55768.1	WP_173500928.1
WP_169258392.1	WP_056273319.1	WP_255189830.1
MBV6656377.1	WP_110298216.1	MCO6412194.1
WP_137702156.1	MBP6270682.1	MBY0483597.1
WP_165197050.1	MAY68154.1	MBP6059016.1
MBK6896865.1	PCJ31384.1	NCS82600.1
WP_231801450.1	WP_077037125.1
WP_035525642.1	MBI1367099.1
TVQ94323.1	KPK04314.1
WP_118133447.1	MBN8982646.1
MQX37713.1	MBX3224049.1
WP_213736895.1	RLA13501.1
TXH58960.1	KUO56611.1
WP_070078421.1	MBL8565028.1
WP_263740635.1	MCB1526864.1
MBT6273947.1	MBI3783699.1
MBK9946281.1	WP_094090307.1
WP_104156598.1	MBX9864587.1
MCO4843908.1	WP_221795441.1
MBI1218861.1	WP_044618571.1
CAA6818563.1	WP_017004038.1
OYU33880.1	WP_129403297.1
WP_137152706.1	WP_013689437.1
WP_212352559.1	WP_119748077.1
MCB9947711.1	WP_226018080.1
WP_215944987.1	MBV2121446.1
WP_085849387.1	WP_021316137.1
MBL4584020.1	TMA55597.1
WP_143975880.1	MCB1893709.1
WP_085581650.1	MCK5647719.1
WP_090216572.1	WP_067682174.1
WP_170015324.1	WP_101714470.1
MBL0142814.1	WP_252630371.1
OYY13583.1	WP_166950250.1
NQW13546.1	WP_193189560.1
PCH95493.1	MCF3628120.1
WP_067921922.1	MBA4176284.1
MBA2721413.1	MBI5463050.1
WP_139080967.1	WP_167031106.1
WP_072608212.1	RYY03201.1
MBS0563358.1	MBX9793137.1
MBS0600565.1	MBW8900877.1
EJL6400473.1	MBV8664889.1
WP_065236958.1	MBL1321247.1
WP_089085672.1	RYY74937.1
WP_147125569.1	WP_011495420.1
WP_216033462.1	WP_046971784.1
WP_043626871.1	MBI2994520.1
KAA3622306.1	WP_082100083.1
WP_108437214.1	WP_237245495.1
MBL8585893.1	MBM4777707.1
WP_085311269.1	OUR88054.1
WP_084366572.1	PZP19842.1
WP_125407971.1	MCE9544643.1
MBK8008820.1	MBT8438110.1
MCB9990750.1	EKD70863.1
PZU18644.1	WP_145221007.1
MBT9608807.1	MCK6450747.1
WP_265966133.1	WP_027707435.1
MBL8790883.1	SEP23915.1
CRK74455.1	WP_217672706.1
MBE0473240.1	WP_221427588.1
WP_251936412.1	WP_182151872.1
QYK43140.1	WP_066574703.1
WP_183463294.1	WP_230187995.1
WP_153477372.1	WP_146572237.1
MBD3764427.1	ELX11358.1
WP_035102243.1	MCB2058621.1
WP_068805758.1	WP_231865045.1
WP_205983004.1	TMA27297.1
WP_086089248.1	WP_056404234.1
NBT29557.1	MCB1914155.1
MCR9146262.1	WP_048387006.1
MBI2753744.1	PPD12602.1
QEW19271.1	TMA69246.1
MYM40049.1	WP_263561887.1
WP_087006071.1	WP_184030564.1
WP_085226196.1	MBI4694564.1
MBK8771558.1	MBI2083136.1
WP_248363683.1	OLE64867.1
NEQ38285.1	WP_011985869.1
WP_056359217.1	MCA9027651.1
NQY88907.1	MBS2016530.1
WP_205428930.1	GJN45758.1
WP_003455987.1	MCH9699139.1
MBC7502489.1	MCF6190446.1
ODT59513.1	WP_129347755.1
WP_103332978.1	OYV00202.1
MBI3676982.1	WP_183611729.1
WP_224899563.1	MBA1148671.1
WP_007947256.1	TMA87050.1
WP_240776098.1	WP_224436637.1
NCB56445.1	WP_169474728.1
WP_091893668.1	WP_166362226.1
PIE09682.1	WP_145055123.1
WP_008228475.1	WP_145043977.1
WP_146542470.1	WP_169464694.1
MBI5919914.1	MBX3185976.1
WP_206127255.1	WP_103074714.1
MCF8152163.1	MBU2972312.1
MCR9136385.1	MCR6703094.1
WP_011467487.1	MBP9733735.1
MBL4542204.1	GIX38485.1
WP_188477784.1	EKD54907.1
WP_047601146.1	MBD3675988.1
WP_247020303.1	WP_262837986.1
WP_107990991.1	PZO92284.1
WP_218391071.1	MCP4636937.1
MBI1891532.1	MBK8259101.1
WP_093412730.1	KAB0584898.1
MCP5076901.1	WP_029213216.1
WP_050518591.1	WP_183102648.1
WP_090708852.1	OUT65942.1
MCO4846632.1	MCB1383260.1
WP_071872668.1	WP_099399485.1
ODS24700.1	SEI84047.1
WP_142834691.1	WP_265116540.1
MTJ04130.1	MBU6266852.1
WP_198916778.1	WP_136494372.1
WP_097608730.1	MBI5757803.1
MCG3170742.1	WP_159982622.1
WP_174136559.1	MBL8949282.1
WP_050523406.1	WP_073213868.1
MXZ51363.1	WP_211151359.1
WP_188149752.1	MAX39342.1
WP_239438427.1	WP_173132759.1
RTM15301.1	WP_173126572.1
WP_139661152.1	WP_129781668.1
WP_222492062.1	WP_166097306.1
TMH43772.1	MCK5896771.1
MBK5969095.1	MBP6602335.1
MBP7616329.1	NWH08790.1
TXH04492.1	WP_127974029.1
MBY0579014.1	KAF2989859.1
WP_182213997.1	MBP6363496.1
MBU1426306.1	MBV6423327.1
WP_011505283.1	WP_056356953.1
WP_203388646.1	MBX9946439.1
WP_090270264.1	WP_144976713.1
MCP5159268.1	WP_240734150.1
MBK8579729.1	SKB62544.1
WP_002718064.1	WP_033923981.1
WP_072630814.1	MBT9488557.1
WP_069956701.1	NNF94115.1
MBX6323248.1	WP_027313087.1
WP_148054897.1	PIR24633.1
MCB1509176.1	SMN11275.1
MBC7134807.1	CAA0082406.1
KAA0208096.1	WP_245156815.1
WP_120501414.1	WP_219955385.1
PCJ68378.1	OHC90235.1
NVJ68712.1	TFW10394.1
MCC6912969.1	MCB2088356.1
WP_028221616.1	WP_214572572.1
MBL8580451.1	WP_104987338.1
WP_018699351.1	MBN9491346.1
WP_028093603.1	TCK36958.1
WP_058440428.1	MBI2381468.1
MBN8717429.1	WP_093454351.1
WP_024348792.1	MCF6285371.1
MBA3771376.1	OQW59204.1
MBB4518583.1	WP_224831832.1
WP_119783960.1	WP_195795463.1
MBL8892954.1	MBA4762818.1
MCC9003322.1	WP_058816966.1
TDJ21866.1	WP_187553707.1
MCR9237121.1	WP_173766530.1
WP_106203877.1	PHV09364.1
NBR91307.1	RPH71483.1
MBL4813816.1	WP_109906400.1
OYX42047.1	MCA0304310.1
WP_093186017.1	MBO9603667.1
WP_176248496.1	MBM4256011.1
WP_087756097.1	WP_144981992.1
MBV6487853.1	MBL8398383.1
WP_011801743.1	MBI3314021.1
WP_188858131.1	QQS12380.1
MBP6582576.1	MBW8875020.1
WP_017055279.1	MCH8921639.1
WP_186861479.1	PHS33429.1
WP_212705307.1	MBK5256632.1
WP_085274933.1	WP_176274017.1
RME16397.1	WP_188554937.1
PKO86673.1	MBM3646118.1
MBZ0139743.1	WP_221602678.1
WP_028217193.1	TMB17231.1
WP_095632391.1	WP_185814725.1
WP_076532400.1	MBI3315475.1
SIS58026.1	WP_101197924.1
UCF22976.1	PZU59160.1
WP_021015654.1	WP_109922312.1
MBK8815925.1	TYT25740.1
BAP87695.1	MBW2291717.1
WP_142853330.1	MCH9691172.1
WP_050409005.1	MAT15858.1
WP_093325267.1	MSR14707.1
WP_189410385.1	WP_121693214.1
WP_090874317.1	MBA3817831.1
EKD74291.1	MCH4152230.1
WP_136418726.1	WP_105355135.1
MBY0556646.1	MBV8123188.1
OUS08613.1	WP_266325531.1
MCG8381314.1	WP_093143847.1
MBA3562589.1	WP_025290353.1
EDM69645.1	WP_188062356.1
WP_160974394.1	UXE45121.1
WP_116623760.1	MBK8160970.1
WP_066125054.1	MBS0226891.1
MCC8986506.1	WP_145847961.1
WP_058311625.1	WP_211367848.1
MCB1432211.1	MBE5074421.1
WP_235259334.1	WP_058721626.1
WP_188629669.1	WP_063976418.1
WP_151069432.1	WP_115476392.1
NRA99397.1	MBK7645161.1
MBA85365.1	WP_192557084.1
WP_041156710.1	WP_161070149.1
MBW2269075.1	PIX96319.1
MBI2277611.1	MBP6703701.1
WP_048673906.1	MBI3307470.1
WP_096173184.1	WP_066812233.1
WP_027526234.1	WP_260042942.1
WP_009159747.1	WP_200915747.1
WP_092788097.1	WP_115137082.1
WP_193367190.1	MBK8970848.1
WP_117332524.1	MBX7113544.1
WP_008197134.1	WP_169625829.1
WP_135819150.1	MBV8633635.1
MBZ0163813.1	TDF35483.1
WP_110034336.1	MCS0616909.1
WP_258287364.1	WP_226745822.1
CAA6812386.1	WP_062902734.1
WP_257760396.1	MBI3321314.1
WP_267832685.1	MBI4558690.1
WP_121063968.1	MBC8058344.1
WP_170009063.1	MCK6589962.1
WP_167687725.1	TMA30080.1
MBO6757934.1	MCG3204717.1
MBS0326925.1	MCI0574457.1
WP_255105988.1	MCE9554419.1
WP_258092385.1	MCK6445998.1
MBI1285416.1	MBV8502165.1
WP_034835587.1	WP_029147840.1
WP_065785805.1	WP_145428160.1
MBU1176379.1	WP_206243834.1
WP_147798198.1	WP_257543793.1
WP_059682243.1	WP_005903907.1
MCC0044169.1	MSP75251.1
WP_093117482.1	KAA3620541.1
WP_108470254.1	OFW97623.1
WP_118943191.1	MBS0266053.1
WP_054462927.1	MBS3927682.1
WP_073218183.1	MBS0546193.1
WP_161677295.1	WP_211983612.1
WP_132030027.1	TFG85458.1
MBC6438364.1	WP_260582673.1
WP_075791304.1	WP_144277473.1
MBB4955232.1	MBI1366332.1
UJQ95319.1	MCE2944707.1
WP_132830697.1	MBS1149213.1
UJW74645.1	WP_252167306.1
MBA3908861.1	WP_188567806.1
MCB1768381.1	WP_144997642.1
MBV1903980.1	WP_067673940.1
EGI47848.1	MBW2493821.1
WP_088623599.1	WP_038497735.1
OZA92347.1	PZQ22173.1
MBY0511641.1	WP_056364834.1
WP_235755438.1	MBK8012403.1
WP_097191783.1	WP_257594466.1
WP_215622877.1	MBS1852035.1
WP_183414754.1	WP_114366667.1
MBL8572628.1	MCH9656643.1
WP_132545171.1	WP_058454509.1
WP_027835145.1	MCA9068290.1
WP_247227583.1	MBI3553607.1
MCB1757215.1	MBS0199516.1
WP_009807318.1	MBI3863558.1
WP_137195638.1	MBL8541740.1
MCB2128570.1	VIP08994.1
MBC7573224.1	WP_089839178.1
WP_094856523.1	MBI4556737.1
WP_168814325.1	MCC7423557.1
TSD83674.1	WP_125999520.1
WP_113290762.1	WP_045828703.1
WP_137390179.1	WP_263360102.1
WP_090028154.1	PZU06119.1
VXC23076.1	WP_092048714.1
MBI4031702.1	MBX7096704.1
MBL4603033.1	WP_099404261.1
WP_127521970.1	WP_133189270.1
MBL1404991.1	MBI2962741.1
WP_076836863.1	MBU1190154.1
MBV8667286.1	RGP41400.1
MCO5071979.1	MBV8659910.1
MBO6519250.1	WP_165323395.1
WP_168921425.1	WP_166421407.1
MCK4587163.1	MBW3540810.1
PYO02329.1	OLD32339.1
WP_132408989.1	MBK7844177.1
WP_085818037.1	MBI3301224.1
WP_264494415.1	AKV00072.1
WP_075171796.1	MBI2801555.1
WP_028285377.1	WP_183628315.1
WP_068313309.1	MBL4762969.1
WP_068240391.1	WP_144916261.1
WP_263952650.1	RNC77525.1
WP_047032173.1	MBP7065683.1
WP_132976192.1	WP_204679978.1
WP_160892366.1	WP_041995266.1
WP_069589375.1	WP_199798660.1
WP_133285360.1	WP_264442563.1
WP_090546693.1	WP_037542008.1
GJL86071.1	WP_018082242.1
WP_144294453.1	WP_011521333.1
MCC0021239.1	WP_025294256.1
NUO71599.1	WP_188564846.1
WP_050477637.1	WP_066591255.1
MBV1700268.1	OHC98494.1
MBE1293499.1	WP_147089021.1
PPC91993.1	WP_015897739.1
MCG8622051.1	WP_171475484.1
MBU6296720.1	WP_260740005.1
WP_076658941.1	MCA9075132.1
MBL8329496.1	MBW2292493.1
TIP38850.1	MCA1852968.1
WP_209060517.1	WP_176646683.1
WP_214567594.1	MXZ35101.1
WP_088650877.1	TNE33845.1
WP_009467600.1	MCA9673575.1
WP_116131328.1	MCP5264746.1
WP_020041955.1	WP_253107229.1
MBV6423332.1	MBM3491585.1
WP_243266966.1	MBV7314734.1
OLQ92435.1	MBI3767236.1
WP_228213459.1	REK25741.1
MCO5101655.1	MCI0744001.1
WP_242104854.1	OGP86735.1
WP_190834740.1	WP_028008721.1
MBX9682660.1	WP_146428606.1
WP_242702534.1	TDP81677.1
PIE13063.1	MBL8645957.1
UYV36068.1	WP_263415748.1
WP_161021764.1	MBV9772209.1
WP_051855782.1	WP_213804673.1
PCJ89625.1	MCA9090368.1
WP_240092195.1	WP_263332517.1
TNG01491.1	WP_073221138.1
MBA4262379.1	WP_105327919.1
MBM3633270.1	MCB9652625.1
WP_121083622.1	MBK7399584.1
OQS32541.1	WP_023458369.1
NCG41247.1	WP_186745607.1
MAW88758.1	KAA6456191.1
MCP5085691.1	WP_186947126.1
OYT96958.1	MXP29718.1
MCJ8338570.1	WP_263380502.1
WP_127115264.1	MBX3437265.1
MCA3572455.1	MBL8230478.1
MBC8021816.1	WP_145122016.1
OGT43183.1	MBS1802907.1
WP_167193065.1	WP_160730794.1
NIA68414.1	WP_033923545.1
MCR9114504.1	MCF3631457.1
TXT31827.1	WP_187056884.1
TCG04059.1	MCF6313877.1
PCH82417.1	WP_263352077.1
TMH78428.1	MCK5360964.1
WP_255009406.1	MBS0524266.1
WP_083098730.1	REK17931.1
MBW7931672.1	WP_131999428.1
WP_093249645.1	WP_121151840.1
WP_227267428.1	UYN96226.1
WP_104006746.1	WP_198264877.1
MBN9019048.1	WP_247430453.1
MCO5064824.1	WP_064666033.1
WP_103910947.1	TDJ03328.1
MYG52642.1	MBL8212158.1
WP_028481185.1	WP_162538663.1
MCI5058566.1	MCB0221229.1
WP_114059943.1	RZJ10302.1
WP_090112679.1	WP_250754346.1
TIS89294.1	MBI3251951.1
WP_215380038.1	WP_057643956.1
WP_113258057.1	MBX3197319.1
WP_010931203.1	MBK6413756.1
MCF6273033.1	MBL1255617.1
WP_215264151.1	MSR77212.1
WP_107975274.1	WP_140929295.1
MQA66111.1	GGN60170.1
MBK6350082.1	WP_119777703.1
MBB6204568.1	WP_192506941.1
WP_078745185.1	REJ89659.1
WP_019403486.1	NBX73971.1
WP_059751681.1	BDC50814.1
WP_136463241.1	WP_006272985.1
MCF8484526.1	WP_263408993.1
WP_248154622.1	MBC8292757.1
WP_111731793.1	WP_206860552.1
WP_109121365.1	NIP84139.1
WP_133361569.1	MBI1815409.1
MCF6303836.1	WP_173212682.1
WP_087481274.1	MBE7454245.1
WP_189485542.1	MBI3247612.1
WP_058240523.1	MSR57257.1
WP_199022904.1	MBW2314887.1
NVK33367.1	WP_231466525.1
PJB69037.1	WP_139716246.1
MCG6932893.1	WP_086437629.1
WP_262564646.1	MCE9605802.1
MAN81256.1	WP_263555567.1
WP_073249335.1	MBX3412105.1
MYA89065.1	MCE9594381.1
MBL8247376.1	MBI1321022.1
WP_088966661.1	MCB2050674.1
GKY89106.1	WP_165194878.1
GJL81976.1	WP_077024432.1
WP_163834513.1	WP_225862288.1
WP_027311979.1	WP_167108319.1
RUQ40489.1	WP_263375500.1
MBP6736918.1	MBL9145852.1
OGB17037.1	PJI95506.1
WP_114869343.1	WP_046966845.1
MCG6870852.1	MBP6898717.1
WP_165046780.1	WP_243068277.1
KAB2932141.1	WP_250623453.1
MBL8708158.1	WP_086741105.1
WP_132461950.1	WP_247652570.1
WP_157016328.1	WP_129206357.1
PCJ49405.1	MCC6924937.1
MBL8664802.1	TMA93036.1
WP_179448125.1	WP_242777530.1
WP_086933117.1	WP_103935062.1
MBN9047166.1	WP_095012762.1
WP_047048205.1	WP_085936133.1
WP_069047439.1	MCA9114092.1
MAI62490.1	WP_157370516.1
WP_168831999.1	WP_162336129.1
PKQ07212.1	MBX9869695.1
MBM5811918.1	MCA9052675.1
WP_138164764.1	MBO6948589.1
WP_101707180.1	WP_262024322.1
WP_102130751.1	WP_188759092.1
WP_010139908.1	MBI5068771.1
KSV75951.1	MCC7414201.1
WP_115467377.1	WP_144096406.1
WP_217643924.1	NDH60157.1
WP_245093687.1	WP_111981837.1
MCJ8311924.1	WP_182275714.1
MCC6204281.1	MBI3897715.1
MBI5275811.1	OYV77004.1
WP_025061474.1	RMF96620.1
WP_243042081.1	MBX3626790.1
WP_095590176.1	MBX6419657.1
NBR16707.1	WP_267728220.1
WP_222385816.1	WP_183632526.1
WP_029708290.1	WP_029920415.1
MBK8457439.1	WP_134084712.1
MCA8869108.1	PUB71876.1
PKO41098.1	MBT3010484.1
WP_008495212.1	UCG74277.1
WP_009337745.1	MBS0581360.1
MBI1300828.1	WP_027857263.1
WP_188164312.1	WP_010653003.1
WP_069277869.1	MBI3569912.1
WP_149193599.1	MBL4598673.1
WP_127904654.1	WP_184039367.1
TNF18167.1	TAK92033.1
MBU6436210.1	MCG6968374.1
WP_013816904.1	RJQ48070.1
WP_165034186.1	KPJ93272.1
WP_239113244.1	TLY63235.1
MBL0317864.1	WP_006870534.1
MCB1311149.1	MBI3785276.1
WP_234052153.1	MBS0570001.1
WP_123643421.1	MBB6093284.1
WP_218303957.1	WP_037054684.1
MCL4187711.1	MBU6200139.1
MCP4271539.1	MBC7733386.1
WP_083250752.1	MBV9725181.1
MBK7985138.1	MCA8927305.1
MBK9988963.1	MCB1433276.1
WP_006020072.1	MCK5724045.1
WP_138934496.1	MCL4315854.1
WP_114970828.1	MBS0422302.1
WP_077430767.1	MCA9523347.1
WP_027261498.1	OAI49142.1
WP_241336655.1	MBK8336549.1
WP_028197060.1	UTW45218.1
RWO28949.1	NOZ11432.1
WP_008348792.1	RTZ73324.1
WP_095945959.1	MCG7947757.1
WP_054210117.1	MBT3237178.1
TNF51938.1	MBK6972554.1
MCO4824336.1	MBI3382470.1
WP_020680117.1	MCI0590091.1
MBX9759471.1	MCB1377248.1
WP_086939246.1	MBI3545864.1
MCR9150548.1	WP_255611691.1
GGC50094.1	WP_127097900.1
MBD3648107.1	EEZ95796.1
WP_218511372.1	MCJ7598803.1
WP_147846092.1	WP_250421902.1
WP_267833626.1	WP_215950339.1
WP_197918853.1	CEG58456.1
WP_087024676.1	WP_202800678.1
WP_024587867.1	WP_203454285.1
WP_068028972.1	MBN8496443.1
MBI1328549.1	ODR94468.1
WP_186408801.1	UCH50300.1
WP_236956248.1	WP_066608582.1
WP_183485415.1	ABM95786.1
SOE87050.1	CAA6829417.1
MCK9605463.1	OFW70880.1
MAU19942.1	WP_058505171.1
WP_025053536.1	MBX3653737.1
MBG77984.1	MBN9286992.1
WP_175173558.1	MBB6522453.1
WP_264662086.1	RPH65521.1
WP_043746514.1	TMH36156.1
WP_058861207.1	NRA69926.1
MBC6406764.1	WP_022978061.1
WP_236961605.1	KPK34368.1
WP_054308820.1	KPK72706.1
WP_136338123.1	WP_099306812.1
QPC91836.1	WP_092409418.1
WP_085884910.1	WP_205434438.1
WP_063238892.1	OGI37830.1
MBU6444002.1	OGI68845.1
MBS0639811.1	MBL1278597.1
WP_149417878.1	WP_018575754.1
WP_234487631.1	MCB1484396.1
KAF0205176.1	MBI3344908.1
MBN7783917.1	MBK5196663.1
WP_106757236.1	MBX3500493.1
WP_092278309.1	AAZ24028.1
MCK6419415.1	GJM07148.1
MBW8843839.1	QBB71272.1
RMH51113.1	WP_166603562.1
WP_094147526.1	MBX3619539.1
AHI31762.1	MBS1235705.1
MBF9031378.1	KTC71101.1
MBX2855682.1	MBI3777991.1
WP_095002991.1	WP_124704642.1
WP_150097065.1	WP_093284129.1
WP_164453812.1	WP_198414841.1
KVV01789.1	MCK9383824.1
WP_245182437.1	WP_197702703.1
TXH88174.1
WP_014893121.1
MCB1823484.1
MRG71785.1
WP_109476311.1
MBT4769106.1
WP_046967434.1
MBU6212213.1
WP_029348501.1
WP_241584505.1
WP_133614583.1
RUQ29803.1
WP_095037300.1
WP_109387592.1
RTZ19452.1
EAU53712.1
NQY37098.1
WP_076721745.1
MBL1437200.1
WP_246015954.1
WP_028223187.1
WP_008063848.1
MSO96676.1
MCJ8321700.1
WP_227179951.1
WP_150670288.1
MBU6459826.1
MBT6099078.1
MBA3897925.1
WP_255909776.1
WP_119810075.1
WP_221067320.1
WP_183738187.1
WP_136178625.1
WP_058937305.1
UWS78439.1
MBV6415602.1
MBA3517219.1
MBU0582533.1
MCR9087222.1
OGB20217.1
WP_121938253.1
MCC6007771.1
MBL4807441.1
WP_028303953.1
WP_157706475.1
MCE1236455.1
WP_132543288.1
WP_086125511.1
WP_075221638.1
SIQ10893.1
SEO93688.1
WP_252020727.1
MBI1204193.1
NRB35132.1
MCB9989678.1
MCB2108114.1
TNF60005.1
WP_103120241.1
WP_129371284.1
MCB1994061.1
MCB1740609.1
WP_119894469.1
WP_269394040.1
WP_133564684.1
WP_105745259.1
MCP3928392.1
MBI3144893.1
WP_255341122.1
WP_189994008.1
MBB3196492.1
WP_175104028.1
WP_012589353.1
MCO4786409.1
WP_168773166.1
WP_184040946.1
WP_161352269.1
OUR84133.1
WP_141287161.1
NQV47668.1
WP_196257906.1
WP_110400731.1
WP_164659951.1
WP_077512280.1
WP_100197330.1
MBI1208598.1
MCB1381367.1
MBL8258185.1
WP_175390044.1
MCI0429847.1
WP_056152509.1
MBL4598146.1
WP_012386040.1
WP_256021992.1
KJS15034.1
WP_151118237.1
WP_161048207.1
WP_099306054.1
WP_126155202.1
MCK9195104.1
WP_093739775.1
WP_028091954.1
WP_258295746.1
WP_135203968.1
WP_195162015.1
WP_118150546.1
QEA06907.1
MBI1260886.1
WP_119912272.1
MCA9809711.1
MBM3516367.1
WP_048647486.1
MBM3600076.1
MBZ9937263.1
WP_215960836.1
MAL10658.1
PJB71519.1
MCB1877475.1
WP_070245817.1
TVR80211.1
WP_106606511.1
MBL4890628.1
WP_140197164.1
WP_230839085.1
WP_191594145.1
NOQ90565.1
WP_267653855.1
MBL1234714.1
MCB1489724.1
KAF0221643.1
WP_060690926.1
MBP6008454.1
USX25652.1
WP_144371227.1
NRA70979.1
WP_108163813.1
MCG8504776.1
WP_071833042.1
MCB1364535.1
MBK8157331.1
WP_161072433.1
MCC7182578.1
MBI3149739.1
MBI5891477.1
WP_136962782.1
RFC36511.1
WP_028958252.1
WP_145649587.1
WP_169568213.1
MBG0808509.1
MBM3550618.1
MCR9126019.1
MBK8185184.1
WP_182156021.1
WP_054266886.1
WP_095108086.1
WP_169288117.1
MBP7253731.1
WP_244779166.1
WP_189682896.1
EIJ45580.1
MCB1367070.1
WP_234985940.1
WP_255933899.1
MBU6296971.1
WP_127653694.1
WP_011519119.1
WP_067556495.1
MBV1863117.1
WP_040960453.1
WP_193164197.1
WP_193714921.1
PCH48400.1
WP_161012102.1
MBN8511013.1
MBA3597935.1
WP_093555363.1
THF92119.1
WP_158947823.1
MCR4304730.1
WP_115433519.1
WP_019448817.1
WP_114293757.1
WP_153547495.1
WP_133665939.1
WP_040618096.1
WP_051608991.1
MCB1591938.1
NBO18315.1
WP_140913339.1
WP_097805728.1
OWR00817.1
WP_233849905.1
WP_139937910.1
WP_136179151.1
WP_107720146.1
WP_138663437.1
MBX3577280.1
MBR9824588.1
KAF0228285.1
MCJ8324878.1
MYJ72161.1
WP_093924008.1
MBM3616631.1
WP_205791665.1
WP_126725064.1
EGF33080.1
WP_183377683.1
WP_066101601.1
MBS0414571.1
WP_093972639.1
WP_114402857.1
NUO71426.1
WP_169545301.1
WP_184436627.1
MBW3550631.1
WP_111347194.1
QBR70917.1
WP_235771140.1
WP_144278711.1
WP_216006044.1
MCK4711293.1
WP_005328858.1
MCA0406175.1
MBT3239014.1
WP_237247243.1
ODV03928.1
MBV9968427.1
UCD68745.1
WP_099914553.1
WP_067012258.1
WP_150578583.1
MBM4336398.1
NJM83089.1
WP_187166275.1
WP_121281258.1
WP_011643970.1
MCP4070147.1
WP_251969727.1
MBK6467982.1
MBK8084163.1
MCE7887278.1
MCA1972889.1
MBO9467486.1
NRA60874.1
MCI0467133.1
MBA3518206.1
WP_057396048.1
PKO70731.1
MXX21894.1
TVQ85536.1
MBI4740810.1
MCI5060138.1
MCB1556893.1
MBV1915431.1
MBX7198409.1
WP_076528153.1
MCB1338035.1
MBC7453855.1
PPD42245.1
PKP76569.1
WP_089287534.1
MBX2858536.1
WP_239183293.1
MSQ86575.1
WP_213434728.1
MBL8370367.1
WP_183855250.1
WP_152765424.1
WP_232802136.1
MBM3490706.1
WP_165172156.1
WP_255555762.1
WP_036138813.1
MCP3969079.1
MBP6120155.1
OGA17699.1
MBC6429279.1
TEW52531.1
WP_039000955.1
MBV8656869.1
WP_268165977.1
WP_015494137.1
WP_121163487.1
WP_044043421.1
WP_150684574.1
WP_176787822.1
WP_146301431.1
MBY0238836.1
MCB1954191.1
MCA0422336.1
WP_186914957.1
WP_176334111.1
KAG8151339.1
WP_027169815.1
UCB56068.1
WP_064031498.1
NRA84283.1
MBM3540707.1
MBP6778838.1
MCG8491758.1
MBI2752321.1
WP_212538082.1
WP_071324965.1
BDT58051.1
MCK6407526.1
MCG7895855.1
MBP8080870.1
RZJ08900.1
WP_033081754.1
WP_003443123.1
MBK7501576.1
WP_202071021.1
NVO05925.1
WP_259781564.1
WP_028447609.1
WP_059119899.1
MBO0733402.1
WP_219322711.1
MBT5295705.1
PQO93587.1
MAU41653.1
MBL1278415.1
TVR82102.1
WP_264892778.1
MCJ8332691.1
WP_180284298.1
WP_085878920.1
UYN93398.1
WP_036257228.1
WP_175225180.1
WP_202331163.1
MCP4383253.1
QEX16710.1
MCE3231625.1
WP_195704691.1
MBL8286818.1
MCK6453971.1
CAB3809982.1
WP_130185777.1
WP_209726343.1
UXE45903.1
WP_183665753.1
MCI5049810.1
WP_040319177.1
MBI2769122.1
WP_024881550.1
WP_025373857.1
WP_154361521.1
WP_166874111.1
WP_224561589.1
NRA86830.1
PLX38889.1
MBO6949668.1
NQZ90302.1
TNE66479.1
MBE0413266.1
PIQ43188.1
WP_150042269.1
WP_171754714.1
WP_072898398.1
WP_219797656.1
MBV8575844.1
WP_262691476.1
MBM3548008.1
WP_026457179.1
WP_247121252.1
PYN49338.1
WP_219882177.1
MBN9437332.1
WP_020400999.1
TVZ40831.1
WP_075186100.1
WP_000749486.1
WP_009504806.1
WP_137937526.1
MAQ24828.1
MYB88626.1
WP_048249211.1
WP_045860686.1
MBV8893737.1
WP_154377359.1
ESQ14256.1
TIM86353.1
WP_209359574.1
NOT98363.1
MBU0600993.1
WP_147103680.1
WP_136487235.1
MBX2831165.1
MBN9510278.1
MCP5151685.1
MBM3513237.1
WP_183852687.1
WP_258822502.1
NVJ70328.1
WP_056440598.1
MBK9561808.1
MBA4330096.1
WP_108124277.1
WP_132960690.1
ODS62333.1
MBB5189775.1
MCH2095980.1
WP_056137295.1
WP_116610073.1
MBA4766835.1
MBC7860494.1
MCG8673432.1
MBA4794927.1
TXC66565.1
WP_263529176.1
WP_145873037.1
WP_092938249.1
NDD74270.1
WP_238121669.1
WP_075065328.1
MCF6288388.1
WP_108828965.1
PCI86211.1
MBT6188915.1
MBD0864768.1
WP_186037995.1
WP_115835975.1
MBX3501825.1
WP_158964617.1
MCP3675170.1
MBN9525237.1
MBC7413624.1
MBK8072415.1
EKD70933.1
WP_190421197.1
WP_026606441.1
WP_084093075.1
MBL4838003.1
MBP7336739.1
MCC7274565.1
WP_206513298.1
WP_050445776.1
WP_024973550.1
MAH05635.1
MBV9835067.1
RZT91648.1
WP_262694999.1
WP_141513391.1
MBP6645395.1
GJE42716.1
WP_247370996.1
USO04828.1
WP_079215427.1
MBM3568831.1
WP_085481114.1
MYE00752.1
NVJ97542.1
MBC7436785.1
MBI1234997.1
MCP5363680.1
WP_227816790.1
MBS0224663.1
NVK72370.1
WP_085936019.1
TVT59125.1
WP_091659377.1
WP_086077070.1
WP_083443491.1
MBS0193590.1
WP_077097939.1
MCI0735409.1
MBX9706111.1
WP_233393912.1
MBK9571937.1
MBX2886936.1
WP_227800426.1
WP_257093943.1
WP_014430000.1
PID63472.1
MBK8970882.1
MBX3453715.1
MCK9202276.1
WP_020504864.1
WP_117177654.1
RZL40360.1
WP_258812394.1
WP_114887555.1
MBQ1765833.1
MBL8260691.1
MCF6318174.1
MBI2254173.1
WP_020400267.1
TDI60081.1
WP_073603420.1
WP_085595306.1
WP_201812028.1
MBE2263464.1
MBL8389049.1
MCC7049888.1
WP_061489742.1
MBO6503799.1
WP_182692015.1
WP_124220914.1
MBV8752519.1
TPV97398.1
WP_094457392.1
WP_109794154.1
WP_038495425.1
NCP62843.1
NWH08641.1
WP_237151722.1
MCI5070399.1
WP_239249560.1
WP_144067476.1
WP_027780051.1
MBK8175428.1
WP_013077846.1
WP_026224884.1
WP_169466532.1
WP_072428676.1
NRA18884.1
WP_046794343.1
MBL4805011.1
SFK01149.1
WP_112938121.1
MBY0270038.1
MBA56875.1
WP_135191175.1
MBX7146653.1
NRB03821.1
EDP63188.1
WP_218628381.1
MCC7276646.1
MAJ34284.1
WP_008030051.1
WP_069038804.1
MCF6343749.1
WP_133002376.1
WP_158902774.1
MCH2547170.1
MBP6536066.1
WP_056670103.1
WP_141912188.1
MCE3272588.1
WP_211526735.1
MSP50202.1
MBX3610784.1
WP_198118410.1
EGG94104.1
WP_238742604.1
WP_133603505.1
MBW0170380.1
MBC7609136.1
WP_180567957.1
WP_033069925.1
WP_223426027.1
WP_230553283.1
MBL6608715.1
MBK6594540.1
WP_226754477.1
MBP7670143.1
QKO23376.1
OJW53377.1
MCB1887418.1
MBL8630064.1
WP_056271107.1
MBH80214.1
MAF31967.1
WP_138217515.1
WP_029011982.1
WP_183632520.1
WP_099557951.1
MBT6090312.1
MBN9540042.1
WP_227075503.1
WP_167124135.1
MCB1562426.1
WP_062219478.1
MBS0547108.1
WP_134387374.1
WP_179405520.1
WP_065270710.1
WP_231768385.1
MBT4444203.1
WP_096052521.1
WP_096699422.1
WP_108615414.1
MBO9708592.1
MCK5830507.1
WP_057625142.1
MBT5332069.1
WP_021781885.1
MCF8496496.1
QJQ05585.1
MBI2748184.1
WP_055939865.1
MBL8277903.1
WP_209393489.1
WP_161008174.1
WP_097461110.1
OYU14127.1
WP_184858859.1
MBT4521596.1
WP_228073408.1
NZA26769.1
WP_212686646.1
MBX3585434.1
WP_076577529.1
RZI69278.1
MBV8035706.1
[truncated: 970 more rows]

## Sheet: Fig1D
TIGR04222 (purple)	methanobactins (green)	Cluster_I	Cluster_II	Cluster_III	Cluster_IV
WP_091663236.1	WP_081480394.1	MBN9087638.1	WP_003958302.1	WP_115581746.1	WP_247080830.1
EWM68707.1	WP_154420472.1	WP_085298843.1	WP_229849970.1	WP_060837885.1	WP_101753772.1
WP_163599757.1	WP_142864354.1	WP_204102781.1	WP_251410844.1	WP_253419521.1	WP_108815411.1
WP_120688291.1	WP_157235562.1	ETW97788.1	WP_266851878.1	WP_040063619.1	SHG97587.1
WP_242792576.1	WP_246720001.1	WP_189629458.1	WP_189705220.1	WP_256576787.1	MCB1018396.1
WP_120779731.1	MAM76192.1	WP_269236005.1	WP_263975861.1	WP_102621471.1	WP_146344860.1
WP_076467613.1	WP_074971730.1	WP_013661250.1	WP_073734887.1	URM27870.1	WP_113288217.1
SBV30707.1	WP_119832990.1	WP_073405242.1	WP_030741743.1	WP_262114503.1	WP_227252570.1
WP_120724271.1	MBN2700834.1	MCH2194042.1	MBJ6640906.1	WP_261792936.1	WP_193368307.1
WP_109905321.1	WP_083384345.1	MBX2905884.1	WP_237536481.1	WP_054596044.1	MBC9246378.1
WP_222954889.1	WP_110016658.1	WP_218198855.1	SEC04054.1	WP_117173204.1
WP_179806563.1	WP_084455152.1	MBE0620227.1	WP_265868428.1
RAN92086.1	WP_093383380.1	MCJ2189099.1	WP_037886148.1
WP_091195756.1	WP_137938097.1	WP_146173745.1
WP_012014282.1	WP_184038137.1	WP_231335406.1
WP_221083581.1	MCK6436527.1	WP_159398692.1
WP_102658499.1		RYY45877.1
WP_155331260.1		WP_259070468.1
MBB5825430.1		WP_128389444.1
WP_145772815.1		RYY27113.1
WP_119578051.1		WP_157063671.1
RGC67101.1		WP_131964931.1
WP_210938440.1		WP_096354308.1
WP_006544413.1		WP_051360588.1
SEF47128.1		WP_009811473.1
MCI0464475.1		PXA91340.1
WP_267542189.1		WP_252794030.1
WP_161690001.1		WP_095582466.1
SCL15484.1		WP_233827314.1
WP_151457344.1		WP_202390465.1
WP_229400042.1		MCD9186130.1
WP_151566342.1		WP_156970739.1
WP_176094619.1		MBO9711440.1
WP_067365664.1		WP_228848835.1
WP_074307237.1		MCB0608462.1
WP_123560878.1		KAB2916903.1
WP_142705280.1		WP_094571770.1
WP_098958460.1		WP_126667678.1
WP_091557894.1		WP_019370052.1
WP_169596428.1		WP_108370784.1
TMM35495.1		MBC7774731.1
WP_189201571.1		WP_139333336.1
WP_173079693.1		NUN99262.1
WP_093951839.1		WP_141974644.1
NMO57096.1		WP_150033836.1
SCL58982.1		MBC7863238.1
WP_225253810.1		WP_083098477.1
GIJ27698.1		MBV1923950.1
WP_223783695.1		WP_225659269.1
WP_091237308.1		WP_184933657.1
WP_203938500.1		WP_102907425.1
WP_015249686.1		RNL86011.1
GHJ06817.1		WP_182844741.1
WP_206716991.1		WP_248868330.1
RIJ70112.1		WP_136740043.1
WP_020521100.1		WP_017619266.1
WP_111244419.1		MBO2441240.1
WP_033362975.1		WP_184074003.1
WP_137815937.1		WP_067460063.1
WP_212845082.1		WP_131896579.1
WP_170183805.1		WP_202286518.1
WP_250283348.1		TMR31023.1
AEA27400.1		WP_192809669.1
WP_121161703.1		MCE7993470.1
WP_203822498.1		NDU72988.1
WP_198653189.1		WP_051467798.1
WP_145816579.1		WP_158692667.1
WP_189077081.1		WP_020534163.1
WP_015620274.1		WP_208177292.1
WP_203911036.1		WP_199476609.1
WP_259862351.1		WP_101093527.1
WP_127501481.1		WP_190024020.1
WP_165485590.1		WP_268410530.1
WP_246466398.1		MBL4604652.1
WP_165486210.1		WP_129920916.1
WP_023360367.1		WP_066927397.1
WP_073250627.1		RYY99438.1
WP_239347345.1		WP_188987876.1
WP_033340396.1		WP_176164677.1
WP_073559758.1		WP_157813323.1
WP_130511621.1		WP_232359700.1
WP_044850461.1		MCF3101281.1
BCJ63185.1		RLV10410.1
WP_067478331.1		WP_210114334.1
WP_091639043.1		MQY03220.1
WP_176434000.1		OIQ44725.1
WP_239120105.1		AZQ69960.1
WP_186361272.1		WP_191041781.1
NYI07945.1		WP_143155037.1
GEL19705.1		WP_084091661.1
WP_249608361.1		MBL8508218.1
WP_184952685.1		WP_171079535.1
WP_197011016.1		NQY07456.1
WP_170177771.1		WP_229351657.1
WP_212825566.1		WP_168094662.1
SDC43993.1		WP_226173281.1
ROO61001.1		WP_132178623.1
WP_224362709.1		MBL6599814.1
SDE92995.1		WP_131976665.1
GIJ47460.1		WP_052682201.1
WP_190248773.1
WP_091516046.1
QJY46617.1
AFP38575.1
WP_246442346.1
WP_184996380.1
MBW3609336.1
WP_035857131.1
WP_125802984.1
QNG54712.1
WP_173038166.1
WP_224244917.1
PRX98868.1
WP_076843745.1
UJR85456.1
WP_203807863.1
WP_130292269.1
SNY50566.1
WP_220259341.1
WP_204225679.1
WP_120023894.1
REG01898.1
NMH94622.1
WP_163989107.1
WP_111869795.1
WP_133872156.1
WP_246491327.1
WP_253242391.1
MBC8105633.1
WP_218611954.1
WP_028925956.1
WP_181043755.1
NMH99840.1
MBW3607879.1
GID76168.1
WP_253974110.1
MBU2665856.1
WP_267562880.1
WP_214368563.1
MBB6378874.1
WP_203729046.1
WP_179266430.1
WP_208260538.1
MTD12958.1
MCO1654787.1
OZM71060.1
WP_241039717.1
ODT95495.1
WP_174467315.1
CAG7647932.1
MBO0767514.1
WP_071904218.1
MBI2810187.1
MBV9829186.1
PRY29923.1
WP_253776010.1
WP_203862380.1
GIE97037.1
WP_184537081.1
WP_209647526.1
WP_263022434.1
WP_184940461.1
WP_138871150.1
WP_204063814.1
WP_253986698.1
WP_075131973.1
MCI0638527.1
WP_145982530.1
WP_246477298.1
WP_020510149.1
WP_067498535.1
TCO52455.1
WP_067811473.1
WP_233302285.1
MBM2615425.1
WP_215545505.1
AXI80812.1
WP_075312804.1
MBV9919683.1
RDI67903.1
WP_143546103.1
SHK58807.1
WP_091292320.1
PWW62258.1
WP_232663921.1
MBZ5523423.1
WP_040814233.1
QIH99071.1
AKQ69858.1
WP_094611487.1
WP_203883678.1
MBK9142859.1
WP_083275559.1
QFU91358.1
WP_066473354.1
WP_005450249.1
MBS2000476.1
WP_229481809.1
WP_067830747.1
MBB2937118.1
MBN9097130.1
WP_073485718.1
GIE17220.1
MBE3011515.1
WP_144592169.1
MBB4905166.1
MCA9805064.1
GGS50403.1
MCD0450968.1
SHM08264.1
WP_039325222.1
WP_191328796.1
WP_154789168.1
WP_235625528.1
TMA88667.1
WP_205118905.1
MBK7621819.1
WP_075127562.1
MBU8830797.1
CDP88426.1
MBY4127035.1
MBX9670275.1
WP_153803378.1
MBY3987567.1
WP_094270553.1
WP_091503661.1
MBB4917918.1
GGM55258.1
MBI4822246.1
MBX9572391.1
WP_076989936.1
WP_217155313.1
WP_067720726.1
WP_231083717.1
AKS35181.1
WP_018684639.1
REH34768.1
MCK9929757.1
TVY05085.1
WP_066371590.1
MBX9603172.1
WP_219455264.1
WP_263251305.1
WP_233015210.1
WP_234068536.1
EKT78479.1
WP_044521842.1
WP_201942487.1
WP_120739122.1
WP_030105769.1
WP_085150743.1
WP_184866489.1
MCG8403763.1
MBL8172967.1
WP_204455687.1
MCG3159759.1
WP_199703962.1
GEM42398.1
MBM2810594.1
MBI4349312.1
WP_101788708.1
WP_040862420.1
MBD2896832.1
WP_067571996.1
RZQ61368.1
WP_089242826.1
QFG25822.1
WP_157389590.1
WP_165944783.1
WP_075973211.1
AIY49220.2
WP_131812941.1
WP_073366670.1
SCE14789.1
MBK9065026.1
PYP85364.1
WP_063062286.1
MBV9378903.1
NRN68497.1
WP_150400271.1
WP_264077146.1
KAB7757135.1
MBV9657114.1
BAW10619.1
GDY23215.1
WP_018330798.1
MBP6350030.1
MBS1824453.1
WP_133852944.1
WP_204484721.1
MBN9418675.1
WP_167465907.1
WP_043628810.1
WP_187776158.1
WP_149445856.1
KAF0241160.1
MCE9609674.1
WP_255531842.1
WP_176196291.1
MBI5202560.1
WP_198344232.1
MBL8213638.1
WP_185002844.1
WP_197508280.1
WP_195137563.1
WP_209706799.1
MBB6344584.1
WP_173526155.1
WP_051187473.1
WP_243621302.1
WP_232384252.1
MCI0403821.1
WP_241405746.1
WP_069161371.1
WP_141586677.1
WP_230759486.1
MBX3168375.1
WP_045053128.1
REH51813.1
WP_156935224.1
MBL8514958.1
MBZ5600858.1
WP_084505257.1
WP_156754336.1
MBI4908908.1
WP_026425912.1
WP_043395437.1
WP_185844779.1
WP_204042157.1
MBO3752282.1
RFS85409.1
WP_130343438.1
WP_189168669.1
BDU09247.1
WP_209912489.1
GES22104.1
WP_167986219.1
WP_201265094.1
WP_090474304.1
MBL9121898.1
WP_189141905.1
MBM3767681.1
WP_163822599.1
MCG3174139.1
OBA87447.1
MCE5290735.1
WP_051105651.1
MBL8524468.1
WP_206264729.1
PPD43660.1
PYO58281.1
WP_199686542.1
NUS92878.1
WP_096304006.1
WP_214103704.1
WP_179967146.1
WP_269069485.1
NUT12089.1
WP_052395831.1
WP_141995898.1
MBA2895654.1
WP_261584490.1
TDU06016.1
WP_067694973.1
TDV57571.1
WP_229538573.1
MBL8020915.1
NUS54039.1
WP_245547464.1
MCA9523701.1
WP_067533004.1
MBK8232141.1
MBX3138618.1
MCC6540314.1
WP_189113560.1
MCI0422800.1
MBX9940420.1
WP_267315249.1
MBD2576211.1
GHF18401.1
MBU6238221.1
WP_126197696.1
WP_133826141.1
GGZ23922.1
WP_174247448.1
UQS26103.1
WP_080045136.1
WP_245690999.1
MBV8154312.1
MCB9851668.1
UXE45582.1
MBI1791007.1
MBX3450556.1
GIJ74983.1
WP_170199396.1
WP_249771837.1
MBV8335032.1
MBB5080847.1
WP_170317219.1
WP_261575792.1
WP_139057721.1
MBS1992327.1
WP_168221550.1
WP_197494516.1
MCA0316053.1
RTL86430.1
WP_158645103.1
WP_090932442.1
WP_133298618.1
GAB32367.1
MCE2809202.1
MBW4621021.1
MBS1835492.1
WP_204026442.1
MBL8343303.1
WP_205679097.1
WP_193318733.1
MBL8083374.1
WP_036332384.1
EIV96431.1
WP_235018829.1
MBI1355331.1
BDC49126.1
MBM3576328.1
WP_237994967.1
WP_203943233.1
MBK8321996.1
WP_081464785.1
WP_145855911.1
WP_254239584.1
MBN9396757.1
WP_016920975.1
WP_006367849.1
WP_237104939.1
MCG6875375.1
WP_063018513.1
WP_165055601.1
MBO0878134.1
MBM3562193.1
WP_163510406.1
MBM3550720.1
MCB1023417.1
NIH79632.1
MBM3814257.1
MBA3397994.1
WP_067758812.1
MBI4748274.1
WP_091097849.1
MBG6137362.1
TMD22024.1
WP_158635070.1
WP_224651271.1
WP_159103251.1
MCB9468369.1
KJE21339.1
MBI3554801.1
WP_231500340.1
MBS0288632.1
WP_255520781.1
WP_211429006.1
WP_103960430.1
WP_015216163.1
WP_267277556.1
MBN8721469.1
MBB4967557.1
BDH57484.1
WP_063820662.1
WP_125620003.1
WP_018349635.1
MBL0124460.1
RJQ81741.1
MCE9638213.1
WP_106196659.1
WP_084716710.1
MCE9579831.1
WP_167726160.1
MBA3710447.1
NUO57868.1
WP_170247085.1
MCE2798004.1
WP_084957212.1
MBX7222115.1
TWS24761.1
WP_188546429.1
WP_148029167.1
WP_146356756.1
MBI3230923.1
WP_161358417.1
OYT73625.1
WP_014892960.1
MCL4822227.1
ATD61851.1
WP_173013149.1
WP_157985167.1
MBM4298308.1
QQS01691.1
WP_121003763.1
MBM3461767.1
MBN8600896.1
WP_015800398.1
WP_176902929.1
PLY40493.1
WP_066902806.1
WP_075067565.1
WP_196407036.1
TSD72667.1
MCF7959417.1
GCD97410.1
WP_175533376.1
MCM8528028.1
KAB8056697.1
OLT12188.1
OYO28003.1
WP_006335160.1
WP_189226060.1
MCE2753444.1
WP_065309100.1
PJD00142.1
WP_070520119.1
WP_051592357.1
MBM3621638.1
PZS24826.1
WP_196201985.1
WP_048743333.1
MBC7475403.1
WP_047310727.1
MBU6385118.1
WP_192766971.1
ANZ34868.1
WP_203004978.1
MBA3745001.1
NES85002.1
MCC2670944.1
WP_140179109.1
MCB1191546.1
WP_145741774.1
WP_203718400.1
WP_148085890.1
MBM3966178.1
MCB0476644.1

## Sheet: Fig5A
Cluster_1	Cluster_2	Cluster_3
WP_242528975.1	MBV8718219.1	WP_265342981.1
WP_158708340.1	NUT98920.1	MBK7155392.1
MBV8519813.1	WP_012826743.1	ELU03743.1
MBL7773832.1	MBV9579780.1	WP_094816268.1
MBV6477648.1	MBL9107279.1	MCP5325881.1
MBK6888240.1	MBL8974555.1	WP_130412438.1
WP_118927059.1	MBV8454869.1	MBH1986512.1
WP_254561554.1	MBV9827223.1	WP_089374210.1
WP_090340417.1	MBL8205294.1	WP_101049997.1
WP_235151544.1	OZM73658.1	MBS0554960.1
MBZ5561896.1	MBI3949647.1	MBL8504776.1
OGB71343.1	MCI0388738.1	MCC5774783.1
PWT96872.1	MBS1810448.1	WP_166832873.1
WP_090436491.1	WP_127967851.1	WP_091471325.1
WP_083598879.1	WP_267146664.1	WP_226771791.1
MBZ5572314.1	WP_163988964.1	WP_082504873.1
WP_028101108.1	WP_223756257.1	MBP9064151.1
WP_161026317.1	WP_233836625.1	TXJ02147.1
WP_155455000.1	WP_152600085.1	QMV72408.1
MBI3368755.1	WP_209045284.1	WP_133857479.1
WP_219882686.1	WP_151034109.1	WP_259165608.1
WP_213806917.1	MBZ5632059.1	WP_239809469.1
MCS3798488.1	MBZ5672682.1	WP_084635962.1
MBI1807675.1	MBV8466480.1	MPS88630.1
WP_051837736.1	WP_084617963.1	MBP7351516.1
WP_083454329.1	MCE3253242.1	WP_083505825.1
WP_058188442.1		WP_234085701.1
MCG8326600.1		MBK7417026.1
MBZ5520874.1		TXH36913.1
MCC7504961.1		WP_236657798.1
UUZ49256.1		WP_210802525.1
		WP_130966433.1
		MBK7649029.1
		WP_113750285.1
		WP_241560825.1
		MCH8179085.1
		MAD44562.1
		MAS24234.1
		WP_227944747.1
		KCB46900.1
		WP_122243663.1
		MBH9553037.1

## Sheet: Fig5B
MNIO_Cluster_4 (orange)	MNIO_Cluster_5	MNIO_Cluster_6	MNIO_Cluster_7	MNIO_Cluster_8	MNIO_Cluster_9	MNIO_Cluster_10	MNIO_Cluster_11 (purple)	MNIO_Cluster_12	MNIO_Cluster_13 (green)	MNIO_Cluster_14	MNIO_Cluster_15	MNIO_Cluster_16	MNIO_Cluster_17 (blue)	MNIO_Cluster_18	MNIO_Cluster_19	MNIO_Cluster_20	MNIO_Cluster_21 (pink)
MBL7922055.1	MBI1279171.1	WP_080885326.1	MBM5817801.1	MCE7873383.1	WP_169729992.1	MBM4279660.1	EGR2838357.1	MSP25449.1	WP_265287548.1	MCB9745095.1	MCM8530258.1	MCB6610832.1	WP_224586504.1	MCA8982370.1	PYY14119.1	MBL8916871.1	MBN9378400.1
WP_235109853.1	MBA3869345.1	WP_053381485.1	WP_078758615.1	MCA8924740.1	NDL66763.1	MCA9726585.1	WP_099405240.1	NOU32460.1	WP_012826920.1	OGT83281.1	CAJ71365.1	HAR85120.1	WP_167928014.1	MBX9788103.1	MBV9073547.1	PZR15533.1	WP_045949669.1
MBT7958730.1	OQY94075.1	NJL17855.1	WP_237053068.1	MAG56388.1	WP_234123491.1	MCA9319147.1	WP_020329990.1	WP_202804198.1	WP_254700414.1	NOQ36979.1	RPH52395.1	MCL2509268.1	MBL8238336.1	MBL8848430.1	OLD14475.1	WP_093515108.1	WP_162281436.1
MBL7912957.1	MCA0456691.1	GIW54326.1	WP_152185469.1	MBL9042330.1	MCD4714167.1	MBN92703.1	WP_009601368.1	MCC6995947.1	WP_171433987.1	MBL92689.1	MCQ9208445.1	HBL85006.1	TYC66662.1	MSR60289.1	PYP71326.1	MBS2030074.1	MCG7983198.1
MBX9567968.1	MBC6936539.1	MBM4132614.1	NZA27151.1	WP_012829831.1	WP_053243440.1	MCB9540216.1	WP_253121575.1	MBL8912202.1	RKP51276.1	MBT7953387.1	MCF6768100.1	MCL1951868.1	CAG1017483.1	TXT30717.1	MBI4446393.1	WP_253977586.1	GGY16470.1
WP_240737107.1	MBG7609789.1	MBI3810269.1	WP_155354007.1	HBP21459.1	WP_021282310.1	MCC7144688.1	OGT35745.1	ORI13547.1	WP_236515373.1	MCG8378816.1	MCH7576057.1	WP_164960035.1	MBX3740453.1	MCC7424849.1	MBD0305748.1	WP_141332389.1	WP_157684773.1
WP_170061848.1	MBE9524179.1	ULA62204.1	WP_157404756.1	MCE9634459.1	WP_066501327.1	MAW60942.1	WP_110016657.1	WP_266220415.1	RMN75832.1	MCD6060326.1	TWW09310.1	MBS6951639.1	WP_263545016.1	MBV10691.1	MBI3079386.1	WP_044187088.1	WP_061032285.1
WP_190680896.1	MBN1873549.1	MBM4123547.1	WP_189251770.1	MCA8964585.1	MBN2222682.1	HIA04875.1	MCK6436528.1	MCB9060156.1	WP_211075197.1	HAC33088.1	MBF0362581.1	MCL2301399.1	MBP6189622.1	MCG8409551.1	OLC42069.1	MBL0694151.1	WP_181011449.1
NNF54613.1	NJD58394.1	WP_173047118.1	MCE3004927.1	MCP3916018.1	WP_062109285.1	MCP4869746.1	AZS79844.1	MBN95277.1	WP_112718214.1	MCB9761138.1	MBC69473.1	WP_203365214.1	WP_114844792.1	REJ87237.1	MBA2253360.1	WP_120615421.1	TSJ88996.1
WP_110984643.1	MBN1201073.1	THJ25013.1	WP_255453148.1	MCA8958480.1	WP_199869637.1	MCB9830867.1	NJL23788.1	WP_094237838.1	WP_188574393.1	MCP4500214.1	OHB39578.1	WP_161838125.1	MBN8214163.1	NUQ64266.1	PYU94247.1	MBM4380243.1	AZS79843.1
WP_218144591.1	OGO64267.1	TKS63237.1	WP_051575532.1	WP_050429172.1	WP_226089147.1	MAB88796.1	WP_061836754.1	WP_040406154.1	WP_217358734.1	MBI1731701.1	MBW1706761.1	MTI67939.1	WP_141343163.1	MBW3542677.1	MBX6332504.1	MBJ6762427.1	MBI6549734.1
MBW4573846.1	MBO8157135.1	OGW67032.1	WP_247080832.1	MBL8797949.1	WP_224034952.1	MCK6524878.1	MCG7983199.1	MBX2804142.1	WP_018684881.1	MCB9777611.1	MCP3930794.1	MBI9015588.1	MBV8367743.1	RMG37153.1	OLD59339.1	RPH72198.1	EFP96643.1
NJN38771.1	MBN2149260.1	MBM4121515.1	WP_178950301.1	MBK8101547.1	WP_031389331.1	MCA9514382.1	MAM76193.1	WP_150210361.1	WP_241486396.1	MBP9731752.1	MBC8552757.1	MCL2519043.1	WP_153452477.1	NQV26006.1	PYP20888.1	WP_073562541.1	WP_086111277.1
RZK63166.1	OGO36775.1	OYT20537.1	MBY0577604.1	TAJ11193.1	MCL6430281.1	MCA9728981.1	WP_122100284.1	MBI2373464.1	MBC7976073.1	MBL1142932.1	MCP4049665.1	WP_105615906.1	WP_134006280.1	MBI5761274.1	MBI4481349.1	WP_267863574.1	WP_047684995.1
WP_190774526.1	WP_244715420.1	MCE3223115.1	QLQ32206.1	MCA9321827.1	MCF8020585.1	MCP4806570.1	WP_114834028.1	WP_224190631.1	WP_255218944.1	MCC2637360.1	MBM3938647.1	MCL2030191.1	MBW8851695.1	WP_162670415.1	MBI4011998.1	WP_095980947.1	NJL23789.1
MCC6953627.1	AXI10744.1	MBI5854083.1	MBK8099097.1	MBL4848578.1	WP_040328966.1	MCC6623089.1	BAI71432.1	KAF3463945.1	WP_250736079.1	MBL9037847.1	MAR30104.1	NLN04254.1	TAY82299.1	MBD3674010.1	MBI4169118.1	MBF5044120.1	WP_105396401.1
WP_065394721.1	WP_173917155.1	MBX3236068.1	MBK8558330.1	APR75375.1	WP_261827980.1	MBL9105216.1	WP_065083569.1	MSQ02325.1	WP_266580167.1	MCP5175030.1	NQT07142.1	NLA84267.1	WP_161035323.1	MBL8850586.1	PYO36219.1	WP_095986574.1	WP_165934114.1
WP_088841642.1	WP_121524158.1	WP_090899117.1	WP_126456811.1	MBK8261148.1	KIL36311.1	MBO84645.1	WP_016921438.1	WP_211365621.1	WP_089496922.1	TDJ21067.1	WP_026768015.1		WP_160330237.1	MCA9116819.1	MCI0587607.1	MBX5480424.1	TGW14584.1
WP_052346243.1	WP_179134066.1	NGZ09418.1	WP_101753771.1	MCA9002524.1	HAK44079.1	MCA9659766.1	WP_246659984.1	WP_199020765.1	WP_261293211.1	WP_107864313.1	MCH8330417.1		WP_083412975.1	MBM81573.1	MBI4409249.1		MCB0361874.1
WP_267406217.1	MCL4251132.1	MBH0177099.1	WP_108815410.1	MCI0586855.1	WP_257675974.1	MBL8783811.1	WP_045949670.1	WP_211039361.1	WP_183999720.1	NKB35786.1	MBI3336764.1		MBP1097539.1	MCH7727629.1	MBV9086372.1		WP_071186992.1
MBN8660368.1	MBZ0300868.1	MBA5866617.1	WP_074794157.1	MCA8971373.1	WP_202766578.1	PKN54221.1	WP_071073033.1	WP_243526747.1	WP_183233651.1	MBM4380830.1	MBI5803871.1		VBN64128.1	MCR9117586.1	MCI0355714.1
WP_054508689.1	MBI5957731.1	OQW32953.1	WP_080039583.1	WP_129572522.1	WP_010965760.1	MBL8167985.1	WP_244635229.1	MBI1945028.1		NRB40211.1	PLY10513.1		MTH36435.1	MBI2824824.1
WP_199474262.1	MCE2435611.1	ULA59936.1	WP_185821360.1	MBL8114308.1	WP_160846687.1	MBK8262930.1	MCB0361875.1	WP_266775818.1		MCK6514136.1	MBC8390976.1			MBP86071.1
WP_229755264.1	NMB53628.1	MBH0197871.1	KAA3615897.1	HGY92478.1	MCL6442643.1	MBM3222450.1	WP_189533804.1	WP_198056054.1		MBK6756522.1	NQV00057.1			MBM4004783.1
WP_073063557.1	WP_115771233.1	MBD0315135.1	SHG97555.1	MBM3465346.1	WP_250858345.1	MCB9568288.1	WP_188579287.1	WP_267054390.1		MBL8618996.1	HIA12035.1			MBX9792497.1
WP_215234353.1	WP_159462231.1	TKB73621.1	MCB0906329.1	MBI3820392.1	WP_039635446.1	MBK8234455.1	WP_196410912.1	WP_201261169.1		MBM75601.1	VVB86724.1			MBA4106394.1
MCE3228656.1	MBL8162512.1	KXJ99586.1	NNE76093.1	TDJ70333.1	WP_220321193.1	HGG57693.1	WP_118962273.1	WP_171085513.1		WP_130410356.1	MBT6051888.1			MBX7072135.1
WP_115833250.1	NIM93336.1	MBM4120666.1	MCB1018395.1	MBK6939195.1	MBI9014649.1	MCC6998222.1	MBI3552020.1	QOS90703.1		NNE39092.1	MCH7972647.1			MBY0523083.1
MCB9963657.1	MBK9122250.1	MBM4125962.1	MBO3751917.1	MCC6877350.1	MCL2255118.1	NVB36206.1	MBN9378399.1	WP_214635452.1			MBM3245873.1			MBX3444490.1
MCB9279281.1	HIE56645.1	MCC2642104.1	WP_210196909.1	MCB9703434.1	WP_089970249.1	MBL8614584.1	MBN2700835.1	NCG19967.1
OPZ90653.1	WP_253936068.1	MBX3304039.1	MSQ10220.1	WP_044249354.1	RRD94591.1	MCB9761462.1	WP_262051025.1	TYB61816.1
MCE9579119.1	MCC6955207.1	MBI5776449.1	WP_265957199.1	MBL8728233.1	MCK5129386.1	MSP15995.1	WP_267537649.1	WP_246177919.1
WP_076510010.1	MCI0559760.1	TKB34331.1	PYX26370.1	MCB9879316.1	WP_077833809.1	MBK7074700.1	WP_165056291.1
HAY78875.1	PZN57210.1	MSR24641.1	WP_168184766.1	MCA8952656.1	WP_066020099.1	MBD88908.1	HBL65749.1
MBC8083770.1	MBN2550101.1	RMH38319.1	WP_147062934.1	MBL8802353.1	WP_077860611.1	MCB9796759.1	MBA3660144.1
MCD6068446.1	NWF67620.1	NGZ02582.1	WP_238445489.1	MBM3978565.1	MBW3625695.1	MCG3159900.1	OIP09660.1
WP_223847018.1	WP_188377651.1	NGZ95405.1	WP_025740465.1	MBY0525741.1	WP_066138539.1	RIK99951.1	WP_167371856.1
WP_073852115.1	NCO37438.1	SPP64993.1	WP_146344859.1	GDX95240.1	AVM68502.1	MBL8194696.1	WP_153249056.1
WP_182412767.1	NLF50715.1	MBI5317200.1	WP_158540103.1	MBZ0153306.1	RXV61917.1	PON15092.1	WP_184038135.1
WP_034713482.1	HBY06248.1	MBX3329544.1	WP_244962442.1	MBK8980207.1	WP_241407491.1	MBK7830603.1	WP_199760857.1
MBL1148405.1	RUA15379.1	RMH07027.1	WP_051253967.1	MCO4744645.1	WP_202710969.1	MCB9545605.1	WP_198690503.1
WP_081964927.1	NLF01765.1	HAP41619.1	WP_096355479.1	MBN8612862.1	MBU3089552.1	MBK6314402.1	WP_047684998.1
WP_119445210.1	NQU43101.1	MBI5410725.1	MBP6613838.1	NDD30831.1	WP_103083283.1	MAB78421.1	WP_124297931.1
WP_202092815.1	MBN2470305.1	MBS0163099.1	TMK27510.1	WP_053234447.1	WP_094899726.1	MCK6503928.1	WP_203144606.1
MCP5090420.1	MBN8618891.1	ULA66911.1	RKS22679.1	MCC7541892.1	MBI9015617.1	MBX7219107.1	WP_016918167.1
WP_168679930.1	NLN71037.1	MBA2486800.1	ALO12397.1	MBL8751939.1		MBM4290647.1	PWB82732.1
WP_234615733.1	MBA2364669.1	MBS0153641.1	WP_176868025.1	MBT9558211.1		MCK6574289.1	WP_137938098.1
NUP09107.1	NDJ59510.1	MBK9112338.1	WP_259440675.1	MCA3009297.1		WP_269040916.1	WP_205376218.1
MBK8564694.1	WP_102027714.1	TAL10646.1	WP_227252571.1	TNE87468.1		MBL8189773.1	WP_256034006.1
WP_056076704.1	WP_253925531.1	MCA9422944.1	NKB33133.1	MBX7195578.1		MCB9779585.1	WP_262980518.1
NNE95508.1	HIQ11626.1	PHX90182.1	MBO0883788.1	MCB9690068.1		MBS1810742.1	WP_202073147.1
WP_129056564.1	OGO12200.1	MBA5861386.1	HID29266.1	MCP4808065.1		NUN15157.1	WP_161915478.1
WP_138367034.1	WP_119324754.1	MBI4003101.1	WP_193368308.1			MBM4369236.1	WP_132921887.1
WP_245705439.1	WP_251345777.1	MBS0171082.1	MBI4997463.1			MBI1763333.1	WP_085770859.1
WP_101237823.1	MBI5668226.1	MBA3968276.1	WP_185801499.1			MBL8148993.1	TGW14583.1
MBK8443732.1	NLX06126.1	PJA78472.1	WP_213035797.1			MAG59128.1
WP_106930259.1	NJN44564.1	GJL58726.1	WP_212670856.1			MBI4752585.1
WP_083997424.1	MBN1966743.1	TAJ23432.1	ATQ77134.1			WP_181233917.1
NUO49418.1	WP_251514672.1	TKS60825.1	MBW8886479.1			MBI2567549.1
WP_197901599.1	MBN1120687.1	WP_014449845.1	MBW8370676.1			QQS48563.1
WP_187319759.1	WP_164667914.1	MBA2252319.1	WP_165267144.1			MBL8202914.1
WP_167028800.1	MAT44414.1	MCA9500678.1	RLW51784.1			MBI5496205.1
HCM35723.1	MBN1886994.1	CUQ65457.1	PYX39879.1			MBL8943649.1
HCN49489.1	WP_089742194.1	TLY29619.1	WP_051969263.1			MBA2321680.1
MBN8684453.1	MBX3144932.1	THI90311.1	MBZ5538124.1			MSP73124.1
RLT10173.1	MYL56248.1	MCA9471446.1	WP_189925443.1			WP_266221907.1
WP_126693540.1	WP_188495356.1	MBI4402429.1	NHZ42634.1			MBV72284.1
MCA9105848.1	MBG0784083.1	GJL53665.1	WP_153759536.1			MCA9541537.1
MBN9380196.1	MBE3590382.1	MBX3350158.1	WP_184922928.1			MCB9541794.1
WP_116105833.1	KAB8138148.1	MBI1824665.1	WP_002710791.1			MBK9314464.1
WP_153391763.1	MBL8154279.1	MCP9464374.1	WP_168170326.1			MCA9543993.1
MBI1224055.1	MBN1669087.1	GJL51979.1	WP_261720158.1			MCA9687256.1
WP_111952938.1	MCB2209783.1	MCA9457594.1	WP_067842792.1			WP_267768731.1
MBA3503254.1	MBM3146049.1	MCB9710658.1	MBC5782291.1			PJB72032.1
WP_129020704.1	PJF27571.1	MCL4486142.1	WP_248676291.1
WP_227769778.1	MBC8332590.1	WP_014960697.1	WP_233773390.1
WP_034751030.1	NLC29838.1	MCL5284774.1	MBV8543712.1
WP_074240080.1	NUQ38341.1		WP_104140054.1
WP_188686807.1	NMB58373.1		MBN9508768.1
WP_191041552.1	MBN1247198.1		OLP01677.1
MBX2929408.1	MBN2007606.1		MBA2310497.1
WP_136580099.1	MCJ7550889.1		WP_085401704.1
WP_245125988.1	MCK6577604.1		MBI1844957.1
WP_235149479.1	WP_062421288.1		WP_191294759.1
MBX2874589.1	MBP7786980.1		WP_069933490.1
WP_034736621.1	HBO34030.1		WP_073406980.1
WP_093832332.1	MBZ0277409.1		WP_079686321.1
MBT9556781.1	MBW6466067.1		MBK8983365.1
WP_240773366.1	MCB9456443.1		MBN9380610.1
NII25718.1	WP_010095852.1		MBR9998223.1
WP_207434928.1	HHE72520.1		WP_176711720.1
WP_013687393.1	MBN1149181.1		NJM77566.1
WP_031530742.1	OGO42157.1		WP_013566597.1
MCC6723041.1	NLG40503.1		MBK6353835.1
WP_138506478.1	WP_098350531.1		WP_158931378.1
WP_207335620.1	TFE00655.1		MBS0559656.1
WP_082474654.1	MCL4238900.1		NIP53365.1
MCI5081785.1	MCB9450349.1		MCA9663059.1
RYD95878.1	MYE26532.1		MBC9246376.1
WP_104421012.1	MBI5300505.1
WP_131957160.1	PJF29870.1
WP_233823285.1	MCA1955006.1
WP_233877771.1	MBK8020369.1
MCC6672286.1	MYD11926.1
WP_050021162.1	MCD4685215.1
WP_257883251.1	WP_054492338.1
WP_246129921.1	MBN8593904.1
WP_184174413.1	NLC12522.1
WP_215237124.1	MCB0033293.1
MBA4064164.1	NLE46098.1
MBL8741912.1	MAS34755.1
WP_239808446.1	NLG96325.1
WP_233850042.1	MCB0212054.1
MCR9102186.1	QRN83478.1
MBR9919930.1	NLE84526.1
WP_046369149.1	MBP7196861.1
WP_118972670.1	MBE9508531.1
WP_123939944.1	MBP7213832.1
WP_244620440.1	MCA9914257.1
WP_237144733.1	RMG76464.1
MCB0644088.1	MBN2677473.1
MBP9092304.1	MCB0173392.1
WP_095984950.1	RPJ50362.1
WP_081145449.1	MBN2047488.1
MBK9771754.1	NDJ53893.1
MBS1663462.1	WP_246145058.1
GJM31625.1	MBM4457294.1
MBA4075682.1	MCO6451373.1
MXV51032.1	NLW72443.1
WP_027385220.1	HHX09274.1
MCB0707287.1	RME49633.1
WP_150032694.1	MCA9885145.1
MCB9593380.1	KXK13665.1
PWN62849.1	KUK90080.1
WP_208173464.1	MCJ7696257.1
MBN8609367.1	NOZ51410.1
MBK6512547.1	CAG0963186.1
WP_207426252.1	WP_195171618.1
MCA0235173.1	MBE2183080.1
WP_261511996.1	MBI5877465.1
MBC8152492.1	MBK9748556.1
MCR9285899.1	MBE2270262.1
WP_099149092.1	TVR18922.1
MCG8329440.1	NSW54127.1
WP_245752765.1	NMC16373.1
MBX7082900.1	WP_134381977.1
OYV03992.1	MBX7236142.1
MBK9447954.1	MBW4439577.1
WP_115959376.1	MBK8134646.1
OUJ69468.1	MBE0699605.1
OJV14965.1	NLI43982.1
WP_241614085.1	MCL4215457.1
WP_162265596.1	HEY52399.1
MCA9805219.1
RZK32697.1
WP_269427484.1
WP_123274716.1
MBC7862316.1
WP_235296475.1
MCC7453008.1
WP_109709735.1
WP_235021434.1
MCP4807725.1
WP_246197742.1
WP_115919746.1
WP_236858879.1
MCB9230954.1
MCB1136801.1
PSL33846.1
WP_090381944.1
MBY0546096.1
ASS50882.1
WP_204662631.1
MBE2206138.1
MCB9689579.1
WP_220614797.1
WP_126247406.1
WP_241286337.1
NOT36767.1
MBO9594034.1
WP_072362160.1
MBX9669130.1
MBK9142105.1
WP_078013439.1
MBK9070561.1
MBX3262053.1
RYY55266.1
WP_059013965.1
MCA9655218.1
WP_083729470.1
WP_242696435.1
RYF71102.1
WP_124634758.1
MBP7863127.1
MBL7682615.1
WP_235938302.1
TNE92764.1
MBL9026166.1
WP_119080626.1
MBL9023440.1
MCH2081132.1
WP_245999635.1
WP_103293743.1
WP_160139545.1
WP_123899531.1
MBX9772085.1
WP_114789236.1
MCC6283020.1
MBX3219529.1
WP_165851835.1
WP_245957479.1
RYD58560.1
MBX2922030.1
MBA3855477.1
WP_166692314.1
WP_159477007.1
MBX9696430.1
RYZ55261.1
MCA9816168.1
OJY27962.1
NUO01438.1
MCH9685694.1
MBU6341249.1
PZM82676.1
WP_138991310.1
MBX3076151.1
WP_233635913.1
WP_169190781.1
RZJ28667.1
TAL31200.1
MBP9092271.1
RTL44676.1
WP_266214245.1
WP_083421972.1
PSK92621.1
NQZ69047.1
WP_097124551.1
MBK9071897.1
MBS2001764.1
NNE28949.1
MBL8944343.1
QCE40223.1
WP_233821992.1
MCB9677879.1
WP_130131529.1
MBK6921052.1
MBA2542270.1
WP_158978994.1
MBE85205.1
AUC75689.1
WP_257463212.1
MBK8221178.1
WP_258049066.1
RYG30393.1
NUQ53559.1
XP_004338586.1

## Sheet: Fig6A
PME-type 2 (red)
MBV8192951.1
MBK5197374.1
WP_150376746.1
NLG54797.1
MBK9279965.1
WP_089130029.1
OHD85105.1
MBS2012921.1
MBL0197279.1
MAC29366.1
MCB9623782.1
WP_190819612.1
MBS1963224.1
MCC6952628.1
MCB9030211.1
MBW2704080.1
MBX3227001.1
MBN8548798.1
MBC7174007.1
MCA9688137.1
MCH2535477.1
RYF70615.1
MBV1857256.1
KIG13445.1
MBW7905073.1
MCA9256508.1
WP_106091098.1
MBX2860594.1
MCB0310653.1
MBK9142881.1
MCC7532130.1
NQD96578.1
MBV32278.1
MBA3857924.1
MBA3994935.1
MBX9688872.1
MCC7540032.1
MCO5168706.1
MBW2263256.1
MBE7507198.1
MBP8278840.1
WP_266220308.1
MBL9131755.1
NVJ68729.1
OIQ44723.1
MBV6477647.1
MBS0502730.1
WP_157028366.1
NRR30611.1
MBC7520838.1
WP_219882687.1
NLD78606.1
MBZ5520873.1
WP_073215754.1
WP_163988963.1
MBI3368754.1
MBZ5672683.1
WP_235151543.1
WP_090340420.1
MCC6780171.1
MCM3872042.1
WP_253978176.1
OLB70131.1
PWT96873.1
WP_213806918.1
MCA9609902.1
MBZ5572315.1
OZM73659.1
MBL8205295.1
MCI0388737.1
WP_209908446.1
MBM4004784.1
MBG86313.1
MBL6705978.1
MBL8601878.1
MCC7453027.1
MBI2824825.1
MBL8681503.1
MBS1810449.1
MCB9592492.1
MBM81574.1
MCA9116818.1
OGB71344.1
MBL8850585.1
MBD3674009.1
WP_162670414.1
OJV54837.1
MBI5761273.1
NQV26005.1
WP_124635005.1
WP_237225656.1
WP_163946543.1
MBE0659083.1
RMG37152.1
MCE3253243.1
WP_106522767.1
WP_237868726.1
MBI1807674.1
MBW3542676.1
MCA8986096.1
SEO34919.1
WP_158708339.1
NUQ64267.1
WP_031072850.1
MBL8838231.1
MBZ5728893.1
MCG8409552.1
MBV10692.1
MCA9550981.1
WP_102297643.1
MBL6764451.1
MBI2738364.1
MCC7424850.1
GDY57327.1
WP_135832769.1
WP_049622330.1
MSR60290.1
MBO6934917.1
OLE53585.1
MBM3828981.1
MBL6618645.1
WP_211393634.1
MBO0871404.1
SKD08069.1
EEZ94897.1
MCA0304015.1
MBX9788104.1
MCA8982369.1
MBP6826491.1
WP_167257717.1
WP_169223153.1
WP_048743335.1
MCH9687636.1
WP_224372222.1
WP_188090782.1
WP_118951160.1
MBV9210255.1
WP_062059073.1
WP_106526363.1
OFW30928.1
WP_151034108.1
WP_039912738.1
MBL0155708.1
MBL8519901.1
WP_168738131.1
MBI1209004.1
BDC49128.1
WP_265442952.1
WP_118972628.1
WP_267541410.1
PLY40491.1
KAB8056695.1
WP_127967850.1
PJD00144.1
MBC7991369.1
WP_226490640.1
WP_047854416.1
MBV9829188.1
WP_084892151.1
MBM3793572.1
WP_169162048.1
MBL8343305.1
WP_182686952.1
WP_066096744.1
ATD61852.1
WP_092800062.1
WP_171151691.1
NJD08804.1
WP_075067563.1
MBK8116681.1
MBM3767683.1
MBL8524466.1
OYO28001.1
WP_062800809.1
RPI43031.1
TSD72669.1
WP_018179077.1
WP_136179692.1
MCE9660057.1
MBW8849786.1
MBL8514956.1
MBI3230925.1
CAG1019839.1
MBV8335030.1
WP_163771652.1
WP_109505218.1
WP_028474492.1
WP_110471785.1
NYJ76143.1
MBK9065024.1
MBK8321998.1
KWX67289.1
WP_066260630.1
WP_229546978.1
MCE2929555.1
MCB1179055.1
WP_196528628.1
MBN9289302.1
MBC87363.1
WP_182668318.1
MBL8176969.1
WP_065309101.1
MBL8020917.1
MCB1191548.1
MBO0843307.1
MBS0288634.1
MBI3554803.1
MBL0124462.1
MBM3814255.1
MCC6540316.1
MAQ90284.1
WP_170032417.1
PYO58279.1
NJD88217.1
MBI3327258.1
WP_173490869.1
WP_119702414.1
WP_005076497.1
MCM8528030.1
MBW4596692.1
MBM3461769.1
MBS1824451.1
WP_129625448.1
MBL6724627.1
MUM17290.1
WP_171200893.1
MBV9378901.1
MBI4908910.1
MBL8213636.1
WP_129185761.1
WP_159537290.1
MBM82156.1
WP_145055058.1
MBZ5600856.1
WP_091724359.1
WP_166196933.1
WP_099863218.1
MCA1576113.1
MBV8534091.1
MXG91423.1
MBM2810596.1
PTY03421.1
MBM3621640.1
WP_056606508.1
MSP38649.1
WP_211592227.1
WP_211429008.1
MBL8217751.1
TMA88665.1
MCG6875377.1
MCG3159761.1
PHX94107.1
MBX9603174.1
MAI32677.1
MBI3898015.1
MBO11079.1
MBV8536700.1
MBT5379231.1
MBZ5523425.1
QDT40150.1
MBL8172965.1
MCH1496740.1
MBK7621817.1
WP_235975700.1
MBM4298306.1
OUT56421.1
KPJ90112.1
WP_156819557.1
BAW10621.1
WP_145982529.1
MBX7222117.1
MCP4945374.1
WP_139318929.1
WP_006975406.1
MBF2055310.1
WP_186361274.1
MBQ49342.1
MBT3597919.1
MBV8367381.1
MBX9572389.1
MBB4893460.1
MBV8510164.1
NKB19044.1
MBV9202076.1
KAB2644307.1
SPJ14105.1
WP_020521102.1
WP_117210408.1
WP_169653345.1
WP_232425344.1
AKQ69860.1
MCG3174137.1
WP_230759490.1
MCB0476642.1
MBA4079332.1
ATB29998.1
WP_230730341.1
WP_104976953.1
MBV8580487.1
MBM4378628.1
WP_198653191.1
WP_240357110.1
MBV9627547.1
WP_267277558.1
RYZ68667.1
WP_253974108.1
MBT9547212.1
MBO0767516.1
WP_023950788.1
MCD0450966.1
NCR45578.1
WP_157252760.1
WP_206716989.1
MCA9805062.1
WP_234068538.1
WP_204484719.1
MBA3680336.1
WP_233627072.1
MBN8600894.1
WP_156040565.1
PWU10245.1
TDU06018.1
NBV98070.1
WP_067694975.1
WP_184837768.1
MBM3382920.1
WP_018330796.1
WP_224244919.1
WP_223783697.1
WP_260193051.1
NUO57866.1
TNM30568.1
WP_063712683.1
MBL9121896.1
NCS94790.1
CAG7647926.1
MBS2000474.1
SHM08351.1
MBI2810189.1
NBX17466.1
WP_123663328.1
WP_157749618.1
WP_018349637.1
MCA9683132.1
MCB9468371.1
WP_157556719.1
MBW3607877.1
WP_174459375.1
WP_071904220.1
SCE14814.1
WP_138199487.1
MBO0878132.1
WP_053776042.1
WP_167986221.1
MBM4290178.1
WP_138650499.1
KAF0178096.1
WP_089243065.1
MBK9142857.1
NUS09813.1
MBT5378850.1
WP_081893525.1
WP_132679584.1
WP_157389588.1
WP_013874480.1
WP_249771841.1
MBI5802120.1
WP_073250626.1
WP_218009519.1
WP_203911034.1
WP_090589093.1
WP_131787100.1
KAB8033189.1
WP_006335162.1
MBU6385120.1
WP_068535828.1
WP_130609516.1
MCA9254759.1
WP_153803376.1
MSR78344.1
WP_197676357.1
PAW90069.1
WP_130292271.1
WP_218476420.1
MBN9418673.1
MBB6378872.1
RIJ70111.1
WP_130493852.1
WP_042447211.1
WP_067533001.1
WP_229783288.1
WP_051153061.1
WP_236077452.1
WP_184867787.1
WP_188546431.1
GHI94079.1
WP_036332380.1
MCA9668971.1
WP_245649965.1
MBI1355333.1
WP_159455468.1
WP_091292318.1
MCF4140946.1
GGZ23936.1
NBR85486.1
WP_224362711.1
WP_218611952.1
MQY15562.1
MBN1204716.1
WP_236735347.1
WP_110293749.1
GIH01815.1
WP_120739126.1
TDD18177.1
WP_253882252.1
WP_069167877.1
WP_205519437.1
GEM42396.1
TWS24763.1
NUS74404.1
WP_203883676.1
MCF7959415.1
NOU30735.1
MCE5290737.1
MCL2584290.1
MBL60357.1
WP_067649140.1
WP_253986696.1
WP_141279048.1
WP_028925958.1
WP_218135816.1
RJS20183.1
WP_203659706.1
MBD2896830.1
MCO1654789.1
WP_189113558.1
WP_184940465.1
WP_030279986.1
WP_230651099.1
MCA2962202.1
WP_068569943.1
WP_138871152.1
WP_235654112.1
WP_154789166.1
MBE0491290.1
WP_201942490.1
WP_082017701.1
WP_170317218.1
WP_189141904.1
WP_203943235.1
PRX98870.1
WP_242605957.1
WP_224651267.1
WP_084622100.1
SEQ45930.1
SOD63876.1
WP_067720725.1
WP_174554370.1
WP_145741768.1
WP_084216473.1
WP_227044627.1
AIY45126.1
WP_051805205.1
WP_129573939.1
WP_163510410.1
WP_187242411.1
WP_169349918.1
MBX3168373.1
MBA3744999.1
WP_131968545.1
MBM3966180.1
MBO3752280.1
WP_244933941.1
WP_241039719.1
GGX97296.1
WP_111869794.1
WP_170216022.1
SEF47196.1
WP_126332023.1
SFK92879.1
WP_146487712.1
SCF91267.1
WP_045300614.1
QJY46615.1
WP_087081513.1
WP_259862349.1
WP_217998791.1
WP_148029169.1
WP_067830744.1
WP_246192830.1
MCE3016174.1
TMR08474.1
TSC23893.1
WP_030910899.1
WP_158734288.1
EKT78481.1
WP_158999534.1
SHK58847.1
WP_052387671.1
CDP88424.1
WP_169729351.1
NUS92876.1
WP_208245485.1
QFG25824.1
WP_181449145.1
WP_085150739.1
WP_026405735.1
MBG6137364.1
TDO58262.1
MCC6166860.1
WP_232663919.1
WP_081586099.1
WP_167465905.1
MTD12960.1
NUR73761.1
WP_141577144.1
GHJ06815.1
MCE2809204.1
MBB4946399.1
WP_162490951.1
WP_203891867.1
WP_067365661.1
WP_195139315.1
MCA1814342.1
GHF30881.1
ROO61003.1
SCL58989.1
WP_150407353.1
WP_178132668.1
MBP2707144.1
WP_191328798.1
SDE92926.1
WP_160824225.1
WP_237104941.1
WP_149428778.1
WP_024874350.1
GGV12256.1
WP_225958864.1
WP_233015206.1
WP_176196293.1
WP_231083719.1
GHC34303.1
NUT12087.1
GAB32365.1
MBX9670277.1
WP_185050972.1
AEA27402.1
WP_131764055.1
RAJ58743.1
WP_146560270.1
WP_067770010.1
BDH14155.1
WP_005450245.1
WP_052946823.1
AQY20312.1
WP_201297979.1
WP_133826139.1
WP_222107629.1
GEB53292.1
GIE17222.1
MBE3011513.1
WP_205118903.1
WP_218128715.1
WP_197011018.1
GCD97408.1
MCI0638529.1
MBU6238223.1
WP_199745114.1
WP_073559756.1
WP_190161425.1
WP_177245317.1
WP_098958461.1
WP_204335056.1
WP_076467616.1
MBB5119263.1
MBU8830795.1
WP_265364164.1
WP_126197698.1
MBN9097128.1
GGP34414.1
RGC67103.1
RDB35598.1
MBB6344586.1
WP_244871746.1
GGO92188.1
WP_242376473.1
WP_208260536.1
GHG49891.1
WP_217155401.1
SDT50279.1
BDU09245.1
WP_139636038.1
WP_177227161.1
WP_261584492.1
NMH94624.1
WP_103960429.1
BDH57482.1
WP_222954891.1
WP_225963721.1
GGN37181.1
MCE2798006.1
WP_091663240.1
WP_030913183.1
WP_187366117.1
WP_242801530.1
WP_081482470.1
MCE2753442.1
WP_199703964.1
WP_231894188.1
MBB5825428.1
MBA18254.1
MBI3089389.1
GIJ74981.1
WP_176094620.1
WP_182707488.1
WP_134404793.1
ODT95496.1
SBV30705.1
WP_093259733.1
WP_131883826.1
WP_267542191.1
WP_120724273.1
WP_212845084.1
WP_211212741.1
WP_125636683.1
SCK43313.1
MBB4917920.1
PBC77339.1
MBB2913417.1
WP_195137562.1
WP_157410313.1
WP_219601991.1
MSQ93359.1
MCF2125857.1
MBF6301028.1
SHN22501.1
WP_192582012.1
WP_148697880.1
WP_173038168.1
WP_051187472.1
WP_090801018.1
WP_181019701.1
WP_196451479.1
WP_120688292.1
WP_091557890.1
PJE00594.1
UQS26105.1
MCP2308001.1
WP_074307235.1
WP_133872158.1
GIJ47458.1
WP_206728686.1
WP_222719609.1
WP_239120107.1
APR80366.1
SCL15491.1
WP_049573698.1
BCJ63187.1
RDI67905.1
WP_253242390.1
RAN92084.1
WP_150400270.1
MCB1022316.1
WP_156041600.1
WP_206664139.1
WP_225253812.1
WP_141995900.1
GHF21203.1
RJQ81739.1
WP_203938501.1
WP_189226062.1
WP_125802982.1
WP_066473352.1
WP_084487764.1
WP_203729049.1
NMH77204.1
WP_196407034.1
WP_219504997.1
WP_230689071.1
WP_051163252.1
MAZ11984.1
MCD4757056.1
WP_069161373.1
WP_229715313.1
WP_245381195.1
EPD93787.1
WP_026205400.1
QFU91360.1
MBP0449961.1
WP_156754338.1
WP_203718402.1
WP_242625054.1
MBT2229584.1
WP_230394369.1
WP_033340397.1
WP_148313427.1
WP_254239583.1
WP_155798820.1
WP_073485714.1
WP_073366672.1
WP_221450069.1
WP_204063812.1
WP_145816575.1
WP_026416099.1
WP_052868435.1
WP_075127564.1
WP_168660371.1
WP_225993811.1
KAB8040379.1
WP_075131972.1
MBP7742223.1
WP_106196660.1
MBO4210685.1
QKW22003.1
WP_091237309.1
WP_233512749.1
WP_173526156.1
MCI0464473.1
WP_130343436.1
WP_151457342.1
WP_063820661.1
WP_121221508.1
WP_104481760.1
WP_020671914.1
OZM71058.1
WP_089253847.1
MBT3841338.1
SDC44041.1
WP_119393885.1
WP_249608363.1
MBB4967559.1
WP_026598032.1
WP_220259339.1
WP_221087109.1
MCP4969280.1
PRY29925.1
WP_067498532.1
WP_076989934.1
WP_204944868.1
WP_012014284.1
PWW62256.1
WP_121003761.1
WP_169584300.1
MBM2615423.1
GID76170.1
WP_112272278.1
REG01900.1
WP_018684641.1
GHF18387.1
WP_020466403.1
WP_184952687.1
WP_015620272.1
WP_033432582.1
WP_246016849.1
WP_267562878.1
TCO52457.1
TDV57573.1
WP_189201575.1
TNE45520.1
WP_239575903.1
GGS50419.1
WP_233532936.1
WP_184996382.1
SNY50570.1
WP_164639706.1
WP_203807860.1
WP_129501908.1
NUT53318.1
WP_044850463.1
RZQ61369.1
WP_067478324.1
NYI07947.1
SPE63409.1
WP_133852945.1
WP_072679498.1
WP_043723525.1
WP_026425914.1
WP_215545507.1
MBB4905164.1
GIJ27696.1
WP_165232823.1
WP_239088957.1
WP_033442786.1
NIH79630.1
WP_229373334.1
GGM55242.1
WP_063794369.1
WP_173527675.1
WP_093951841.1
WP_076986237.1
WP_120023893.1
WP_185002841.1
WP_091516048.1
PHR55247.1
WP_076082894.1
WP_119578053.1
AEW97055.1
MCG8403761.1
WP_015800396.1
NRN68495.1
WP_130232242.1
MBY6186999.1
MCA1635672.1
WP_075973210.1
WP_203822500.1
REH51811.1
MBV8154314.1
WP_146356752.1
ANZ42402.1
WP_210254826.1
WP_091503660.1
WP_245373554.1
WP_101185302.1
MBI1791005.1
GDY23213.1
MCA9523703.1
MCA9710489.1
WP_006975235.1
WP_261760110.1
MBM3576330.1
KAF0211223.1
RTL86428.1
WP_071626651.1
MBV9856465.1
MCB9851666.1
MBM3562195.1
WP_269037747.1
KIG13127.1
MBE9171672.1
WP_165055602.1
WP_088999706.1
MBA8925334.1
WP_088986458.1
WP_172303808.1
NRA35249.1
WP_230055256.1
MBM4360331.1
WP_149853835.1
MCF8494135.1
WP_016920977.1
MCD9189619.1
PPD43662.1
MBI4950715.1
KIM12803.1
WP_049566177.1
WP_205405429.1
WP_151967028.1
MBI1980572.1
MBM3550718.1
WP_184866491.1
MBK06317.1
MCA6216676.1
PRQ00588.1
NES85000.1
WP_183679884.1
MBO9687362.1
MCB9736036.1
MBI4853347.1
MCC2670946.1
MAG85605.1
MBC7475405.1
NDC37336.1
WP_247372949.1
WP_053278611.1
MCB0317721.1
WP_096643242.1
MBX3450554.1
RYE93781.1
BAZ33106.1
MBP9088393.1
WP_212601615.1
MBX7142864.1
WP_190490952.1
WP_015128603.1
WP_015216161.1
MBN8721467.1
WP_045053130.1
MBK8260940.1
WP_082037566.1
MCB9508133.1
MBV9851453.1
MBX3263892.1
WP_255854529.1
MBK8258958.1
WP_152431135.1
WP_146374240.1
MBN9164960.1
WP_158773474.1
WP_206220667.1
WP_172302485.1
MAV55172.1
MBK8215879.1
MCA9595468.1
WP_190425391.1
NUO50061.1
WP_206264727.1
WP_167726161.1
WP_229538571.1
MCA9684545.1
MBW4621023.1
WP_109011545.1
WP_237994971.1
WP_194030610.1
WP_086765756.1
MCO6431487.1
MBN8613432.1
WP_190833548.1
TMQ07946.1
AUB85266.1
WP_193154281.1
WP_199931044.1
WP_170251994.1
WP_103961055.1
MBT9545280.1
WP_157248242.1
TYB61815.1
WP_214635451.1
QOS90702.1
OLT12408.1
MBF2053533.1
WP_171085512.1
WP_267054391.1
MBL4621363.1
WP_033099484.1
WP_266775816.1
MBI1945029.1
WP_199020766.1
WP_136935630.1
MSQ02326.1
KAF3463944.1
WP_190124233.1
WP_224190630.1
WP_247486607.1
NWF85368.1
WP_190344680.1
WP_132945156.1
WP_157357543.1
MCA9687257.1
WP_094237837.1
MYW44348.1
MBN95278.1
WP_184734263.1
WP_141310469.1
WP_268970888.1
WP_266220414.1
MCA9712644.1
ORI13548.1
TMH40710.1
MCA9710148.1
WP_214956870.1
MBK8205397.1
WP_225816698.1
WP_019503200.1
MCA9543992.1
MBK9314463.1
NOU32459.1
WP_168540457.1
MCB9541795.1
MBE7490581.1
WP_233815702.1
MCA9541538.1
MBX3470472.1
MCA8914279.1
MBV72285.1
MCF6227829.1
MCA8936340.1
WP_225660575.1
WP_266221906.1
MBL4845395.1
MCA8923295.1
MBL8970065.1
MBI5496206.1
MBL8202915.1
QQS48564.1
MBI2567548.1
MBP6820243.1
WP_073605235.1
MCI0524677.1
WP_106090857.1
WP_197996608.1
MBI4752584.1
MAG59127.1
MBZ0137279.1
MBL8148992.1
MBI1763334.1
MBI4850300.1
MBL4699944.1
MBM4369237.1
MBO0858801.1
MBS1789398.1
NUN15158.1
MBS1810741.1
MCB9779584.1
MBL8189774.1
WP_181198094.1
MCK6503927.1
MBK6314403.1
MCB9545604.1
MBX3475775.1
MBK7830602.1
PON15091.1
MBK9975178.1
MBL8194697.1
MCB9796758.1
WP_267707765.1
WP_052550194.1
MBD88909.1
MBK7074699.1
ETX03736.1
MCB9761461.1
MCK5499199.1
MBL8614583.1
WP_130410355.1
NVB36205.1
MCC6998221.1
MBK8234456.1
NRA95848.1
MBK8262931.1
NUS53951.1
UUZ52189.1
MBL8167984.1
MCK6514135.1
NRB40212.1
MBL8783812.1
MCA9659767.1
MBI1894128.1
MBO84646.1
MBL9105215.1
TNF28290.1
MBM4380831.1
MCC6623088.1
MCP4806571.1
NKB35785.1
MCA9728980.1
MCK6524877.1
MAB88797.1
WP_043390426.1
MBP8111426.1
MCB9830868.1
NQU70128.1
WP_107864312.1
TDJ21068.1
MCP4869747.1
MBL9037848.1
WP_209513901.1
WP_225643176.1
MCH2110577.1
MCC2637359.1
NKB21295.1
MCB9741333.1
MAW60943.1
MCC7144687.1
MBL1142931.1
MAM69134.1
MBP9731751.1
MCB9540217.1
MCB9777610.1
MBN92704.1
MBI1731702.1
MCP4500215.1
MBT5051086.1
MCB9761137.1
PYV11949.1
MCA9319146.1
MBI4409250.1
RKZ43839.1
MBK20116.1
WP_221348428.1
WP_065624137.1
NOQ73068.1
PYP33300.1
MBM4279659.1
MCD6060327.1
MCG8378815.1
WP_053724935.1
MCI0587606.1
MBI3455924.1
MAI49602.1
MBT7953388.1
WP_251171000.1
WP_210881529.1
PYO36220.1
MBI4169117.1
WP_239333464.1
MBL92690.1
MBI4011999.1
WP_265651132.1
MBI4481348.1
WP_128526970.1
NOQ36978.1
WP_159866760.1
NOU30706.1
OGT83280.1
PYP20887.1
MCB9745094.1
OLD59338.1
MBP9681823.1
WP_212481620.1
PYO13743.1
NBX18792.1
PYO62544.1
MBX6332503.1
WP_126014653.1
PYU94248.1
MBA2253361.1
MCI0154607.1
OLC70265.1
OLC42070.1
MBZ5561152.1
MBI3079387.1
MCK7491327.1
MBD0305749.1
QEL82573.1
MBI4446394.1
MCB9765941.1
MBV9073546.1
PYY14118.1
MBM3382383.1
PYS21137.1
WP_053724933.1
PYY23740.1
WP_101562700.1
MCA3009296.1
WP_091834114.1
WP_152968653.1
MBL8751940.1
WP_053234448.1
MBL8735720.1
WP_036626996.1
NJM77567.1
MBK8980206.1
RYZ71351.1
MBZ0153305.1
GDX95241.1
MBY0525740.1
WP_129271393.1
GDX73754.1
WP_157287892.1
MBL8802352.1
MCA8952657.1
MTH36434.1
MCB9879315.1
MBL8728234.1
WP_231511902.1
MCB9703435.1
WP_166284989.1
MBP1097538.1
WP_057900873.1
WP_257551925.1
MCC6877351.1
MBK6939194.1
WP_183999719.1
MBI3820391.1
WP_145981073.1
MBL8114307.1
WP_144440829.1
WP_161035322.1
WP_237244903.1
WP_261293212.1
MCI0586854.1
MCA9002523.1
MBK8261147.1
TAY81979.1
MBW8851696.1
WP_134006282.1
WP_153452478.1
APR75376.1
WP_059933627.1
MBV8367742.1
MBV8466481.1
MBK8101546.1
MBL8797948.1
WP_050429171.1
WP_077033323.1
WP_141343162.1
MBN8214162.1
WP_118927060.1
WP_195793636.1
MCA8964584.1
MCE9634458.1
WP_012829830.1
WP_114844791.1
MBP6189621.1
WP_254835855.1
WP_226879206.1
WP_266580169.1
WP_019606374.1
WP_250736080.1
MBC7976072.1
TMQ12882.1
WP_258904935.1
MBL9042329.1
NUT50387.1
MBI0293378.1
WP_048368866.1
WP_240065902.1
MBX3740452.1
CAG1017484.1
WP_156893444.1
WP_130409662.1
WP_188574395.1
WP_112718212.1
WP_062770037.1
MBL8238335.1
WP_051922603.1
WP_195899615.1
WP_166711401.1
RMN75753.1
MCK6548790.1
WP_167928015.1
WP_155455001.1
WP_037498137.1
MBV8212672.1
WP_187728697.1
TMJ22234.1
WP_092176885.1
WP_236515374.1
RKP50996.1
WP_139232687.1
WP_161026316.1
WP_053231663.1
MBV9286403.1
WP_120523495.1
WP_137337862.1
UUZ49255.1
WP_012826921.1
WP_154667956.1
MBL8007199.1
MBM3488721.1
WP_066006619.1
MBZ5632058.1
WP_241630132.1
MCC7504960.1
MBY0523084.1
WP_265287549.1
MBL9107280.1
NVB40168.1
MBX7072134.1
WP_079646448.1
MBV8718220.1
MBL9161912.1
MBV9579781.1
MBA4106395.1
MBL8974554.1
MBX9792498.1
WP_254561553.1
WP_233836626.1
MCG8326599.1
MBV9827224.1
NOT67504.1
MBL7773833.1
WP_172305148.1
WP_058188441.1
MBI3949648.1
NUT98921.1
MBM5817802.1
MBZ5561897.1
MCS3798489.1
WP_201172128.1
WP_046348566.1
WP_223756258.1

## Sheet: Fig7A
MNIO_associated_with_Buf1 (red)	MNIO_associated_with_Buf2 (yellow)	Buf_EGKCG/oxazolin (pale green)	MNIO_associated_with_CxxxxC (black)	MNIO_associated_with_TIGR04222 (pink)	Cluster_1	Cluster_2	Cluster_3
TMH25918.1	MCA9075133.1	WP_160817693.1	OGT63596.1	WP_190819610.1	WP_242528975.1	MBV8718219.1	WP_265342981.1
WP_197710670.1	MBW2292494.1	MCC6922815.1	WP_144045041.1	WP_089130028.1	WP_158708340.1	NUT98920.1	MBK7155392.1
MBK8400381.1	MCA1852967.1	WP_012823190.1	WP_178947733.1	WP_202895721.1	MBV8519813.1	WP_012826743.1	ELU03743.1
WP_093359931.1	WP_176646684.1	MBD3671362.1	WP_216373621.1	OCQ94263.1	MBL7773832.1	MBV9579780.1	WP_094816268.1
MCC5979272.1	MXZ35102.1	OYY47503.1	WP_211676386.1	WP_237994969.1	MBV6477648.1	MBL9107279.1	MCP5325881.1
UCH54358.1	TNE33844.1	KPK11794.1	VEA70410.1	WP_244919362.1	MBK6888240.1	MBL8974555.1	WP_130412438.1
TAM55898.1	MCA9673574.1	WP_173500929.1	WP_213493674.1	MBW4621022.1	WP_118927059.1	MBV8454869.1	MBH1986512.1
NNF78681.1	MCP5264745.1	WP_269022079.1	WP_222552054.1	WP_229538572.1	WP_254561554.1	MBV9827223.1	WP_089374210.1
MBR3371828.1	WP_263605887.1	MCO6412193.1	WP_268667361.1	WP_244329160.1	WP_090340417.1	MBL8205294.1	WP_101049997.1
PKM10796.1	WP_253107228.1	MBY0483598.1	WP_158773475.1	WP_206264728.1	WP_235151544.1	OZM73658.1	MBS0554960.1
WP_063464117.1	MBM3491586.1	MBP6059015.1	WP_012777058.1	WP_199295296.1	MBZ5561896.1	MBI3949647.1	MBL8504776.1
WP_009030055.1	MBV7314735.1	WP_105103492.1	WP_057068542.1	WP_146374241.1	OGB71343.1	MCI0388738.1	MCC5774783.1
MCC0008233.1	MBI3767237.1	MBS4050102.1	WP_034834863.1	MBV9851454.1	PWT96872.1	MBS1810448.1	WP_166832873.1
WP_011485654.1	REK25774.1	WP_226663109.1	WP_062742361.1	WP_045053129.1	WP_090436491.1	WP_127967851.1	WP_091471325.1
OWY02107.1	MCI0744002.1	MBD3815893.1	WP_181375130.1	MBN8721468.1	WP_083598879.1	WP_267146664.1	WP_226771791.1
MCH7696687.1	OGP86734.1	WP_161859290.1	WP_088732536.1	WP_015216162.1	MBZ5572314.1	WP_163988964.1	WP_082504873.1
QDY68561.1	WP_028008720.1	MBU1308667.1	EHX8035104.1	WP_015128602.1	WP_028101108.1	WP_223756257.1	MBP9064151.1
WP_200565737.1	WP_246119893.1	WP_070991528.1	WP_008079513.1	WP_190491049.1	WP_161026317.1	WP_233836625.1	TXJ02147.1
MBN9564010.1	TDP81676.1	WP_239850856.1	WP_251372978.1	BAZ33107.1	WP_155455000.1	WP_152600085.1	QMV72408.1
WP_096431804.1	MBL8645956.1	MBA4142551.1	WP_101506070.1	MBX3450555.1	MBI3368755.1	WP_209045284.1	WP_133857479.1
MBK6599442.1	WP_263415749.1	MCP5334408.1	WP_264634297.1	WP_144863739.1	WP_219882686.1	WP_151034109.1	WP_259165608.1
BAF89483.1	MBV9772210.1	PZN77217.1	WP_154870239.1	MBC7475404.1	WP_213806917.1	MBZ5632059.1	WP_239809469.1
WP_039481823.1	WP_213804674.1	MCG6865076.1	WP_042028635.1	MBI4853346.1	MCS3798488.1	MBZ5672682.1	WP_084635962.1
MBS0418051.1	MCA9090367.1	NOY65807.1	WP_254295779.1	MBX7170110.1	MBI1807675.1	MBV8466480.1	MPS88630.1
TAL85652.1	WP_263332515.1	WP_020158306.1	MBS0237118.1	MBK06318.1	WP_051837736.1	WP_084617963.1	MBP7351516.1
MBL8521511.1	WP_073221135.1	WP_205312282.1	WP_117002030.1	MCB1023418.1	WP_083454329.1	MCE3253242.1	WP_083505825.1
WP_085836629.1	WP_105327920.1	MCC8997029.1	WP_122035231.1	WP_184866490.1	WP_058188442.1		WP_234085701.1
KFX67727.1	MCB9652624.1	MCE7913724.1	MCD8525397.1	MBA3692279.1	MCG8326600.1		MBK7417026.1
WP_022949902.1	MBK7399583.1	MAA60335.1	WP_006229147.1	MBM3550719.1	MBZ5520874.1		TXH36913.1
WP_235282063.1	WP_023458368.1	MCB1935680.1	WP_259279124.1	MBI1980573.1	MCC7504961.1		WP_236657798.1
PIQ95469.1	WP_186745608.1	MCK5383158.1	WP_050538076.1	WP_151967029.1	UUZ49256.1		WP_210802525.1
WP_150547413.1	KAA6456190.1	WP_097111768.1	WP_206219812.1	WP_014892961.1			WP_130966433.1
MCP5338827.1	WP_186947127.1	RLU03796.1	WP_173575248.1	PPD43661.1			MBK7649029.1
WP_063698910.1	MXP29717.1	MCB1986232.1	KMN77928.1	MCD9189618.1			WP_113750285.1
WP_267606495.1	WP_263380503.1	WP_259057794.1	WP_116468254.1	WP_040579400.1			WP_241560825.1
MSQ58363.1	MBX3437264.1	WP_070050098.1	WP_136613419.1	MBK8148089.1			MCH8179085.1
WP_152146302.1	MBL8230479.1	OQW40944.1	WP_205405430.1	WP_246729851.1			MAD44562.1
TVP88017.1	WP_145345448.1	MBD3610144.1	WP_212602527.1	MBC7898487.1			MAS24234.1
WP_137043384.1	MBS1802908.1	WP_039592943.1	WP_103320550.1	MBM3562194.1			WP_227944747.1
MBY0406498.1	WP_160730793.1	MCP5245051.1	WP_053278612.1	MCB9851667.1			KCB46900.1
WP_029029628.1	WP_033923544.1	WP_159355386.1	WP_068093936.1	RTL86429.1			WP_122243663.1
WP_184047008.1	MCF3631456.1	WP_116651689.1		MBM3576329.1			MBH9553037.1
WP_186691191.1	WP_187056885.1	WP_091135692.1		MCA9523702.1
MBO6836177.1	MCF6313878.1	WP_124948374.1		GDY23214.1
WP_091015742.1	WP_263352076.1	WP_077732559.1		MBI1791006.1
EBA03944.1	MCK5360965.1	MCG6936208.1		UXE45583.1
NER33541.1	MBS0524267.1	NOT17494.1		WP_245372733.1
WP_093966110.1	REK17932.1	WP_062535199.1		WP_091504289.1
WP_238029431.1	WP_131999430.1	WP_036860419.1		WP_158813905.1
WP_171094775.1	WP_121151838.1	WP_011626438.1		WP_253776011.1
MCA0257649.1	UYN96225.1	WP_106705632.1		ANZ42401.1
OGI44860.1	WP_198264876.1	MCA9502274.1		WP_146356754.1
WP_087516154.1	WP_247430456.1	WP_209286527.1		MBV8154313.1
MCA0434407.1	WP_064666325.1	WP_090717739.1		REH51812.1
WP_145748366.1	TDJ03327.1	MBI1425648.1		WP_148590786.1
WP_147179126.1	MBL8212159.1	WP_107693602.1		WP_203822499.1
MCK6371382.1	WP_162538662.1	WP_025214119.1		WP_075973329.1
MBI3605536.1	MCB0221228.1	WP_105190812.1		MCA1635673.1
RWM19455.1	RZJ10301.1	WP_110338991.1		MBD2576212.1
MBN2740468.1	WP_250754347.1	WP_220103048.1		NRN68496.1
MCC5964807.1	MBI3251952.1	WP_126463805.1		WP_240438851.1
OQW93798.1	WP_057643959.1	WP_067113512.1		MCG8403762.1
MBU0656832.1	MBX3197318.1	WP_166838798.1		WP_119578178.1
OHC69706.1	MBK6413757.1	WP_125180496.1		WP_091516078.1
WP_114347993.1	MBL1255616.1	MBI5462702.1		WP_185002842.1
WP_017011960.1	MSR77213.1	MCG6974950.1		WP_120023921.1
TMH52203.1	WP_140929294.1	MBU2114029.1		WP_093951840.1
WP_212524031.1	GGN60165.1	PPD34536.1		GGM55251.1
MBE0550659.1	WP_119777702.1	WP_261694249.1		NIH79631.1
WP_075615110.1	WP_192506942.1	WP_263189703.1		WP_033442785.1
MCC6948312.1	REJ89658.1	KAF3977363.1		WP_102658541.1
WP_268133971.1	NBX73970.1	MBT3335051.1		WP_165232820.1
WP_189638569.1	BDC50813.1	WP_198568689.1		GIJ27697.1
WP_029350912.1	WP_006272984.1	UJP05340.1		WP_192909695.1
MCP5423949.1	WP_263408992.1	WP_192029995.1		WP_210938441.1
MCD6040500.1	MBC8292756.1	RLP56061.1		MBB4905165.1
TAM98408.1	WP_206860551.1	WP_159655591.1		WP_254125689.1
MBS0422029.1	NIP84138.1	WP_208162381.1		WP_026425913.1
WP_140830892.1	MBI1815408.1	WP_265719982.1		WP_052396770.1
WP_248144648.1	WP_173212681.1	NCO19555.1		MBB2937117.1
WP_118185970.1	MBE7454244.1	MBZ0067531.1		WP_243754367.1
MCB1465370.1	MCG3176788.1	MBI5463056.1		WP_109905323.1
WP_103256595.1	MBI3247611.1	MCH1930580.1		NYI07946.1
WP_092354278.1	MSR57258.1	BAJ02759.1		WP_067478328.1
MBC6418359.1	MBW2314886.1	WP_174198229.1		RZQ61549.1
GHA61331.1	WP_231466524.1	WP_201069376.1		WP_065912832.1
WP_253963770.1	WP_139716247.1	WP_028762089.1		NMO57097.1
WP_103704227.1	WP_086437630.1	RMG31414.1		WP_203807862.1
WP_119168751.1	MCE9605801.1	MCH8538218.1		SNY50568.1
NMM35887.1	WP_263555566.1	MBA2658484.1		WP_221479664.1
MCB2081415.1	MBX3412104.1	RLT99321.1		WP_169596427.1
WP_096475987.1	MCE9594380.1	MBT9591417.1		WP_199686543.1
WP_230794223.1	MBI1321023.1	MBX3631044.1		GGS50411.1
MBV8469016.1	MCB2050673.1	AVV81899.1		WP_204455688.1
WP_244762848.1	WP_165194877.1	WP_112353166.1		WP_189201573.1
NOX76860.1	WP_083731997.1	OGT87307.1		WP_240670070.1
SDP71510.1	WP_225862289.1	MCK4842564.1		TDV57572.1
NJS38288.1	WP_167108322.1	MCB1947646.1		TCO52456.1
WP_205478776.1	WP_263375501.1	WP_034773948.1		WP_267562879.1
WP_152654094.1	MBL9145853.1	WP_201220153.1		WP_121155376.1
WP_108885037.1	PJI95507.1	RIZ66893.1		WP_033432583.1
MBR9875613.1	WP_046966844.1	WP_259524248.1		WP_015620273.1
WP_056562694.1	MBP6898718.1	MBI5331128.1		WP_184952686.1
WP_200183746.1	WP_243068276.1	MBM3203315.1		WP_020466404.1
MCB1519009.1	WP_250623454.1	WP_040567941.1		GHF18395.1
WP_219971840.1	WP_086741107.1	PKM36155.1		WP_018684640.1
WP_172887501.1	WP_210799856.1	NOU44765.1		REG01899.1
AUM00212.1	WP_129206358.1	WP_036967556.1		WP_112272469.1
WP_132958737.1	MCC6924938.1	MBA2483463.1		GID76169.1
MCG6861428.1	TMA93035.1	WP_138565485.1		MBM2615424.1
MCB1480753.1	WP_242777532.1	OYV17038.1		WP_093170366.1
WP_171326666.1	WP_103935063.1	WP_133408645.1		WP_211346956.1
WP_232408053.1	WP_095012763.1	MCB1848340.1		PWW62257.1
MBY0339704.1	WP_231714895.1	WP_221047672.1		WP_012014283.1
WP_132293341.1	MCA9114093.1	NUO77294.1		WP_176180126.1
MBU6421872.1	WP_082342791.1	KPJ95459.1		WP_076989935.1
RIK95651.1	WP_162336128.1	WP_154245340.1		WP_067506352.1
SIO62889.1	MBX9869694.1	GGA70012.1		PRY29924.1
WP_265513089.1	MCA9052676.1	TSA52571.1		WP_023360366.1
WP_129629135.1	MBO6948590.1	OYY60450.1		WP_220259340.1
WP_114960453.1	WP_262024321.1	MBZ0092139.1		WP_026598033.1
WP_223476068.1	WP_188759091.1	PTR07423.1		MBB4967558.1
MBF9058560.1	MBI5068770.1	NJD06373.1		WP_266387672.1
WP_269585527.1	MCC7414200.1	WP_090371934.1		WP_249608362.1
WP_171561714.1	WP_144096405.1	WP_198322170.1		SDC44015.1
WP_017005007.1	NDH60158.1	MBR9866297.1		WP_053698987.1
WP_095595548.1	WP_111981833.1	WP_124945330.1		WP_089253848.1
WP_246518802.1	WP_182275713.1	WP_026610858.1		OZM71059.1
WP_145891056.1	WP_013568780.1	WP_012800922.1		WP_104481817.1
WP_100179645.1	MBV8545238.1	MBN9124584.1		WP_121221506.1
WP_248010590.1	WP_211032770.1	WP_126453859.1		WP_033246532.1
MBL4797445.1	TMA46878.1	WP_239041339.1		WP_151457343.1
TAK83553.1	MCI0332897.1	NJD07902.1		WP_130343437.1
MCI0427680.1	MCA9584675.1	MBU0592749.1		MCI0464474.1
MCC7258287.1	WP_158788629.1	NIR58243.1		WP_236003922.1
WP_217094823.1	WP_263368640.1	MBU1620029.1		WP_091238766.1
MCI0431050.1	WP_054436104.1	OUS15818.1		WP_111244431.1
MCD8547634.1	MBV9303591.1	NWG38674.1		WP_263022601.1
OGB30322.1	MBC7982290.1	MBS3964437.1		WP_106196709.1
WP_010260864.1	PTY03726.1	WP_262569955.1		WP_075132126.1
WP_020564279.1	WP_167100541.1	MCP5141243.1		WP_151566343.1
MCB1429849.1	WP_263538744.1	WP_024299341.1		WP_120780376.1
MBX3325010.1	MBN9143701.1	WP_126508018.1		WP_075127563.1
OWU70766.1	MCP5380352.1	UCH47861.1		WP_145816577.1
OYV75799.1	TMP35036.1	WP_087466114.1		WP_239127459.1
MCB1476216.1	MBI1369727.1	MCB1565758.1		WP_221083580.1
MBR9856300.1	WP_216098535.1	WP_106592875.1		WP_184537080.1
WP_002710773.1	RCS56579.1	WP_082122486.1		WP_073366671.1
WP_254247475.1	WP_126725084.1	RLA56999.1		WP_073485716.1
WP_035845825.1	MBV8436148.1	MCG6898797.1		WP_256564952.1
MBV9724477.1	WP_028446215.1	GJL72282.1		WP_150246852.1
MCC7412406.1	WP_091985454.1	WP_086976669.1		WP_033340646.1
MCB5198430.1	MBA4079875.1	PKO54249.1		WP_134403565.1
MCP5366232.1	MBM4337598.1	WP_005241644.1		WP_130511620.1
MBS0382543.1	MCC6848324.1	TAK64215.1		WP_055549568.1
WP_068901905.1	WP_138618281.1	MBU0913508.1		WP_156754337.1
OLC59092.1	MBN9692490.1	MAZ89271.1		WP_030020718.1
WP_040267523.1	MBX3183977.1	MBU0654887.1		QFU91359.1
MBR2819202.1	MBA3054255.1	WP_102796666.1		WP_229400043.1
WP_141148978.1	MBV8618244.1	NOT12250.1		WP_020510150.1
WP_175095338.1	MBZ5601514.1	WP_011496817.1		WP_209647527.1
MBS1159813.1	WP_184253642.1	WP_215835010.1		WP_003958301.1
WP_089232416.1	KAF0172944.1	WP_166845096.1		WP_189077080.1
TMH66968.1	QNN23872.1	PCJ90358.1		WP_069161372.1
WP_138933319.1	MBV8139731.1	WP_110458060.1		WP_040839136.1
WP_149231818.1	GDY38819.1	WP_028628275.1		WP_155331259.1
WP_048674206.1	WP_166950469.1	MBT9568010.1		WP_196407035.1
WP_121623716.1	MCC7419457.1	WP_090961217.1		WP_203729048.1
MCD6042478.1	MBP9084599.1	EDY86175.1		WP_063062285.1
MBI2718413.1	MBA3698484.1	OUS10158.1		WP_066473497.1
MBL8225447.1	MCC6365685.1	WP_103684052.1		WP_125802983.1
WP_189423989.1	MBO6520308.1	WP_093281152.1		WP_189226061.1
MBL8593692.1	WP_050059393.1	WP_142870381.1		WP_268974947.1
MCC5974665.1	MBX7185936.1	WP_043252935.1		WP_239107422.1
WP_149413047.1	WP_166054440.1	WP_162125184.1		RJQ81740.1
WP_167173085.1	MBA4165313.1	WP_152451707.1		EFL22596.1
MCM8598845.1	MCA9676147.1	WP_097065864.1		WP_141995899.1
MCC6714646.1	MBN8627549.1	WP_119628650.1		WP_123561256.1
WP_089900282.1	MBP6095524.1	WP_034732446.1		WP_225253811.1
WP_193370595.1	WP_039286309.1	WP_040727742.1		WP_206269470.1
WP_150884034.1	MCP5397509.1	WP_082971510.1		WP_206503775.1
WP_132693596.1	WP_133619513.1	MBT5890206.1		WP_073764702.1
WP_038086528.1	NRB25259.1	MBL4608656.1		WP_191093802.1
WP_142817583.1	PYJ11055.1	WP_126166425.1		RAN92085.1
WP_163075957.1	WP_244613501.1	MAQ99235.1		WP_256518054.1
TMV94114.1	WP_200982037.1	WP_106889635.1		WP_069926382.1
WP_087207844.1	APR76188.1	MCH7695662.1		RDI67904.1
APV49815.1	QTN29102.1	WP_009150898.1		BCJ63186.1
WP_230362962.1	WP_263353406.1	PKM11517.1		SCL15488.1
MBS99935.1	WP_127736410.1	WP_088904444.1		WP_191840997.1
MBI3545599.1	WP_184221337.1	WP_252459288.1		WP_187222282.1
WP_234871112.1	WP_114207783.1	WP_192483069.1		WP_197990790.1
WP_241949064.1	MBK9518331.1	WP_010322660.1		GIJ47459.1
WP_237094118.1	EYC52677.1	MCA1930298.1		WP_133872157.1
WP_059187705.1	MBD3728264.1	WP_093427696.1		WP_074307236.1
WP_172236690.1	MBV5292933.1	KPK34370.1		UQS26104.1
WP_235952580.1	NQZ95318.1	WP_109339016.1		WP_146482869.1
MCC0016415.1	WP_078815797.1	NCT67985.1		WP_091558220.1
WP_129122857.1	MBL9090974.1	MBI5938723.1		WP_120688472.1
MBV8048932.1	WP_145352420.1	RLA24124.1		WP_230884013.1
NJD32201.1	MBV8070709.1	MBR9912398.1		GIE97038.1
WP_184010697.1	MBQ0934225.1	MCB1678447.1		WP_073755178.1
MBV8305931.1	MCA9596039.1	WP_221063383.1		WP_108153218.1
MCI5074695.1	MBT9329910.1	WP_146473977.1		WP_181019700.1
MBU6485802.1	MCB0416696.1	QEP42647.1		WP_040740493.1
WP_109125029.1	TNE58439.1	MCS4234146.1		WP_173038167.1
WP_109468469.1	MBK6509094.1	WP_151034686.1		WP_219455266.1
MAB12865.1	WP_088743184.1	WP_220061123.1		WP_184572721.1
MBU1237001.1	MBU0589749.1	WP_191833937.1		WP_245899408.1
WP_124704638.1	WP_239426278.1	MAR92856.1		WP_099015233.1
WP_081849673.1	TAM44516.1	PCJ14677.1		WP_246128014.1
MCB1463365.1	MSU25302.1	MBK9496279.1		MBA4864152.1
WP_162653099.1	MBW2401697.1	WP_151707740.1		WP_195091526.1
WP_196406556.1	MBE7463814.1	MBA3581678.1		WP_078649304.1
MBS9477014.1	MBI3549630.1	WP_187711722.1		MBU2665855.1
WP_109480851.1	WP_096054563.1	WP_174626879.1		MBB2913416.1
WP_209770825.1	WP_236104414.1	WP_123770610.1		KUJ70997.1
MBL8394629.1	WP_150279110.1	WP_045225644.1		WP_017238120.1
MBS0456457.1	MBX9884687.1	TNE83160.1		MBB4917919.1
WP_187716960.1	MBT4866655.1	UTW03812.1		WP_201852846.1
WP_256602238.1	MBZ5490828.1	WP_202715428.1		WP_125636682.1
WP_182978386.1	WP_243993817.1	TAL07017.1		WP_211212742.1
WP_083559401.1	WP_145076677.1	MAT95344.1		WP_212845083.1
WP_061979422.1	MSU50349.1	MCB1668500.1		MBA2947690.1
OHC44469.1	WP_158772584.1	WP_131180338.1		WP_120725657.1
AGK57141.1	CAA0096060.1	WP_037053489.1		WP_072485975.1
WP_238042767.1	WP_260793914.1	RLA49318.1		WP_267542190.1
TMH61825.1	WP_054122544.1	QFY89854.1		WP_137992668.1
MBX9964011.1	WP_142632225.1	MBA0015288.1		WP_254373704.1
WP_136660844.1	SFZ79123.1	WP_097123605.1		SBV30706.1
WP_107852313.1	MBL9214715.1	WP_234199188.1		WP_161690002.1
WP_137473890.1	SPE24445.1	WP_167182039.1		ODT95499.1
WP_074444869.1	NDJ14778.1	MBI1364180.1		WP_182707489.1
MBQ9351601.1	MCH8082873.1	WP_196434895.1		WP_131054881.1
WP_261519346.1	WP_126683008.1	PKM12341.1		GIJ74982.1
MYI89262.1	TFH23304.1	NBB92717.1		MBB5825429.1
WP_131861222.1	SEW21380.1	MBS1147444.1		WP_064869942.1
MCK5662688.1	WP_063363873.1	NOX09576.1		WP_171075881.1
MCP9847647.1	WP_209053809.1	WP_207322644.1		WP_199703963.1
WP_020176434.1	MBL8859975.1	MBI1284655.1		WP_239128970.1
WP_128199795.1	MCL4797239.1	WP_148648893.1		MCE2753443.1
WP_116597301.1	MBI3932281.1	MBJ6609510.1		WP_189852857.1
RTM14165.1	MBK7050803.1	MBV1873008.1		WP_217199643.1
MBK6636785.1	RYZ65402.1	MCK9503820.1		WP_006367848.1
WP_068390196.1	MBX3748876.1	WP_016492917.1		WP_242792578.1
WP_205963369.1	WP_093281262.1	MBY0482994.1		WP_187366116.1
WP_128779168.1	MBL8819873.1	WP_264728754.1		WP_018547187.1
WP_106730799.1	MCM3877234.1	WP_200282253.1		WP_150173429.1
MCA3130955.1	WP_008293646.1	MCG2633697.1		WP_231921441.1
MCG6859455.1	MBK7928066.1	MBP6514961.1		WP_190123674.1
WP_028876339.1	MCB9641229.1	WP_117288738.1		WP_093651885.1
TAJ20909.1	MCB1910826.1	MCG6897960.1		MCE2798005.1
WP_035251689.1	MBS9778052.1	WP_135796397.1		WP_258786315.1
WP_054157109.1	WP_143777200.1	MCK5873830.1		WP_192788027.1
WP_150522680.1	NOQ80553.1	MBS1213248.1		WP_222954890.1
WP_161347146.1	MCG6925218.1	UCD70381.1		BDH57483.1
WP_087734594.1	WP_211925002.1	MBN8264749.1		WP_200824449.1
WP_181702941.1	WP_156256035.1	WP_002709217.1		NMH94623.1
WP_229574561.1	MBW4028620.1	CAG0993274.1		WP_091652457.1
WP_153273159.1	MBI3838718.1	MCB1553710.1		WP_065965554.1
MCF6320229.1	MCF7687948.1	MBT8040297.1		WP_261584491.1
WP_097190915.1	WP_054206513.1	WP_033409791.1		WP_147875138.1
MCG6873512.1	WP_216322981.1	MBT6593266.1		WP_177227160.1
TRZ97622.1	MBL9173620.1	WP_078043024.1		WP_179805749.1
MBN2760830.1	MBL9076966.1	WP_151052590.1		WP_266784131.1
WP_016552275.1	WP_131904355.1	OJW95025.1		WP_139636036.1
MBX3533150.1	WP_012373562.1	WP_060512261.1		WP_177151800.1
MCM2328122.1	WP_179492471.1	MCB1737576.1		BDU09246.1
MCB1716494.1	MBF6568107.1	MBV1952411.1		WP_266660303.1
MCB1345832.1	MCP4869422.1	TDP30781.1		WP_187088858.1
WP_026480557.1	MBV9144759.1	ESS73755.1		WP_217155312.1
PWB62579.1	MBS0253681.1	WP_109015307.1		WP_138052547.1
APD47719.1	MBS1875725.1	WP_056132112.1		WP_089508753.1
WP_206943441.1	MAT74453.1	WP_064029501.1		WP_208260537.1
WP_119397875.1	WP_236551081.1	WP_049722283.1		WP_084906616.1
WP_107167104.1	MBA4016695.1	WP_268801399.1		WP_242376472.1
WP_188529189.1	MCG6964868.1	WP_232775668.1		WP_166629862.1
MCE7998610.1	MCM2333058.1	NWG86937.1		WP_135063769.1
WP_105861014.1	WP_247330909.1	WP_008486195.1		WP_180328884.1
WP_213890581.1	WP_192838654.1	WP_205339342.1		TMM35518.1
WP_104516998.1	MBL9131754.1	CAA0107992.1		WP_212825568.1
MBI4997184.1	MBL8610653.1	RDX35919.1		MBB6344585.1
WP_028372473.1	WP_243917533.1	WP_041523798.1		WP_100805899.1
WP_114009498.1	MCK6511372.1	MBT1443117.1		WP_093798464.1
WP_210414171.1	WP_249846951.1	MBK8101726.1		RGC67102.1
WP_161457484.1	MBI3819977.1	MBE9515341.1		MBB5080848.1
WP_149894207.1	MBV9268261.1	MCB1745744.1		WP_051850149.1
MCO4092587.1	MBK7950696.1	WP_116207279.1		MBN9097129.1
WP_129610533.1	OYW14219.1	WP_101518005.1		WP_043224483.1
WP_107890512.1	MBK9062245.1	ETN92534.1		WP_126197697.1
WP_215819307.1	WP_068810910.1	SFW10632.1		WP_156691782.1
TAM05493.1	KAB2645676.1	WP_263401787.1		WP_190106757.1
WP_013651597.1	MBY0274688.1	NIF18779.1		WP_023537907.1
TMG87221.1	MBK9166445.1	MCP5180069.1		WP_086831864.1
MBI3435559.1	WP_138087238.1	WP_084200375.1		WP_266492788.1
MCO5135511.1	WP_058022728.1	WP_059758927.1		RFS85408.1
WP_025673501.1	MBP9913253.1	WP_169563330.1		MBU8830796.1
WP_168841545.1	MBS0229306.1	WP_132839627.1		WP_076468244.1
WP_069299491.1	MBM3854330.1	MBQ0807870.1		WP_227870183.1
NKC11377.1	MBZ5531881.1	WP_020565609.1		WP_132342139.1
WP_126978230.1	WP_125971726.1	MSS76461.1		WP_239531370.1
WP_248806022.1	WP_266181407.1	WP_057659042.1		WP_199818960.1
WP_254675909.1	MBA4749695.1	GIX35573.1		WP_098958712.1
MBL0168975.1	NUP04610.1	WP_126761356.1		WP_218158851.1
EJL26609.1	KAF0246321.1	WP_200377159.1		WP_073559757.1
WP_085122566.1	MBK8936316.1	WP_228703732.1		WP_266537304.1
MBK9082483.1	WP_253339817.1	NNJ91625.1		MBU6238222.1
TVR06089.1	MCP3852259.1	TNE90809.1		MCI0638528.1
MBS4082772.1	MBN8505031.1	WP_239844697.1		WP_215133747.1
MCF6315705.1	MBI5767562.1	WP_050657496.1		WP_215176493.1
WP_186681917.1	WP_139982834.1	MCB1705960.1		TVY05084.1
TDJ47816.1	MBX3227552.1	WP_055935729.1		EFH30845.1
MCB9994074.1	MBX3130219.1	WP_200611986.1		GCD97409.1
WP_019939647.1	MCC7015041.1	MBI2993293.1		WP_197011017.1
WP_269370787.1	MBP8145036.1	WP_160491324.1		WP_225296438.1
MCM2309929.1	MBM4358794.1	MBM4208405.1		WP_251771271.1
MBO6676410.1	OLB26551.1	MCB1687758.1		WP_090760715.1
WP_124382977.1	MCC5831460.1	WP_089036007.1		WP_239555025.1
MBV9589756.1	PIR23000.1	WP_149389560.1		MBE3011514.1
PKF55157.1	WP_013111511.1	WP_253360358.1		WP_189823036.1
WP_149078230.1	WP_008250641.1	WP_087921837.1		WP_250212790.1
SFO83723.1	MBK1829465.1	WP_188696934.1		MBY3987568.1
MBI5920471.1	MBM4003334.1	MBS1184515.1		WP_203862381.1
RQU38961.1	MBK06563.1	WP_133882726.1		WP_240779717.1
PZQ82231.1	WP_198110421.1	WP_190833840.1		GIE17221.1
OYX13789.1	MBL9024045.1	PUA30545.1		WP_199584868.1
WP_224101334.1	MBY0242386.1	WP_044874492.1		WP_201262944.1
WP_057818740.1	MBK9089931.1	SEL02407.1		WP_076043632.1
WP_011394609.1	MCA9010795.1	MBB3277462.1		WP_080045137.1
WP_091432429.1	MBS0658342.1	CAA0098380.1		WP_133826140.1
TMJ51774.1	MBI4625337.1	WP_056878342.1		WP_236566756.1
MBN2629111.1	MAG93783.1	MBS1147107.1		WP_189601371.1
MCF6197821.1	MCK6531784.1	MCP5431158.1		WP_231579509.1
MBU6456057.1	WP_169804787.1	WP_160964952.1		WP_005450247.1
WP_248408447.1	RFC48966.1	WP_093064941.1		WP_067770008.1
WP_099474828.1	WP_069961748.1	WP_073322736.1		WP_146560269.1
WP_213216427.1	TDJ66636.1	RYD14706.1		WP_077797919.1
TVZ38281.1	MSQ00950.1	WP_192275659.1		WP_125743388.1
MBS0455996.1	OGW85972.1	WP_012271657.1		WP_211267184.1
WP_195429153.1	WP_184342827.1	NPU93998.1		WP_262008078.1
MBK6864168.1	MCB0405100.1	WP_206573026.1		WP_136317030.1
NVK40689.1	MCE0521762.1	WP_218529330.1		WP_169089238.1
WP_232753529.1	MCC7385817.1	MCI0655302.1		WP_250071294.1
WP_067413285.1	MBV9488547.1	WP_007641545.1		WP_214924355.1
WP_215245708.1	WP_225205544.1	MCI1710337.1		WP_266871528.1
WP_220661092.1	WP_185679641.1	WP_252271624.1		WP_189471649.1
WP_090196703.1	WP_193331071.1	WP_136846927.1		WP_148840009.1
GJM03081.1	MBL4828017.1	WP_228259154.1		WP_135338335.1
WP_219800293.1	MBS1537407.1	MCF6250953.1		WP_214904501.1
TAK48464.1	TAH34706.1	MBY6063371.1		WP_185297695.1
KVD81992.1	WP_186902156.1	WP_070091065.1		WP_030211675.1
WP_214006874.1	MBW2716062.1	WP_183910484.1		WP_256521862.1
WP_077988403.1	WP_070117846.1	WP_049629392.1		AEA27401.1
WP_202052360.1	MCB9872354.1	WP_029408201.1		MBX9670276.1
MCA0202762.1	WP_160593165.1	PHS01681.1		GAB32366.1
WP_138424126.1	MBP7482935.1	NNM00688.1		NUT12088.1
NBR52247.1	OGT74654.1	WP_066017482.1		WP_107048634.1
TJW11981.1	MBH2043822.1	WP_237261547.1		WP_145772816.1
MBP6654948.1	MBI4904025.1	MBT3403871.1		WP_207317306.1
WP_150048716.1	MBL0349627.1	MBV1885229.1		WP_231083718.1
NEO92098.1	MBK8095766.1	MBO2467704.1		WP_176196292.1
WP_100927223.1	MBS0632754.1	MCB1792589.1		WP_184761526.1
WP_142825081.1	UCE87381.1	WP_215496594.1		WP_233015208.1
TVQ41072.1	MBZ5589161.1	WP_162311143.1		WP_189980807.1
WP_200457430.1	GDY12814.1	WP_220067323.1		WP_192778000.1
MBS0536404.1	NNM86307.1	WP_218355404.1		WP_129768850.1
WP_255838126.1	GIX04095.1	MBK8015713.1		WP_263251303.1
WP_228847409.1	MSU65673.1	CAI86272.1		WP_189106565.1
WP_040107175.1	MCH9627531.1	WP_229149211.1		WP_149428779.1
WP_007607171.1	MCH8976672.1	WP_212596482.1		WP_167025292.1
MCF8510274.1	PZM78682.1	WP_078483423.1		WP_237104940.1
WP_181303666.1	WP_068471317.1	WP_242104364.1		GES22105.1
WP_244711889.1	MCC6213995.1	WP_127698050.1		SDE92957.1
TBR12580.1	WP_091056838.1	NKB38244.1		WP_067229367.1
WP_213041726.1	MBS0662888.1	PPC94548.1		WP_075971253.1
MCB1500370.1	MBS0628785.1	WP_182687336.1		WP_216345258.1
WP_130749458.1	MBI5851210.1	MCG8449971.1		WP_191328797.1
WP_172293542.1	MBI5443245.1	WP_260657209.1		MCF3124265.1
WP_155192047.1	MCC6131676.1	WP_184587136.1		WP_217306168.1
MBV5904656.1	MCL2450795.1	NVK36453.1		MBP2707145.1
WP_013960927.1	WP_152809650.1	WP_038689393.1		WP_147980599.1
WP_111158203.1	MCA9395783.1	WP_091530452.1		WP_173079692.1
MCC0037906.1	MCP5329456.1	MBU0539858.1		WP_189950157.1
MBI1273780.1	MBZ0151666.1	WP_213605261.1		WP_064068750.1
WP_075157099.1	GDX79320.1	WP_080522683.1		WP_045703833.1
OGB01034.1	MBA3847469.1	WP_062065148.1		WP_055556875.1
WP_018152433.1	MCE9589217.1	WP_265125218.1		WP_062751705.1
WP_246340793.1	MBL8840037.1	WP_126770835.1		WP_056557363.1
WP_167412581.1	RVT84754.1	MCB1615834.1		WP_241399892.1
WP_094782061.1	MBA2542331.1	WP_027159822.1		SCL58985.1
MBS0324665.1	MBI3367015.1	MAV30038.1		WP_030713543.1
KPP85581.1	MCE0496662.1	MBU1664947.1		ROO61002.1
WP_099557188.1	TNE50572.1	MBO6753823.1		WP_267839366.1
WP_064809570.1	MBN8712256.1	KXJ59550.1		WP_031075317.1
KPP84976.1	MCM2255118.1	WP_232358431.1		WP_128981196.1
WP_258444244.1	MBX2810641.1	WP_015006670.1		WP_030752522.1
WP_119135841.1	WP_098037345.1	WP_062354951.1		WP_110796861.1
MPZ31349.1	MBN8554559.1	WP_023381047.1		WP_228965265.1
WP_263714872.1	WP_165208811.1	WP_266023299.1		WP_150265038.1
ARQ02694.1	WP_028640049.1	WP_012276689.1		WP_100109802.1
MBC7662957.1	WP_014401641.1	WP_061561867.1		WP_188268696.1
WP_210643150.1	MBM3976637.1	CAG0977219.1		WP_030960462.1
UAN18813.1	MBK9374827.1	MCH8056884.1		WP_067365709.1
WP_130481298.1	MCB0308656.1	OYW65941.1		WP_239316600.1
WP_132579847.1	CAG0953396.1	WP_012487964.1		WP_090518623.1
MBS0245850.1	WP_008067478.1	WP_085390930.1		WP_266482220.1
WP_152141295.1	NLT70704.1	WP_004921990.1		EFL18276.1
WP_214477330.1	MCA8948190.1	WP_183948307.1		WP_189868932.1
NQD95268.1	MCE9584158.1	WP_215060150.1		WP_086738420.1
MCB2109906.1	WP_164157411.1	WP_019531478.1		WP_266749392.1
WP_085863249.1	NDF12416.1	WP_044462785.1		WP_135336013.1
WP_024871929.1	MBV8329458.1	WP_141481862.1		WP_229811168.1
WP_074621472.1	MBX3152444.1	MCF8232241.1		MCE2809203.1
WP_244147001.1	MBL8727570.1	MCK9488096.1		WP_260225940.1
MCB1335465.1	MBA3722684.1	WP_168449693.1		WP_182674493.1
WP_029585472.1	MBU2098539.1	WP_248940692.1		WP_181383601.1
MBC6423149.1	MBA4118691.1	WP_049637851.1		WP_094052752.1
NNF24041.1	MBV8274679.1	WP_151981078.1		WP_190248772.1
MBY5972782.1	WP_067613339.1	PIX96231.1		WP_037878643.1
WP_177066496.1	MCB0354360.1	RPH99664.1		GHJ06816.1
TDN64026.1	MBM4195668.1	MBT8070716.1		WP_205718615.1
KAB2940171.1	WP_197410959.1	WP_126834703.1		WP_031086482.1
CAG1008777.1	MSP24845.1	WP_204509338.1		WP_142213143.1
WP_019935136.1	RYZ04187.1	MCJ7814964.1		WP_138903410.1
MBI1330954.1	WP_138855111.1	MBK6738537.1		WP_161310552.1
MBG53105.1	TFH75172.1	WP_028916244.1		WP_229481810.1
WP_068305812.1	MBN9377352.1	WP_237814794.1		WP_128558203.1
MBC8038874.1	MBA3547001.1	WP_125242782.1		MTD12959.1
WP_114390275.1	KIA76455.1	MCA1978958.1		WP_030690078.1
WP_138739450.1	KAF3362625.1	WP_028839720.1		WP_215207743.1
KAF0163474.1	MCH9625607.1	WP_189387484.1		EWM68706.1
WP_200589441.1	MCI0516216.1	MBI2379407.1		WP_167465906.1
MBX3530364.1	MBX9693169.1	MAL04008.1		WP_167992996.1
OIQ05007.1	NOZ93336.1	WP_241323322.1		WP_190082353.1
WP_149141162.1	NGX60759.1	CAD5109530.1		WP_266576259.1
CAG0946271.1	MBM4385341.1	MCE3251314.1		WP_019202950.1
WP_133682127.1	MBS0622165.1	WP_134692959.1		WP_232663920.1
WP_042557986.1	MBA3956957.1	WP_151668124.1		WP_030767942.1
WP_046828562.1	MBI2498513.1	MBV1932351.1		MYY07559.1
MBN8284913.1	SCA64144.1	MAY35308.1		WP_206963934.1
WP_119839118.1	PJD97206.1	MCA1925699.1		WP_073735199.1
WP_155434631.1	MCP5469023.1	MBW8329531.1		WP_055640855.1
WP_260906071.1	MBV8782486.1	WP_225777231.1		WP_256104382.1
TXT40633.1	MBL8915782.1	WP_052417566.1		WP_161695919.1
WP_105520532.1	KIC75919.1	NQX88969.1		WP_237328480.1
WP_187968208.1	MCA9791367.1	RLQ23275.1		MBG6137363.1
MBS0358738.1	MBX9668977.1	WP_153248557.1		AKS35180.1
WP_169126487.1	NGX58844.1	WP_218368916.1		PSJ29717.1
WP_150493267.1	PWT98880.1	WP_088192163.1		WP_153483634.1
WP_261931840.1	MBI3884515.1	KAA3639136.1		WP_199748126.1
WP_055463515.1	MBM4243622.1	MAT49599.1		WP_085150741.1
UCE88230.1	MBF8292397.1	NVK04527.1		OEJ34260.1
WP_126616813.1	MCA9592063.1	WP_137915019.1		WP_053758506.1
WP_174080720.1	WP_053331928.1	WP_242904259.1		WP_121016625.1
WP_184141214.1	WP_249915819.1	WP_147069881.1		MBG0826226.1
WP_132600267.1	MCB1322021.1	RPH20892.1		WP_190138827.1
WP_136383760.1	MBP9593298.1	WP_162350315.1		WP_189504940.1
WP_211930152.1	WP_242935318.1	WP_162203008.1		WP_063760332.1
MCK9686212.1	MCO4746985.1	KJS04155.1		WP_151769825.1
TCD11413.1	MCB1111675.1	WP_067646206.1		WP_189889589.1
MAC47981.1	QLH36246.1	WP_002620706.1		QFG25823.1
WP_014287018.1	MBL8115332.1	RZO83369.1		WP_190164845.1
MBU6478090.1	MCB0331383.1	WP_075609869.1		WP_215011968.1
MCB1526904.1	EDY16455.1	MBU1190150.1		WP_044385039.1
WP_022580375.1	MBP7678005.1	MCB1698878.1		WP_108952358.1
MBL8349700.1	OQW47593.1	WP_099019997.1		WP_208245482.1
MCL2926154.1	MBM4376535.1	WP_145468813.1		NUS92877.1
WP_051488164.1	MCB9697017.1	WP_119718548.1		WP_169729350.1
MBL4873135.1	RKZ45640.1	WP_011534493.1		WP_267046424.1
WP_101940491.1	MCB0415071.1	WP_067264161.1		CDP88425.1
WP_214702479.1	PZR08949.1	MBQ0800006.1		WP_153288077.1
MBI5898467.1	MCK6521245.1	WP_149610623.1		WP_187743095.1
WP_181704859.1	MBY0428990.1	WP_183460745.1		WP_136229624.1
WP_114512627.1	GJL65645.1	WP_123034838.1		WP_217463290.1
MBX9630558.1	MCB0420418.1	MBK6743493.1		WP_258468536.1
MBX3304928.1	TAJ19463.1	QWF18804.1		WP_052387703.1
WP_058263824.1	MCB9587821.1	TXI45265.1		SHK58824.1
WP_025127772.1	MBX7230962.1	WP_048691038.1		AFP38576.1
MAY32845.1	UCH91870.1	MBE9538738.1		WP_148021506.1
MCA0243594.1	MBC7372236.1	WP_157030146.1		WP_256673764.1
CAA6806324.1	TNE86384.1	MSP86419.1		WP_266910874.1
OHC53217.1	RME26677.1	NTV95223.1		EKT78480.1
MCF3596016.1	PIR16250.1	MBP6701482.1		WP_150206738.1
WP_225027043.1	MBL9077297.1	MCR9103942.1		WP_231920962.1
WP_051670217.1	MCB1113401.1	WP_029148114.1		TMR08464.1
WP_183940242.1	MCA9630268.1	MCG6967580.1		WP_124272138.1
WP_229704402.1	NKB82044.1	BDU16008.1		WP_018554826.1
WP_249710483.1	PCJ59710.1	WP_253080333.1		WP_037858532.1
MBA4351587.1	MCG8424880.1	ODS62774.1		MCE3016173.1
WP_143791355.1	OFZ30243.1	MBK8283619.1		QIH99070.1
WP_018607822.1	MBA3938933.1	MCA0393509.1		WP_267000646.1
WP_090742889.1	MBI2944902.1	RZA19012.1		WP_030856060.1
NOY65821.1	MBS1969927.1	ATC95282.1		WP_221749420.1
WP_069083896.1	MCL5272656.1	PHS66518.1		WP_067830746.1
MCJ7452652.1	PIU01025.1	MBT4838456.1		WP_148029168.1
WP_043702276.1	WP_067747372.1	WP_207884037.1		WP_223777455.1
MBX9459018.1	MBK9369249.1	EAW31595.1		WP_073939202.1
MBL8587920.1	MBL8751886.1	WP_149859837.1		WP_030779757.1
WP_252942713.1	PIR23472.1	MBL1141238.1		WP_259862350.1
GAK33556.1	MCG3192563.1	PKM42194.1		WP_189990127.1
WP_165017468.1	MBK6696660.1	WP_046688945.1		WP_030847688.1
WP_106570975.1	GJL54898.1	PPD03491.1		WP_198344233.1
WP_238618887.1	WP_135758895.1	WP_256607075.1		WP_189549465.1
MBO9707500.1	RYZ72110.1	WP_158985405.1		QJY46616.1
TNC81799.1	KAB2932236.1	WP_146311338.1		GGT18624.1
RTZ64679.1	NNN05367.1	MCP5300914.1		WP_245657766.1
WP_253711065.1	MBI3288730.1	NQY02781.1		WP_146487713.1
TVP73581.1	RYD62774.1	NOT15249.1		MBX3138617.1
WP_158609074.1	MBI5246342.1	RYU62520.1		WP_126332024.1
WP_230369279.1	MCP4804310.1	WP_267792019.1		WP_073748399.1
SEE56387.1	MBK9324099.1	MCP5129704.1		SEF47163.1
WP_205961640.1	MAX25012.1	WP_172244643.1		WP_037831082.1
WP_086451747.1	RLA64088.1	WP_217333987.1		WP_199485212.1
WP_085800456.1	MBX7081852.1	WP_240126515.1		WP_241039718.1
WP_157291606.1	MCB0393859.1	WP_100885834.1		GGZ61154.1
WP_099557837.1	MBS2014580.1	WP_072754912.1		MBO3752281.1
WP_202223803.1	TDJ09542.1	PCH49975.1		WP_189908961.1
WP_177158054.1	WP_246845119.1	OGT83308.1		WP_266812749.1
MCG8614241.1	MBI4370928.1	WP_140002550.1		QEU88317.1
WP_160935005.1	MBP6219185.1	MCC2655594.1		WP_093611044.1
NOT69567.1	MBW2398779.1	WP_070176532.1		WP_219692342.1
WP_256678763.1	MAF76918.1	WP_207354550.1		WP_248636894.1
PCI97626.1	PIS11117.1	MCB1600715.1		MBA3745000.1
RFP89907.1	OUR96675.1	NUS60397.1		WP_226733733.1
TCW32224.1	NDA63039.1	WP_184462228.1		WP_069169397.1
WP_201157811.1	MBP9674858.1	MAL96714.1		WP_030917723.1
SLN45372.1	MBL9014665.1	MBI5331630.1		WP_266940342.1
WP_058327327.1	MCH9611498.1	MBL4795742.1		KOU38546.1
WP_215194327.1	MBT9548491.1	ORU91865.1		MBX3168374.1
MBV1707335.1	MCD6023618.1	MBK6581783.1		WP_066944762.1
PYO00088.1	MBY0517573.1	WP_249469995.1		WP_183068425.1
WP_244580047.1	MBK25009.1	NND68689.1		WP_187242410.1
WP_090059035.1	BDT27443.1	RZA34446.1		WP_185921732.1
KIH84749.1	MBT6324976.1	WP_156642734.1		WP_163510408.1
WP_264878299.1	MBT3236149.1	WP_207525049.1		WP_076684016.1
WP_263763794.1	PIQ58297.1	MBN2606088.1		WP_250766911.1
RFU11935.1	MCB9062291.1	MBK6332363.1		WP_150477477.1
WP_148377213.1	MBY0414907.1	PPC81942.1		WP_204042158.1
WP_154384712.1	MBL9022150.1	PLY15330.1		WP_166002842.1
WP_068086977.1	MBQ49566.1	WP_205429508.1		WP_073719103.1
WP_232224853.1	PIP93725.1	WP_183959578.1		WP_145766240.1
WP_203192628.1	PIK13589.1	MCF7967665.1		WP_124280791.1
WP_051311638.1	RYZ58939.1	WP_124703590.1		AIY49219.2
MCP5072945.1	MBC7530647.1	MBD9359499.1		WP_051342874.1
MBA3504285.1	RZA26849.1	WP_257385915.1		WP_030212613.1
OGA16240.1	MCB9688678.1	MBC7698321.1		WP_219566535.1
WP_237467756.1	WP_103217918.1	WP_020208954.1		WP_136204801.1
WP_101107202.1	MBC7658901.1	WP_201167840.1		WP_148002932.1
MBK7813765.1	MCA9619026.1	EUJ11405.1		WP_215090849.1
MBX9466233.1	RZA26782.1	MBM4206795.1		WP_245675994.1
MBI1416516.1	KYF85375.1	WP_133212825.1		WP_116026883.1
MBK8322711.1	EQC49021.1	KXJ46946.1		WP_250967005.1
MCC6001862.1	MBU6207381.1	WP_200875791.1		GHB81219.1
WP_103222987.1	MBN8220728.1	PQA38039.1		WP_070204683.1
WP_238369739.1	RZA24742.1	WP_035244044.1		WP_233434569.1
WP_024004335.1	MCA9627057.1	WP_153919758.1		WP_184820680.1
WP_160855489.1	TDJ44887.1	WP_187569984.1		WP_073909521.1
WP_252801181.1	MCI0408178.1	TPV54126.1		WP_267011541.1
WP_261816287.1	MBK8214289.1	WP_162313293.1		WP_044520423.1
WP_045996595.1	MCG8559694.1	WP_253967290.1		WP_165332634.1
WP_163846678.1	MBS0618222.1	WP_015486768.1		WP_224651269.1
WP_235263633.1	MCA8941888.1	WP_200605203.1		WP_055596131.1
WP_104071369.1	MBI2339171.1	WP_150863211.1		WP_121547724.1
MBP6770260.1	MBS0397348.1	MBN8480669.1		WP_189835808.1
WP_135376432.1	MCA9771286.1	MCB1855446.1		WP_131747558.1
OGI40263.1	MBL8616394.1	WP_163493415.1		WP_266378173.1
WP_243612087.1	MBI5083178.1	WP_136004211.1		WP_267242238.1
CAG0967056.1	MCJ7753127.1	WP_087445746.1		PRX98869.1
WP_262879561.1	MBI3571873.1	NCF17919.1		WP_063349482.1
WP_029003163.1	MBA4046850.1	WP_015832904.1		WP_239118807.1
WP_135281449.1	QGM97458.1	MBT5922405.1		WP_225277751.1
WP_152448789.1	MBI5612970.1	NQU94472.1		WP_037925785.1
MBI1384595.1	MBP7676171.1	RKZ45848.1		WP_218034649.1
WP_202687736.1	EMD84613.1	WP_017444671.1		WP_039325224.1
MBI3512725.1	MBT6312996.1	WP_159268102.1		WP_243631164.1
TAM73618.1	MCK5191937.1	NIN35172.1		WP_099174900.1
PCJ34874.1	MCB0336871.1	WP_135061005.1		WP_100566371.1
APC15595.1	RME54091.1	MBT5007441.1		WP_201943740.1
MCJ7555814.1	NUO50428.1	MBY8964710.1		WP_114663278.1
WP_201172440.1	MBL8952201.1	WP_078757215.1		WP_127826695.1
OQW59354.1	MBV9464281.1	WP_101749283.1		WP_154789167.1
MBO6855069.1	MBA3971308.1	WP_115593931.1		WP_033300097.1
WP_125324552.1	MCA1665442.1	WP_125218952.1		WP_264077145.1
GKX35036.1	MCP4987657.1	WP_133139282.1		WP_190205670.1
WP_177137912.1	MBU6430414.1	MBW3549780.1		WP_149445855.1
MBN8441851.1	MBI4125958.1	WP_116364496.1		WP_138871151.1
MBI1220391.1	MBI3839747.1	WP_158986566.1		WP_068569561.1
WP_202304911.1	MCG6967765.1	MCF6332081.1		WP_046419352.1
WP_141018908.1	EKD42344.1	MBP6310402.1		WP_051853385.1
MBB05491.1	PIQ56067.1	MBU1189616.1		MBA2895655.1
MBN9514477.1	GIW43925.1	MBP6277752.1		WP_111339662.1
MBE2278273.1	MBV9949785.1	WP_066628023.1		WP_077967444.1
WP_045598937.1	MBL8511457.1	WP_206560136.1		WP_221473456.1
NMM27780.1	TMA18650.1	WP_255916059.1		WP_189113559.1
MCB1481736.1	QBB71273.1	WP_165090531.1		MCO1654788.1
MCA8884463.1	WP_166603563.1	WP_187552569.1		MBD2896831.1
KPQ13124.1	MBA4099512.1	MCK5574836.1		WP_125543508.1
WP_044872379.1	WP_028383940.1	WP_110265655.1		WP_078910834.1
RVT85273.1	GFO83620.1	MBK80087.1		WP_256668318.1
WP_023493483.1	MBL8493375.1	WP_194930852.1		WP_219668076.1
MBL0319264.1	EXI65367.1	WP_034225915.1		WP_189698687.1
MBA3059891.1	MCR4302524.1	MBT3609984.1		WP_184989676.1
MCL6708271.1	PKM44053.1	WP_013534610.1		WP_090932764.1
ASY63566.1	TAK85233.1	WP_194748634.1		WP_149510077.1
WP_136634667.1	WP_150547961.1	WP_091472598.1		WP_240634267.1
WP_055211337.1	WP_016491107.1	MBT5231975.1		WP_265868475.1
MBC6404977.1	WP_115836354.1	TAJ51265.1		OBA87479.1
WP_227447509.1	MCG6865657.1	WP_151753832.1		WP_028925957.1
WP_266331587.1	WP_126456807.1	PPD52785.1		WP_094635086.1
WP_060584911.1	MBK7764668.1	MBW8369080.1		REH34767.1
MCB2102128.1	WP_262146108.1	WP_240286169.1		WP_142705279.1
WP_025385664.1	WP_022949420.1	WP_065340956.1		WP_176103548.1
WP_127045324.1	WP_058471996.1	TAJ13955.1		WP_141279049.1
MBX3715504.1	MBK9625856.1	WP_123638427.1		WP_167971304.1
WP_040595589.1	MBQ0818304.1	WP_166056451.1		WP_253986697.1
NBD28805.1	WP_028387480.1	WP_216966354.1		WP_055558374.1
WP_072340858.1	MCB1420272.1	MCF6357431.1		KAB7757095.1
WP_167645801.1	WP_133326603.1	WP_016956806.1		WP_251050239.1
WP_188849084.1	MBI3715388.1	WP_187712215.1		WP_229313124.1
WP_229150961.1	MBA2491690.1	NRB38463.1		WP_125503495.1
SUS06599.1	NQZ05784.1	WP_256646614.1		WP_084505258.1
WP_045999740.1	MBX9631978.1	MBN8759907.1		GGQ79845.1
WP_071165790.1	MCB1422046.1	MBA4284031.1		MCE5290736.1
WP_264599747.1	WP_096461850.1	TCS97787.1		WP_114531206.1
WP_024472290.1	MBN8450837.1	WP_207249988.1		WP_030549451.1
WP_152388561.1	MBI2970149.1	WP_183409384.1		MCF7959416.1
WP_013030887.1	MCF6198514.1	MBS0590185.1		WP_073221072.1
PWB83836.1	WP_255860095.1	OYZ10674.1		WP_239115056.1
WP_058246265.1	WP_252581309.1	PTB85361.1		WP_119290200.1
WP_093094759.1	WP_026633960.1	QOD91935.1		WP_188341250.1
MBI3523506.1	WP_075122286.1	MCK4750871.1		WP_249768391.1
MCC0029369.1	WP_153922374.1	WP_237393518.1		TWS24762.1
TXH04470.1	MBI2783138.1	TDR48518.1		WP_073796534.1
MBN8632563.1	RTL32802.1	MAG43302.1		WP_030294105.1
WP_151119926.1	WP_035890869.1	UTW60695.1		GGS99303.1
WP_166416562.1	WP_091390849.1	WP_055908385.1		WP_267488079.1
WP_180568496.1	MBR9866841.1	WP_182338914.1		PAM99178.1
MBV2180205.1	MBI4694677.1	WP_091636744.1		SEC19001.1
WP_057007832.1	OYT97171.1	PWB44084.1		GEM42397.1
THJ08522.1	MCP5150659.1	MBA3665412.1		WP_163989109.1
SIO57882.1	MBL8710792.1	MBK8288170.1		WP_266710199.1
MBA1148635.1	WP_138830377.1	MBK69077.1		WP_018491673.1
MCA8908175.1	NDP46789.1	WP_139717476.1		WP_099219852.1
WP_227252834.1	WP_265656668.1	WP_255650549.1		WP_214956618.1
WP_267165368.1	WP_108457823.1	MCP5303926.1		KPI33916.1
MBI2737112.1	MBL6751830.1	WP_193494501.1		WP_120739124.1
WP_047849126.1	WP_238040865.1	MAY25310.1		EWS95317.1
NQZ71612.1	OFX22924.1	MCD8521570.1		WP_229864216.1
WP_151642229.1	REL34327.1	WP_062408244.1		WP_030114858.1
MBS0159771.1	WP_243050696.1	MCA0430614.1		WP_008745028.1
WP_138287942.1	MCG6862295.1	OYV22154.1		WP_188184701.1
WP_262600915.1	MCP5415484.1	WP_101521324.1		WP_188287429.1
MBP6799744.1	MBV8062221.1	OYY94790.1		WP_084751081.1
WP_073032754.1	WP_232800024.1	OGV78078.1		WP_176459526.1
WP_086054126.1	WP_056660726.1	MCB1736002.1		WP_164618069.1
WP_036478717.1	MBS0589329.1	AYA65038.1		WP_030851003.1
MBV9290221.1	WP_069442376.1	MBV6477012.1		WP_204225680.1
WP_006027318.1	WP_198324909.1	MBK31552.1		WP_064933456.1
MBX9741644.1	WP_163833506.1	WP_205859259.1		WP_063764884.1
MCC7329935.1	WP_231767865.1	WP_146389353.1		WP_266980232.1
WP_233072941.1	WP_089360125.1	MBK9325946.1		WP_229868067.1
WP_077503751.1	UCH52522.1	WP_232906353.1		WP_190193948.1
NCO86394.1	MCP5365684.1	WP_037441585.1		WP_238697461.1
MCA8927308.1	QMU62325.1	RZL10425.1		OLT12197.1
MBX3581291.1	WP_045106650.1	MCB1836213.1		WP_267819400.1
SFM48013.1	WP_264600901.1	MCA6437261.1		RUP67038.1
OYV80103.1	MCF8197948.1	MCR6685275.1		WP_136324280.1
MBK9132180.1	MBM3599420.1	OUS24910.1		WP_240657645.1
MBU6507939.1	WP_110017312.1	RLA48987.1		WP_040025724.1
PXW57864.1	PKF59679.1	WP_186508413.1		WP_218611953.1
WP_111221466.1	MBI3529740.1	WP_235200421.1		MCF2130417.1
PCJ47155.1	MBK9077699.1	WP_188365336.1		GGZ47072.1
WP_109518525.1	MBL4602114.1	NYF35669.1		WP_224362710.1
MBX6329096.1	MBV8208808.1	NOU24271.1		WP_267315248.1
MBO6548997.1	MBN8981412.1	MBI9062670.1		GGZ23930.1
WP_206544190.1	PLX34704.1	MBL8300533.1		RKN77765.1
MBC6442691.1	WP_160080498.1	WP_023496543.1		WP_243621301.1
MBI3903097.1	WP_230177336.1	WP_008091408.1		WP_030381354.1
MCK9259827.1	MCB1451759.1	OYZ41919.1		WP_091293167.1
PLX45342.1	WP_168877224.1	NCF61233.1		AXI81754.1
MBU0589230.1	MBC7756812.1	WP_035014858.1		MBI1355332.1
WP_263814145.1	NQD93128.1	MYG13237.1		WP_150491717.1
MBI1327301.1	WP_119953086.1	WP_123086836.1		WP_046908317.1
WP_069352315.1	WP_035915812.1	WP_005700771.1		WP_191049243.1
MBA2404537.1	MCB1426591.1	MBM68329.1		WP_136212685.1
WP_136393006.1	RMF10298.1	MCE3228062.1		WP_066902804.1
WP_137133332.1	RMD69459.1	WP_047551210.1		BAG18295.1
WP_169258393.1	MBI4365890.1	GJM04648.1		WP_036332382.1
MBV6656378.1	WP_159011619.1	PCI70228.1		WP_267056978.1
WP_137702157.1	WP_235263368.1	WP_198321467.1		WP_205022208.1
WP_165197048.1	WP_058450909.1	MBI9053607.1		WP_217223601.1
MBK6896864.1	NOZ53431.1	MCF8303708.1		ROQ95204.1
WP_231801451.1	MCP4598377.1	WP_136853258.1		WP_209912487.1
WP_173426113.1	NOT65728.1	NNE06075.1		MCF3102181.1
TVQ94324.1	WP_213248890.1	MBA3696089.1		WP_188546430.1
WP_118133446.1	MCP4430047.1	KAF1067742.1		WP_103536159.1
MQX37714.1	WP_056051598.1	MCG8393315.1		GHE69624.1
WP_213736896.1	PCI56481.1	WP_106989051.1		WP_247697228.1
TXH58959.1	MBU4436390.1	WP_036300468.1		WP_216723782.1
WP_070078422.1	MBV9912227.1	WP_260844078.1		WP_189292041.1
WP_263740636.1	WP_163831415.1	MBK8523909.1		WP_203183205.1
MBT6273948.1	WP_020183157.1	MCK9606655.1		WP_225075718.1
MBK9946280.1	MCB1870128.1	WP_238346372.1		WP_121114540.1
WP_110189762.1	WP_259279272.1	MBL8399202.1		WP_040862421.1
MCO4843909.1	WP_125155428.1	TDI87688.1		WP_112452589.1
MBI1218860.1	OYW63582.1	WP_140726230.1		WP_266903673.1
CAA6818554.1	WP_139937908.1	WP_225671687.1		WP_250917425.1
OYU33881.1	WP_196401223.1	WP_018174463.1		WP_086778783.1
WP_137152707.1	WP_065187767.1	WP_232831156.1		WP_094611486.1
WP_212352561.1	WP_205001485.1	WP_024850467.1		WP_189168668.1
MCB9947712.1	WP_067413942.1	WP_223628570.1		WP_073731886.1
WP_215944986.1	WP_056804099.1	NBI42415.1		WP_084528549.1
WP_085849388.1	WP_196398921.1	WP_173919292.1		WP_266924943.1
MBL4584019.1	MBM96111.1	WP_212192359.1		WP_237535388.1
WP_143975879.1	MCP5367894.1	WP_194931676.1		RIJ70162.1
WP_085581648.1	WP_229785922.1	MBS1140555.1		MBB6378873.1
WP_090216571.1	WP_230969389.1	MCG8498640.1		MBN9418674.1
WP_170015326.1	NMH65975.1	MCR6700170.1		MBY4127034.1
MBL0142815.1	WP_187764380.1	WP_034215142.1		WP_130292270.1
OYY13582.1	GJL98419.1	MBN50550.1		WP_090481082.1
NQW13547.1	WP_212345115.1	MCK9285237.1		WP_064535828.1
PCH95494.1	WP_085772803.1	MCK4880235.1		WP_215171114.1
WP_067921925.1	MBI5322338.1	WP_007341421.1		WP_165684461.1
MBA2721414.1	WP_168836501.1	MCD6179295.1		WP_153803377.1
WP_139080966.1	MCP5305501.1	OFC71114.1		AKZ58804.1
WP_072607187.1	WP_165012168.1	WP_057919725.1		WP_031185194.1
MBS0563359.1	MBP9764350.1	MBX3693480.1		WP_210868012.1
MBS0600564.1	MBA3494809.1	NOR19732.1		WP_094677015.1
EJL6400472.1	WP_183958653.1	WP_036210475.1		WP_164139281.1
WP_065238908.1	WP_140932511.1	WP_160490970.1		WP_068535826.1
WP_089085671.1	MBT4769101.1	WP_242112144.1		WP_168542749.1
WP_147125570.1	MBT3205274.1	WP_226443879.1		MBU6385119.1
WP_216033463.1	MBE8167124.1	MBP7809983.1		WP_103517300.1
WP_106077436.1	WP_046191954.1	WP_200605817.1		WP_006335161.1
KAA3622305.1	MBI1909394.1	MBT3384702.1		MBZ6226605.1
WP_108436212.1	WP_127692714.1	WP_027330434.1		WP_131787099.1
MBL8585892.1	WP_175095334.1	WP_114959625.1		WP_207248291.1
WP_085311267.1	MBT9591399.1	WP_161156505.1		CAH9415060.1
WP_084366573.1	WP_193952613.1	MCR9279949.1		WP_078962679.1
WP_125407969.1	WP_049623728.1	OHE81994.1		WP_203911035.1
MBK8008821.1	WP_058448168.1	MBP6627313.1		WP_083998735.1
MCB9990749.1	WP_245614269.1	WP_123212820.1		WP_073252571.1
PZU18645.1	WP_199044992.1	WP_108405959.1		AIJ12597.2
MBT9608806.1	WP_114695795.1	WP_140932261.1		WP_071658470.1
WP_265966135.1	WP_151953213.1	QVL46073.1		WP_249771839.1
MBL8790882.1	MBV8134648.1	MBL4865265.1		WP_176156156.1
CRK74454.1	WP_020653073.1	MBK7901465.1		WP_013874479.1
MBE0473239.1	MCL4762859.1	WP_068857879.1		WP_157389589.1
WP_251936415.1	MBN9544479.1	WP_102247340.1		PAU50008.1
QYK43139.1	WP_114845001.1	WP_022968032.1		WP_132679585.1
WP_183463295.1	MBE0623105.1	MBS1651997.1		WP_240109832.1
WP_153477376.1	MCC7253641.1	WP_190763367.1		WP_245588805.1
MBD3764426.1	MBT5766119.1	WP_230527293.1		MBK9142858.1
WP_035102245.1	PIQ82290.1	WP_130639626.1		WP_089242827.1
WP_068805755.1	MBK7357345.1	MCK5691839.1		QNG54711.1
WP_241023416.1	WP_093986770.1	WP_018938534.1		KJE21338.1
WP_086089247.1	WP_058480394.1	RLD31966.1		MBP6350031.1
NBT29556.1	MBX9676001.1	NDW17198.1		WP_167986220.1
MCR9146263.1	MBI5256696.1	MCF8397907.1		MBO0878133.1
MBI2753745.1	WP_134094396.1	MCB1606921.1		WP_215022653.1
QEW19270.1	WP_267224469.1	MBK6728256.1		SCE14802.1
MYM40050.1	WP_007021417.1	WP_176514113.1		WP_167531705.1
WP_087006095.1	WP_079204033.1	MCH9799113.1		WP_217170979.1
WP_085226193.1	NQV43624.1	WP_027081323.1		WP_245814982.1
MBK8771559.1	MBN9231137.1	EEX49684.1		MBA3397995.1
WP_248363685.1	WP_193726107.1	WP_241918262.1		WP_174459376.1
NEQ38286.1	WP_032856652.1	PJB60067.1		MBW3607878.1
WP_082508413.1	MBL0165394.1	WP_256603323.1		WP_067571998.1
NQY88908.1	WP_233523532.1	WP_133542902.1		WP_226025398.1
WP_205428932.1	MCB2090901.1	TXH03069.1		WP_233302284.1
WP_003455984.1	MBL8471189.1	WP_268073533.1		MCB9468370.1
MBC7502488.1	RYZ93250.1	MCR9258476.1		WP_026212054.1
ODT59512.1	MBS0438294.1	WP_115322427.1		WP_096305234.1
WP_103332977.1	MBU1282502.1	MCB2221876.1		WP_254858184.1
MBI3676983.1	MBM4268018.1	MBC7988252.1		MBI2810188.1
WP_224899566.1	MBO9661482.1	MCB1647045.1		RLU83643.1
WP_007947255.1	WP_226477917.1	WP_115646499.1		SHM08314.1
WP_240776094.1	WP_176645599.1	WP_107855451.1		MBS2000475.1
NCB56444.1	TAL63305.1	WP_116964160.1		CAG7647929.1
WP_091893748.1	WP_108974622.1	MBL8264399.1		MBL9121897.1
PIE09683.1	WP_266170946.1	WP_079722949.1		WP_040814234.1
WP_008225907.1	MCB2085632.1	MCK5067018.1		WP_261575793.1
WP_146542635.1	WP_117174897.1	WP_060182878.1		WP_211247761.1
MBI5919915.1	KJK24417.1	PJJ98160.1		WP_239347346.1
WP_206127254.1	WP_238296556.1	MBS1650602.1		NUO57867.1
MCF8152164.1	WP_238180122.1	WP_242007503.1		WP_255665799.1
MCR9136386.1	MBK7613843.1	MBR32955.1		WP_224244918.1
WP_216065656.1	MBK8114541.1	TXH29582.1		WP_033413602.1
MBL4542205.1	WP_058441151.1	MCF7749867.1		TMD22035.1
WP_188477785.1	WP_054587262.1	MCC7247713.1		WP_006544412.1
WP_047601147.1	WP_128453306.1	WP_145718607.1		WP_184837766.1
WP_247020301.1	WP_140805342.1	WP_226469982.1		WP_245717429.1
WP_107990992.1	WP_020167456.1	WP_043741338.1		MBC8105632.1
WP_218391070.1	WP_041068728.1	MCH8543216.1		TDU06017.1
MBI1891531.1	WP_246579664.1	KHF25592.1		MBK7841085.1
WP_093412725.1	WP_242336666.1	MBU2885951.1		MBN8600895.1
MCP5076900.1	MBS0375680.1	MBL8353480.1		WP_233626951.1
WP_050518592.1	MBP6645279.1	MBA3033682.1		WP_250283351.1
WP_090699937.1	WP_198040505.1	WP_232145420.1		WP_204484720.1
MCO4846633.1	MBL0168981.1	WP_228111989.1		WP_267968713.1
WP_071872667.1	WP_233685282.1	WP_228254852.1		MCA9805063.1
ODS24701.1	WP_261922735.1	WP_262460618.1		WP_206716990.1
WP_142834690.1	WP_239438477.1	MBU32765.1		UJR85455.1
MTJ04129.1	WP_102315938.1	MAG66479.1		MCD0450967.1
WP_198916777.1	NOR70278.1	NZA26019.1		WP_027342150.1
WP_097608729.1	MBQ1500333.1	TXT28851.1		MBO0767515.1
MCG3170741.1	WP_127196939.1	WP_262792375.1		WP_256559815.1
WP_174136557.1	WP_095110110.1	MBC7750171.1		MCE9579830.1
WP_050523405.1	WP_092137037.1	MCE1180899.1		WP_267277557.1
MXZ51364.1	WP_211029817.1	TNF48587.1		EIV96430.1
WP_188149753.1	MCB2014043.1	NOR75287.1		WP_176434001.1
WP_239438426.1	WP_255109779.1	NQV53147.1		WP_106398714.1
RTM15399.1	WP_115478509.1	WP_151168198.1		WP_230730340.1
WP_139661151.1	MBD3759937.1	MBN8716575.1		WP_230203037.1
WP_222492060.1	TMH78927.1	BDU57062.1		QQS02668.1
TMH43771.1	MBI1814690.1	RLD71177.1		WP_196201986.1
MBK5969096.1	WP_212353624.1	MCF8369099.1		WP_230759488.1
MBP7616330.1	WP_025163737.1	MBQ0724179.1		WP_225945518.1
TXH04650.1	WP_092275988.1	WP_257171284.1		MCG3174138.1
MBY0579013.1	WP_158915614.1	MBK7414707.1		AKQ69859.1
WP_182213537.1	WP_142932331.1	MBA35581.1		WP_020521101.1
MBU1426305.1	MBK7013202.1	SFM16319.1		MBI4822247.1
WP_011505284.1	GIW41241.1	MCK9991289.1		WP_014100044.1
WP_203388647.1	MBN8911364.1	WP_228348328.1		MCK9929756.1
WP_090270265.1	MCB1385030.1	MAS81951.1		MBX9572390.1
MCP5159267.1	WP_169896418.1	WP_123236507.1		MBI4748275.1
MBK8579728.1	MBI3322461.1	WP_211263146.1		WP_186361273.1
WP_002718063.1	MBU1237004.1	WP_208833321.1		WP_075310288.1
WP_072630813.1	WP_093295723.1	MCE3002036.1		MBQ1065268.1
WP_245648960.1	WP_161515936.1	TKG90384.1		MBX7222116.1
MBX6323249.1	WP_253043578.1	MBL0028454.1		WP_202968865.1
WP_148054896.1	WP_255468404.1	MBP6381740.1		PZS24825.1
MCB1509177.1	WP_258443096.1	WP_224018644.1		BAW10620.1
MBC7134808.1	WP_233848855.1	RLA17777.1		WP_197519551.1
KAA0208151.1	WP_010466021.1	TXH04385.1		MCI0403820.1
WP_120501415.1	WP_212227823.1	WP_052632985.1		MBM4298307.1
PCJ68379.1	MBV8466119.1	MBC7787288.1		WP_178376038.1
NVJ68711.1	WP_115221946.1	WP_229792324.1		MBK7621818.1
MCC6912970.1	WP_182679789.1	WP_009207641.1		WP_203004977.1
WP_043287909.1	MBK7004222.1	MBC9251539.1		MBL8172966.1
MBL8580450.1	PPD01852.1	PKO83351.1		MCL4822226.1
WP_018699350.1	MCK5813997.1	WP_011588799.1		MBZ5523424.1
WP_028093602.1	MBK6401226.1	WP_202635567.1		MBK8232142.1
WP_058440206.1	WP_045096660.1	WP_173652500.1		MBX9603173.1
MBN8717430.1	WP_223988242.1	PLX05049.1		MCG3159760.1
WP_009208839.1	WP_115479130.1	WP_221671827.1		MCG6875376.1
MBA3771375.1	WP_172244246.1	WP_013149056.1		TMA88666.1
MBB4518582.1	MBL4638599.1	PKO34965.1		MBL8217750.1
WP_119783959.1	WP_109123528.1	VUD68945.1		MCA0316052.1
MBL8892953.1	MCH7867536.1	MCR6653504.1		WP_211429007.1
MCC9003321.1	RMD85202.1	MBK8891090.1		PYP85365.1
TDJ21867.1	WP_086620091.1	WP_037048711.1		WP_211592258.1
MCR9237120.1	WP_028387942.1	MCK5136125.1		MSP38650.1
WP_106203878.1	WP_188793445.1	MBX7080892.1		OYT73626.1
NBR91308.1	TXI90990.1	MBN2347768.1		MBM3621639.1
MBL4813815.1	WP_056378260.1	WP_191818446.1		MCE9609675.1
OYX42048.1	WP_221715375.1	PZU91656.1		MBM2810595.1
WP_093186021.1	MBL8268276.1	WP_054617571.1		MCA1576114.1
WP_176248497.1	NOU15263.1	WP_095838433.1		MCI0422799.1
WP_087756098.1	MBA4741358.1	WP_121243231.1		MBI4349311.1
MBV6487854.1	PNE11785.1	MBF0264669.1		MCE9638214.1
WP_011801744.1	SHJ80323.1	MBZ4039749.1		MBI5202561.1
WP_188858132.1	WP_099474834.1	MBE2210065.1		MBZ5600857.1
MBP6582575.1	WP_128898845.1	WP_143871667.1		MBL8213637.1
WP_216603808.1	MBN8820169.1	MCF8186774.1		MBI4908909.1
WP_222610560.1	WP_129122753.1	SCA58377.1		MBN9396756.1
WP_212705306.1	WP_090436151.1	WP_155694327.1		MBV9378902.1
WP_085274932.1	MBT9599428.1	MBU0752866.1		MBX9940419.1
RME16396.1	MBA2408373.1	WP_217424294.1		MBL8083373.1
PKO86674.1	WP_262971954.1	TXH67088.1		MBS1824452.1
MBZ0139744.1	MCG6860960.1	MBK6921026.1		MBM3461768.1
WP_134746983.1	WP_013148749.1	OGO96326.1		MCM8528029.1
WP_095632392.1	PIQ83153.1	MCK6393501.1		KAF0241161.1
WP_076532398.1	MCB1504785.1	NQV02927.1		MBS1835491.1
SIS58011.1	OGQ21428.1	WP_228462203.1		PYO58280.1
UCF22977.1	WP_064621173.1	WP_133498897.1		MCC6540315.1
WP_021015653.1	NQV83659.1	WP_079434370.1		MBM3814256.1
MBK8815924.1	WP_184298495.1	WP_255406639.1		MBL0124461.1
BAP87694.1	MCC0008293.1	WP_153144850.1		MBI3554802.1
WP_142853331.1	QDU61509.1	MCD4682616.1		MBS0288633.1
WP_082219499.1	ORU90917.1	MBP8133965.1		MBL8020916.1
WP_093325057.1	WP_191325198.1	WP_115307852.1		WP_065309272.1
WP_189410384.1	WP_261842905.1	WP_122107400.1		MBL8176970.1
WP_244521093.1	TNF91249.1	TWI10557.1		MBN9289303.1
EKD74290.1	MCM8598122.1	MBL8492191.1		MBK8321997.1
WP_136418727.1	WP_177229213.1	PJK08174.1		MBK9065025.1
MBY0556645.1	WP_204637585.1	MBT9461322.1		MBV8335031.1
OUS08614.1	PPD05579.1	WP_217603268.1		MBI3230924.1
MCG8381315.1	MBI1205718.1	MBO9619560.1		MBL8514957.1
MBA3562588.1	WP_106579916.1	WP_240096845.1		TSD72668.1
EDM69644.1	WP_236585273.1	MCB1616228.1		OYO28002.1
WP_160974395.1	MCK5809686.1	NJD22794.1		MBL8524467.1
WP_116623759.1	MBC8337847.1	WP_133479451.1		MBM3767682.1
WP_066418722.1	TDI35435.1	WP_116880427.1		WP_075067564.1
MCC8986505.1	MCP4472772.1	WP_018936381.1		WP_157929754.1
WP_058311624.1	KAB2942625.1	MBK9283097.1		WP_175533377.1
MCB1432210.1	MBP6112981.1	WP_116034547.1		ATD63910.1
WP_235259335.1	WP_266150682.1	WP_076579291.1		MBL8343304.1
WP_188629670.1	MBT3610139.1	WP_176808661.1		MBV9829187.1
WP_151069431.1	MBS0599701.1	TBR10417.1		PJD00143.1
NRA99396.1	RMG32302.1	WP_076584930.1		KAB8056696.1
MBA85364.1	WP_212034484.1	MBV2191976.1		PLY40492.1
WP_041156709.1	WP_052199568.1	MBI2397421.1		MBV9657115.1
MBW2269074.1	GJM02518.1	WP_122101438.1		BDC49127.1
MBI2277612.1	MAO57507.1	WP_090246069.1		MBI1209003.1
WP_048673904.1	MBP1687214.1	MBK9615414.1		MBL8519900.1
WP_096173183.1	WP_228165313.1	MCE1180804.1		WP_170102209.1
WP_035664071.1	MBI4411345.1	MBS0356495.1		WP_224371060.1
WP_009158899.1	WP_108095306.1	WP_097140591.1		WP_153251573.1
WP_092788100.1	WP_218356541.1	MBW6479646.1		NUS54040.1
WP_193367191.1	WP_078033462.1	MBV1878663.1		MBW3609335.1
WP_117333462.1	WP_221587135.1	VXC36733.1		MBA3710448.1
WP_008190335.1	MSO76512.1	MBN2175221.1		MBT2401255.1
WP_139616466.1	MBL0086900.1	WP_234085927.1		WP_250549665.1
MBZ0163814.1	MCP5427664.1	AHG85718.1		GEL19704.1
WP_110034273.1	KAF1012604.1	NOY51619.1		NMH99841.1
WP_258287363.1	WP_098107640.1	WP_236986097.1		MBV9919682.1
CAA6812395.1	WP_208109833.1	MBG0782229.1		MBS1992328.1
WP_257760395.1	WP_180566830.1	NKB97564.1
WP_267832686.1	RME35310.1	WP_108106766.1
WP_121063970.1	WP_068824740.1	WP_132986181.1
WP_170009064.1	MBI3448127.1	WP_036134200.1
WP_167687724.1	WP_075066332.1	WP_054113463.1
MBO6757933.1	WP_029935837.1	TXI79609.1
MBS0326926.1	MBI1283163.1	WP_150427699.1
WP_255105986.1	WP_166699754.1	WP_068825681.1
WP_258092386.1	WP_161914185.1	MBI5661810.1
MBI1285415.1	WP_250461213.1	WP_117608108.1
WP_062268399.1	NQZ53098.1	MBK7648815.1
WP_083223654.1	MBI2104062.1	WP_037361796.1
MBU1176378.1	WP_138988590.1	WP_137972297.1
WP_147798199.1	WP_020176499.1	MCH9828493.1
WP_059682245.1	WP_108067755.1	RMG38797.1
MCC0044170.1	MBI4431859.1	WP_215218293.1
WP_093117480.1	OGT36459.1	PSJ81067.1
WP_234411238.1	MCH9765417.1	WP_114436534.1
WP_118943192.1	WP_125953418.1	MBL8410915.1
WP_054462929.1	WP_140851238.1	EED33312.1
WP_229448238.1	WP_183953743.1	OGU66392.1
WP_161709295.1	OYW55981.1	WP_173499020.1
WP_132030028.1	WP_184080836.1	MCK6413748.1
MBC6438363.1	WP_019368343.1	REK04774.1
WP_083684531.1	WP_054341943.1	MBU0594498.1
MBB4955231.1	WP_120650496.1	MBP7395104.1
UJQ95318.1	WP_208707686.1	WP_108688451.1
WP_132830696.1	WP_154737925.1	WP_028615070.1
UJW74646.1	WP_184601797.1	WP_136662764.1
MBA3908860.1	MBT3305363.1	WP_095599304.1
MCB1768382.1	WP_024017958.1	MBX3706633.1
MBV1903979.1	MBA2721973.1	WP_149837418.1
EGI47849.1	MCL4757287.1	WP_220469292.1
WP_088623598.1	MCL6417745.1	MCE9570996.1
OZA92348.1	WP_102842047.1	SDR89448.1
MBY0511640.1	MCP5268243.1	MBQ0753792.1
WP_235755439.1	MBI2393221.1	MCL4549397.1
WP_169879315.1	WP_217274011.1	WP_124374110.1
WP_215622878.1	WP_212609065.1	KAB2970059.1
WP_183414753.1	WP_201649917.1	WP_191727765.1
MBL8572629.1	WP_209348725.1	MBB1472076.1
WP_132545173.1	PIW59020.1	MCE1186022.1
WP_051213702.1	MCG6871594.1	MCK5824666.1
WP_247227584.1	MBO6837411.1	MBI3139913.1
MCB1757216.1	WP_161027089.1	WP_138771911.1
WP_009807317.1	MCK6372117.1	TAN67159.1
WP_137195637.1	WP_099623867.1	MBK7631944.1
MCB2128571.1	MCH6582210.1	MBS1632340.1
MBC7573225.1	WP_179514556.1	MCO4805548.1
WP_256977816.1	WP_020087652.1	TSA04567.1
WP_205926170.1	MBP8307222.1	RZA17347.1
TSD83673.1	MBN8841113.1	MCD4734572.1
WP_113290761.1	PWK49858.1	WP_020167737.1
WP_137390180.1	WP_077065313.1	WP_101192333.1
WP_090028153.1	WP_066765514.1	WP_110681828.1
VXC23117.1	RTZ59206.1	PKL84317.1
MBI4031703.1	WP_177102379.1	MBP5997516.1
MBL4603034.1	MBV8037487.1	WP_084513780.1
WP_127521968.1	MCC2658698.1	WP_207983317.1
MBL1404992.1	MBL8528142.1	WP_047539646.1
WP_076836864.1	WP_077442090.1	WP_041097896.1
MBV8667287.1	OGT55793.1	WP_089714935.1
MCO5071980.1	WP_056273317.1	OQW70489.1
MBO6519251.1	WP_110298217.1	MCO3504411.1
WP_168921424.1	MBP6270681.1	WP_264755574.1
MCK4587164.1	MAY68155.1	MBC7755651.1
PYO02330.1	PCJ31360.1	MBI1936969.1
WP_132408991.1	WP_077037124.1	MBT3647157.1
WP_085818038.1	MBI1367100.1	WP_072575451.1
WP_264494414.1	KPK04313.1	WP_132999668.1
WP_083609933.1	MBN8982647.1	WP_068824009.1
WP_028285376.1	MBX3224048.1	WP_131668383.1
WP_082733796.1	RLA13500.1	MCF6181521.1
WP_082705005.1	KUO56613.1	MBF1237051.1
WP_263952649.1	MBL8565027.1	MBI2419884.1
WP_245307856.1	MCB1526863.1	WP_242748868.1
WP_132976193.1	MBI3783698.1	WP_019673646.1
WP_160892368.1	WP_094090306.1	MBV7435488.1
WP_069589373.1	MBX9864588.1	WP_125096395.1
WP_244598316.1	WP_221795444.1	WP_078308063.1
WP_134166882.1	WP_044618572.1	PIE46805.1
GJL86070.1	WP_017004039.1	WP_128995868.1
WP_144294454.1	WP_129403298.1	MCD4731314.1
MCC0021238.1	WP_013689436.1	TAL46211.1
NUO71600.1	WP_119748079.1	MBL4621432.1
WP_094564120.1	WP_226018081.1	WP_045779545.1
MBV1700267.1	MBV2121447.1	NVK11241.1
MBE1293500.1	WP_021316136.1	MBU3736699.1
PPC91970.1	TMA55592.1	MBP6533439.1
MCG8622052.1	MCB1893708.1	MCI0401314.1
MBU6296719.1	MCK5647720.1	MCH5372645.1
WP_076658942.1	WP_067677414.1	MBD3648482.1
MBL8329497.1	WP_101714469.1	QFY42003.1
TIP38857.1	WP_252630372.1	MBF0220500.1
WP_209078180.1	WP_166950252.1	MBI1424536.1
WP_214567595.1	WP_193189559.1	MBS0498446.1
WP_088650876.1	MCF3628121.1	WP_134082774.1
WP_247642816.1	MBA4176283.1	TXI22833.1
WP_116131327.1	MBL45244.1	WP_244071083.1
WP_020041954.1	MBI5463051.1	NCS82601.1
MBV6423331.1	WP_167031109.1
WP_243266965.1	RYY03200.1
OLQ92436.1	MBX9793138.1
WP_228213460.1	MBW8900876.1
MCO5101656.1	MBV8664888.1
WP_242104853.1	MBL1321248.1
WP_190834741.1	RYY74938.1
MBX9682659.1	WP_011495419.1
WP_207468686.1	WP_046971783.1
PIE13062.1	MBI2994519.1
UYV36069.1	WP_059435848.1
WP_229257102.1	WP_129575883.1
WP_038145760.1	MBM4777706.1
PCJ89626.1	OUR88053.1
WP_240092196.1	PZP19835.1
TNG01492.1	MCE9544644.1
MBA4262380.1	MBT8438109.1
MBM3633271.1	EKD70862.1
WP_166444090.1	WP_145221005.1
OQS32542.1	MCK6450746.1
NCG41248.1	WP_094787134.1
MAW88759.1	SEP23950.1
MCP5085690.1	WP_217672640.1
OYT96959.1	WP_222404078.1
MCJ8338569.1	WP_220461426.1
WP_127115263.1	WP_066574702.1
MCA3572456.1	WP_230187994.1
MBC8021817.1	WP_146572239.1
OGT43182.1	ELX11357.1
WP_167193063.1	MCB2058622.1
NIA68415.1	WP_197539383.1
MCR9114505.1	TMA27298.1
TXT31828.1	WP_056404232.1
TCG04058.1	MCB1914156.1
PCH82438.1	WP_153335187.1
TMH78429.1	PPD12603.1
WP_255009407.1	MBI2384644.1
WP_083098728.1	TMA69247.1
MBW7931673.1	WP_263561886.1
WP_093249641.1	WP_184030567.1
WP_227267429.1	MBI4694565.1
WP_104006747.1	MBI2083137.1
MBN9019049.1	OLE64868.1
MCO5064823.1	WP_011985868.1
WP_234994764.1	MCA9027650.1
MYG52643.1	MBS2016529.1
WP_036489046.1	GJN45757.1
MCI5058565.1	MCH9699138.1
WP_114072997.1	MCF6190447.1
WP_090112681.1	WP_242516234.1
TIS89295.1	OYV00201.1
WP_215380041.1	WP_183611730.1
WP_113258056.1	MBA1148670.1
WP_261171034.1	TMA87051.1
MCF6273032.1	WP_224436636.1
WP_215264152.1	WP_248290354.1
WP_107975273.1	WP_166362228.1
MQA66112.1	WP_145055122.1
MBK6350083.1	WP_155365393.1
MBB6204567.1	WP_169464695.1
WP_078745186.1	MBX3185977.1
WP_019403487.1	WP_103074713.1
WP_059999796.1	MBU2972311.1
WP_136463242.1	MCR6703095.1
MCF8484525.1	MBP9733736.1
WP_248154624.1	GIX38484.1
WP_111731794.1	EKD54906.1
WP_109121364.1	MBD3675989.1
WP_133361570.1	WP_262837985.1
MCF6303837.1	PZO92285.1
WP_087481273.1	MCP4636936.1
WP_267527595.1	MBK8259102.1
WP_058240522.1	KAB0584897.1
WP_199022903.1	WP_089975549.1
NVK33366.1	WP_183102649.1
PJB69038.1	OUT65941.1
MCG6932892.1	MCB1383261.1
WP_262564645.1	WP_115226061.1
MAN81255.1	SEI84014.1
WP_073249333.1	WP_265116539.1
MYA89064.1	MBU6266853.1
MBL8247377.1	WP_136494371.1
WP_088966660.1	MBI5757802.1
GKY89107.1	WP_159982621.1
GJL81975.1	MBL8949281.1
WP_163834512.1	WP_083598783.1
WP_027311980.1	WP_211151358.1
RUQ40505.1	MAX39343.1
MBP6736919.1	WP_173132756.1
OGB17036.1	WP_173126569.1
WP_114869342.1	WP_129781389.1
MCG6870853.1	WP_166097304.1
WP_165046781.1	MCK5896772.1
KAB2932142.1	MBP6602336.1
MBL8708157.1	NWH08789.1
WP_132461951.1	WP_216736115.1
WP_157016327.1	KAF2989860.1
PCJ49443.1	MBP6363497.1
MBL8664801.1	MBV6423328.1
WP_179448124.1	MBI4227575.1
WP_245929173.1	WP_056356950.1
MBN9047165.1	MBX9946440.1
WP_047048209.1	WP_144976711.1
WP_069047440.1	WP_131412000.1
MAI62489.1	SKB62535.1
WP_168831998.1	WP_033923980.1
PKQ07231.1	MBT9488558.1
MBM5811917.1	NNF94114.1
WP_138164765.1	WP_155888982.1
WP_101707179.1	PIR24632.1
WP_258002277.1	SMN11276.1
WP_010139909.1	CAA0082395.1
KSV75952.1	WP_200608136.1
WP_115467376.1	WP_219955386.1
WP_091296736.1	OHC90236.1
WP_245093685.1	TFW10393.1
MCJ8311925.1	MCB2088357.1
MCC6204280.1	WP_214572573.1
MBI5275810.1	WP_234023845.1
WP_025061473.1	MBN9491345.1
WP_243042080.1	TCK36957.1
WP_095590177.1	MBI2381467.1
NBR16708.1	WP_093454353.1
WP_222385815.1	MCF6285372.1
WP_029708289.1	OQW59531.1
MBK8457440.1	WP_224831833.1
MCA8869107.1	WP_195795464.1
PKO41033.1	MBA4762819.1
WP_026440525.1	WP_058816967.1
WP_009337744.1	WP_187553706.1
MBI1300827.1	WP_173766528.1
WP_188164311.1	PHV09365.1
WP_069277868.1	RPH71482.1
WP_149193600.1	WP_109906402.1
WP_127904653.1	MCA0304309.1
TNF18168.1	MBO9603668.1
MBU6436209.1	MBM4256010.1
WP_013816903.1	WP_144981989.1
WP_165034185.1	MBL8398382.1
WP_204113945.1	MBI3314022.1
MBL0317863.1	QQS12381.1
MCB1311150.1	MBW8875021.1
WP_234052222.1	MCH8921640.1
WP_123643422.1	PHS33428.1
WP_218303956.1	MBK5256631.1
MCL4187712.1	WP_176274018.1
MCP4271538.1	WP_188554938.1
WP_070072576.1	MBM3646119.1
MBK7985137.1	WP_221602679.1
MBK9988962.1	TMB17230.1
WP_006020073.1	WP_185825054.1
WP_138934497.1	MBI3315474.1
WP_114970829.1	WP_101197985.1
WP_077430768.1	PZU59189.1
WP_027261499.1	WP_109921854.1
WP_241336656.1	TYT25741.1
WP_042275255.1	MBW2291718.1
RWO28948.1	MCH9691171.1
WP_008348794.1	MAT15859.1
WP_095945960.1	MSR14706.1
WP_248310898.1	WP_121693213.1
TNF51937.1	MBA3817830.1
MCO4824337.1	MCH4152229.1
WP_020680118.1	WP_105355136.1
MBX9759470.1	MBV8123187.1
WP_086939247.1	WP_266325533.1
MCR9150549.1	WP_093143852.1
GGC50099.1	WP_025290354.1
MBD3648106.1	WP_188062354.1
WP_218511371.1	UXE45122.1
WP_147846093.1	MBK8160969.1
WP_267833627.1	MBS0226892.1
WP_197918854.1	WP_145847959.1
WP_087024678.1	WP_162373088.1
WP_024587868.1	MBE5074420.1
WP_068028974.1	WP_082680385.1
MBI1328550.1	WP_063976419.1
WP_186408800.1	WP_115476391.1
WP_236956247.1	MBK7645162.1
WP_183485417.1	WP_192557083.1
SOE87051.1	WP_161070150.1
MCK9605464.1	PIX96320.1
MAU19943.1	MBP6703702.1
WP_025053537.1	MBI3307469.1
MBG77985.1	WP_066812231.1
WP_175173557.1	WP_260042944.1
WP_264662087.1	WP_200915746.1
WP_043746517.1	WP_249250502.1
WP_058861208.1	MBK8970849.1
MBC6406765.1	MBX7113545.1
WP_236961607.1	WP_169625828.1
WP_082407207.1	MBV8633634.1
WP_136338124.1	TDF35482.1
QPC91835.1	MCS0616908.1
WP_085884911.1	WP_226745821.1
WP_063238891.1	WP_062902733.1
MBU6444003.1	MBI3321313.1
MBS0639810.1	MBI4558689.1
WP_149417879.1	MBC8058343.1
WP_266224783.1	MCK6589963.1
KAF0205177.1	TMA30079.1
MBN7783916.1	MCG3204716.1
WP_106757237.1	MCI0574456.1
WP_092278307.1	MCE9554418.1
MCK6419416.1	MCK6445997.1
MBW8843838.1	MBV8502166.1
RMH51114.1	WP_029147841.1
WP_094147525.1	WP_231961962.1
AHI31763.1	WP_206243833.1
MBF9031377.1	WP_257543791.1
MBX2855681.1	WP_005903909.1
WP_095032383.1	MSP75250.1
WP_150097064.1	KAA3620537.1
WP_164453813.1	OFW97624.1
KVV01790.1	MBS0266052.1
WP_168056764.1	MBS3927683.1
TXH88175.1	MBS0546192.1
WP_029652063.1	WP_211983614.1
MCB1823483.1	TFG85454.1
MRG71784.1	WP_260582674.1
WP_109476310.1	WP_144277474.1
MBT4769105.1	KUO49375.1
WP_071925043.1	MBI1366333.1
MBU6212214.1	MCE2944706.1
WP_051694946.1	WP_252167305.1
WP_241584503.1	WP_188567805.1
WP_133614582.1	WP_144997644.1
RUQ29903.1	WP_094063889.1
WP_176464851.1	MBW2493822.1
WP_109387590.1	WP_038501059.1
RTZ19453.1	PZQ22222.1
EAU53713.1	WP_056364831.1
NQY37099.1	MBK8012402.1
WP_233153029.1	WP_257594467.1
MBL1437201.1	MBS1852036.1
WP_126620568.1	WP_114366666.1
WP_084688778.1	MCH9656644.1
WP_008063850.1	WP_058454508.1
MSO96677.1	MCA9068289.1
MCJ8321699.1	MBI3553608.1
WP_227179950.1	MBS0199517.1
WP_150670289.1	MBI3863557.1
MBU6459827.1	MBL8541741.1
MBT6099079.1	VIP08995.1
MBA3897926.1	WP_089839177.1
WP_255909777.1	MBI4556736.1
WP_119810076.1	MCC7423558.1
WP_221067321.1	WP_125999541.1
WP_183738189.1	WP_045828702.1
WP_136178626.1	WP_263360103.1
WP_083525468.1	PZU06118.1
UWS78440.1	WP_092048808.1
MBV6415603.1	MBX7096703.1
MBA3517220.1	WP_099404260.1
MBU0582532.1	WP_240698902.1
MCR9087223.1	MBI2962740.1
OGB20237.1	MBU1190155.1
WP_121938252.1	RGP41399.1
MCC6007772.1	MBV8659909.1
MBL4807440.1	WP_165323396.1
WP_051206213.1	WP_166421406.1
WP_157706474.1	MBW3540809.1
MCE1236456.1	OLD32338.1
WP_132543286.1	MBK7844176.1
WP_086125510.1	MBI3301225.1
WP_245803199.1	AKV00071.1
SIQ10872.1	MBI2801554.1
SEO93699.1	WP_183628313.1
WP_252020730.1	MBL4762970.1
MBI1204194.1	WP_247370987.1
NRB35131.1	RNC77526.1
MCB9989679.1	MBP7065684.1
MCB2108115.1	WP_204679979.1
TNF60006.1	WP_041995264.1
WP_103120242.1	WP_128891090.1
WP_134830124.1	WP_264442561.1
MCB1994062.1	WP_009820618.1
MCB1740610.1	WP_018082241.1
WP_119894470.1	WP_011521334.1
WP_269394039.1	WP_025294257.1
WP_244937038.1	WP_188564847.1
WP_105745257.1	WP_066591256.1
MCP3928391.1	OHC98493.1
MBI3144892.1	WP_147089022.1
WP_255341121.1	WP_015897738.1
WP_189994010.1	WP_171475483.1
MBB3196491.1	WP_260740007.1
WP_175104029.1	MBI3897714.1
WP_012589352.1	OYV77005.1
MCO4786408.1	RMF96619.1
WP_168773167.1	MBX3626791.1
WP_184040943.1	MBX6419656.1
WP_161352270.1	WP_267728221.1
OUR84132.1	WP_183632528.1
WP_231010819.1	WP_029920414.1
NQV47669.1	WP_134084714.1
WP_196257905.1	PUB71877.1
WP_110400732.1	MBT3010485.1
WP_164659950.1	UCG74278.1
WP_077512278.1	MBS0581361.1
WP_100197331.1	WP_036229056.1
MBI1208599.1	WP_010653004.1
MCB1381368.1	MBI3569913.1
MBL8258184.1	MBL4598672.1
WP_175390043.1	WP_184039177.1
MCI0429848.1	TAK92034.1
WP_056152513.1	MCG6968373.1
MBL4598145.1	RJQ48069.1
WP_012386039.1	KPJ93278.1
WP_256021994.1	TLY63234.1
KJS14986.1	WP_006870533.1
WP_151118238.1	MBI3785275.1
WP_267876879.1	MBS0570000.1
WP_099306053.1	MBB6093283.1
WP_126155203.1	WP_047589508.1
MCK9195103.1	MBU6200140.1
WP_093739777.1	MBC7733387.1
WP_028091953.1	MBV9725180.1
WP_258295747.1	MCA8927304.1
WP_135203969.1	MCB1433277.1
WP_195162016.1	MCK5724044.1
WP_118150123.1	MCL4315853.1
QEA06908.1	MBS0422301.1
MBI1260887.1	MCA9523348.1
WP_119912271.1	OAI49143.1
MCA9809712.1	MBK8336548.1
MBM3516366.1	UTW45217.1
WP_087587113.1	NOZ11433.1
MBM3600075.1	RTZ73323.1
MBZ9937264.1	MCG7947758.1
WP_215960837.1	MBT3237177.1
MAL10657.1	MBK6972555.1
PJB71520.1	MBI3382469.1
MCB1877476.1	MCI0590090.1
WP_071651562.1	MCB1377249.1
TVR80212.1	MBI3545865.1
WP_106606512.1	WP_222222769.1
MBL4890629.1	WP_127097899.1
WP_140197165.1	EEZ95795.1
WP_230839087.1	MCJ7598804.1
WP_191594144.1	WP_250421974.1
NOQ90564.1	WP_215950340.1
WP_267653856.1	CEG58455.1
MBL1234713.1	WP_040454275.1
MCB1489723.1	WP_203454284.1
KAF0221644.1	MBN8496442.1
WP_073508959.1	ODR94469.1
MBP6008453.1	UCH47859.1
USX29694.1	WP_066608579.1
WP_144371228.1	ABM95785.1
NRA70980.1	CAA6829415.1
WP_108163814.1	OFW70881.1
MCG8504777.1	WP_058505172.1
WP_071833041.1	MBX3653736.1
MCB1364536.1	MBN9286993.1
MBK8157332.1	MBB6522452.1
WP_161072432.1	RPH65522.1
MCC7182579.1	TMH36155.1
MBI3149740.1	NRA69925.1
MBI5891476.1	WP_051144481.1
WP_136962781.1	KPK34367.1
RFC36510.1	KPK72707.1
WP_028958253.1	WP_099306811.1
WP_145649586.1	WP_092409420.1
WP_169568215.1	WP_205434439.1
MBG0808510.1	OGI37829.1
MBM3550617.1	OGI68844.1
MCR9126018.1	MBL1278598.1
MBK8185185.1	WP_018575753.1
WP_182156019.1	MCB1484395.1
WP_267692448.1	WP_138379842.1
WP_256576540.1	MBI3344909.1
WP_169288116.1	MBK5196664.1
MBP7253732.1	MBX3500492.1
WP_244779164.1	AAZ26958.1
WP_189682897.1	GJM07147.1
EIJ45582.1	MBX3619538.1
MCB1367069.1	MBS1235706.1
WP_085276287.1	KTC71102.1
WP_255933897.1	MBI3777992.1
MBU6296972.1	WP_124704641.1
WP_127653693.1	WP_093284127.1
WP_029306303.1	WP_124540510.1
WP_067556492.1	MCK9383825.1
MBV1863118.1	WP_096361827.1
WP_153458130.1
WP_193164196.1
WP_193714920.1
PCH48401.1
WP_161012101.1
MBN8511014.1
MBA3597934.1
WP_093555362.1
THF92120.1
WP_158947825.1
MCR4304729.1
WP_115433518.1
WP_019448816.1
WP_114293756.1
WP_153547494.1
WP_133665938.1
WP_009814805.1
WP_051608992.1
MCB1591937.1
NBO18316.1
WP_140913338.1
WP_097805729.1
OWR00816.1
WP_233849903.1
WP_219845812.1
WP_247596783.1
WP_254679684.1
WP_138663438.1
MBX3577281.1
MBR9824587.1
KAF0228284.1
MCJ8324877.1
MYJ72160.1
WP_093924009.1
MBM3616630.1
WP_205791663.1
WP_126725065.1
EGF33079.1
WP_183377682.1
WP_066101604.1
MBS0414570.1
WP_093972640.1
WP_114402858.1
NUO71427.1
WP_169545302.1
WP_184436625.1
MBW3550632.1
WP_111347195.1
QBR72702.1
WP_235771141.1
WP_144278710.1
WP_216006045.1
MCK4711294.1
WP_263685886.1
MCA0406176.1
MBT3239015.1
WP_237247244.1
ODV03929.1
MBV9968428.1
UCD68744.1
WP_099914554.1
WP_067345262.1
WP_150578582.1
MBM4336399.1
NJM83090.1
WP_233346721.1
WP_121281257.1
WP_011643969.1
MCP4070146.1
WP_251969726.1
MBK6467983.1
MBK8084162.1
MCE7887279.1
MCA1972890.1
MBO9467485.1
NRA60873.1
MCI0467132.1
MBA3518207.1
WP_057396049.1
PKO70732.1
MXX21893.1
TVQ85535.1
MBI4740809.1
MCI5060137.1
MCB1556894.1
MBV1915432.1
MBX7198410.1
WP_076528151.1
MCB1338036.1
MBC7453854.1
PPD42244.1
PKP76568.1
WP_089287533.1
MBX2858537.1
WP_239183292.1
MSQ86574.1
WP_213434727.1
MBL8370366.1
WP_183855248.1
WP_152765427.1
WP_232802135.1
MBM3490707.1
WP_165172154.1
WP_210546664.1
WP_036138810.1
MCP3969080.1
MBP6120154.1
OGA17614.1
MBC6429278.1
TEW52530.1
WP_039000954.1
MBV8656870.1
WP_268165976.1
WP_015494136.1
WP_121163486.1
WP_015499297.1
WP_150684575.1
WP_092620347.1
WP_146301432.1
MBY0238837.1
MCB1954190.1
MCA0422335.1
WP_222611107.1
WP_176334110.1
KAG8151340.1
WP_051334154.1
UCB56067.1
WP_064031499.1
NRA84284.1
MBM3540706.1
MBP6778839.1
MCG8491759.1
MBI2752320.1
WP_212538083.1
WP_071324964.1
BDT58052.1
MCK6407525.1
MCG7895854.1
MBP8080871.1
RZJ08901.1
WP_033081753.1
WP_003443134.1
MBK7501577.1
WP_202071020.1
NVO05926.1
WP_259781565.1
WP_028447610.1
WP_059119898.1
MBO0733403.1
WP_219322713.1
MBT5295706.1
PQO93588.1
MAU41654.1
MBL1278414.1
TVR82100.1
WP_264892776.1
MCJ8332690.1
WP_180284299.1
WP_085878919.1
UYN93397.1
WP_036257227.1
WP_246355675.1
WP_202331162.1
MCP4383254.1
QEX16709.1
MCE3231626.1
WP_195704692.1
MBL8286819.1
MCK6453970.1
CAB3809985.1
WP_130185776.1
WP_209726344.1
UXE45904.1
WP_183665751.1
MCI5049809.1
WP_005902498.1
MBI2769123.1
WP_064032479.1
WP_042071638.1
WP_154361522.1
WP_243488934.1
WP_224561588.1
NRA86829.1
PLX38890.1
MBO6949669.1
NQZ90303.1
TNE66478.1
MBE0413267.1
PIQ43187.1
WP_150042268.1
WP_171754713.1
WP_072898396.1
WP_219800467.1
MBV8575843.1
WP_262691477.1
MBM3548009.1
WP_201976903.1
WP_247121253.1
PYN49339.1
WP_219882176.1
MBN9437331.1
WP_020400998.1
TVZ40832.1
WP_075185962.1
WP_217010525.1
WP_111549969.1
WP_137937525.1
MAQ24829.1
MYB88625.1
WP_080970940.1
WP_045860687.1
MBV8893736.1
WP_154377357.1
ESQ14257.1
TIM86338.1
WP_209359573.1
NOT98364.1
MBU0600992.1
WP_147103677.1
WP_136487236.1
MBX2831164.1
MBN9510279.1
MCP5151686.1
MBM3513236.1
WP_183852685.1
WP_258822501.1
NVJ70329.1
WP_229412667.1
MBK9561809.1
MBA4330095.1
WP_108124276.1
WP_132960689.1
ODS62332.1
MBB5189774.1
MCH2095981.1
WP_056137293.1
WP_116609809.1
MBA4766834.1
MBC7860495.1
MCG8673431.1
MBA4794926.1
TXC66564.1
WP_263529175.1
WP_229418594.1
WP_092937581.1
NDD74271.1
WP_238121668.1
WP_075065329.1
MCF6288387.1
WP_108828966.1
PCI86210.1
MBT6188914.1
MBD0864767.1
WP_186288773.1
WP_115835974.1
MBX3501824.1
WP_158964618.1
MCP3675171.1
MBN9525238.1
MBC7413623.1
MBK8072414.1
EKD70932.1
WP_190540719.1
WP_036255352.1
WP_084093076.1
MBL4838002.1
MBP7336738.1
MCC7274566.1
WP_127144050.1
WP_264616979.1
WP_024973551.1
MAH05634.1
MBV9835068.1
RZT91647.1
WP_262695000.1
WP_141513390.1
MBP6645396.1
GJE42717.1
WP_247370993.1
USO04829.1
WP_079219129.1
MBM3568832.1
WP_085481113.1
MYE00753.1
NVJ97541.1
MBC7436784.1
MBI1234998.1
MCP5363681.1
WP_230971168.1
MBS0224664.1
NVK72371.1
WP_231714886.1
TVT59126.1
WP_091659380.1
WP_086077069.1
WP_050720199.1
MBS0193589.1
WP_081398616.1
MCI0735410.1
MBX9706112.1
WP_233393913.1
MBK9571938.1
MBX2886935.1
WP_227810696.1
WP_257093941.1
WP_014429999.1
PID63471.1
MBK8970881.1
MBX3453716.1
MCK9202277.1
WP_020504863.1
WP_117177656.1
RZL40372.1
WP_258812393.1
WP_114887556.1
MBQ1765832.1
MBL8260692.1
MCF6318175.1
MBI2254172.1
WP_020400268.1
TDI60080.1
WP_261887365.1
WP_139835729.1
WP_201812029.1
MBE2263463.1
MBL8389048.1
MCC7049887.1
WP_131774952.1
MBO6503798.1
WP_259396898.1
WP_124220916.1
MBV8752520.1
TPV97399.1
WP_094457391.1
WP_109794193.1
WP_038495423.1
NCP62844.1
NWH08642.1
WP_237151721.1
MCI5070400.1
WP_239249562.1
WP_144067477.1
WP_042319881.1
MBK8175429.1
WP_013077845.1
WP_018412733.1
WP_169467090.1
WP_072428677.1
NRA18883.1
WP_046794138.1
MBL4805010.1
SFK01130.1
WP_112938120.1
MBY0270037.1
MBA56874.1
WP_135191176.1
MBX7146652.1
NRB03820.1
EDP63187.1
WP_218508764.1
MCC7276645.1
MAJ34285.1
WP_008030048.1
WP_069038805.1
MCF6343748.1
WP_207923339.1
WP_158902772.1
MCH2547169.1
MBP6536065.1
WP_056670100.1
WP_144769576.1
MCE3272589.1
WP_211529013.1
MSP50203.1
MBX3610785.1
WP_198118409.1
EGG94103.1
WP_238742606.1
WP_133603506.1
MBW0170381.1
MBC7609135.1
WP_180567935.1
WP_033070035.1
WP_223426029.1
WP_230553282.1
MBL6608714.1
MBK6594541.1
WP_226754478.1
MBP7670142.1
QKO23377.1
OJW53378.1
MCB1887417.1
MBL8630063.1
WP_056271110.1
MBH80213.1
MAF31968.1
WP_138217514.1
WP_051329848.1
WP_183632522.1
WP_099557952.1
MBT6090311.1
MBN9540041.1
WP_227075504.1
WP_167124133.1
MCB1562427.1
WP_062219480.1
MBS0547109.1
WP_134387375.1
WP_179405521.1
WP_065270711.1
WP_231768386.1
MBT4444204.1
WP_096052522.1
WP_096699424.1
WP_108615415.1
MBO9708591.1
MCK5830508.1
WP_057625141.1
MBT5332068.1
WP_176683716.1
MCF8496495.1
QJQ05584.1
MBI2748185.1
WP_055939862.1
MBL8277902.1
WP_209398499.1
WP_161008173.1
WP_097461111.1
OYU14126.1
WP_184858862.1
MBT4521597.1
WP_194211814.1
NZA26770.1
WP_212686645.1
MBX3585435.1
WP_076577528.1
RZI69277.1
MBV8035705.1
PJC98659.1
WP_166107843.1
WP_094476727.1
WP_093159065.1
WP_239234693.1
WP_166823847.1
OYT92471.1
MBK6471775.1
MBW8881062.1
MBI5939709.1
MBL0337802.1
WP_198982195.1
WP_166859781.1
WP_243068220.1
WP_218383410.1
WP_084170098.1
BBK35994.1
WP_186910510.1
WP_124013737.1
MCC6070103.1
PZR80648.1
WP_245906927.1
WP_128227026.1
WP_152780823.1
RLA06390.1
MCO5110722.1
WP_226878528.1
MCH8521434.1
WP_217929185.1
WP_174873786.1
WP_208020399.1
WP_173130229.1
MBL8446646.1
WP_068642689.1
WP_233342226.1
VFU07333.1
MCO4837003.1
WP_232765375.1
MBO9650211.1
MBS7803328.1
WP_155453504.1
WP_188567457.1
WP_094445584.1
WP_147850974.1
MBI3230166.1
WP_035055815.1
MBW8900256.1
WP_059761147.1
MSR00654.1
WP_114693765.1
WP_262074673.1
WP_111637267.1
WP_089393289.1
WP_092798342.1
WP_021696913.1
WP_083995710.1
MBL8713801.1
NQV83656.1
WP_233410807.1
MBS0517699.1
WP_218388621.1
WP_225251432.1
MBL8337123.1
WP_184044937.1
MBN9204779.1
NCT83441.1
MBX7230021.1
MBL6853084.1
WP_006298811.1
WP_229805068.1
WP_106159132.1
WP_171086189.1
WP_109109767.1
MBT9455147.1
MCB2099454.1
PZO13809.1
NRB37595.1
WP_122957298.1
MCK5335441.1
MCK5819978.1
KAF0814057.1
WP_244442899.1
MBI1220417.1
NWG73178.1
WP_065760579.1
WP_011769349.1
WP_124151157.1
MCE3250392.1
MBL8320500.1
RYF02169.1
MBM3557046.1
MBL8660953.1
WP_187084498.1
WP_149268920.1
WP_056876245.1
WP_051972070.1
NVK03080.1
WP_158658076.1
MBL6782646.1
WP_090442843.1
WP_045774785.1
MCM2348059.1
EPJ48123.1
WP_203539474.1
WP_109321292.1
WP_086119100.1
WP_094468419.1
WP_176983163.1
WP_156970921.1
PZP19839.1
WP_160586732.1
WP_184279254.1
WP_070345662.1
WP_232051835.1
WP_190261610.1
TAG26665.1
MCB9963881.1
WP_250878939.1
MBA4045702.1
RYF18615.1
WP_110996101.1
MBT9505054.1
MCE3254979.1
MBZ2206717.1
MCF7991597.1
MBX3623127.1
NLR74949.1
MBN8494145.1
QQS13229.1
PPR16363.1
WP_233372910.1
NBV20123.1
MCG8488610.1
WP_182851709.1
MSQ73489.1
QIM50668.1
WP_091876102.1
WP_062145846.1
WP_105530103.1
WP_086977303.1
WP_211521152.1
QWT19085.1
TAJ25407.1
MBL4865334.1
WP_204742907.1
OYW36348.1
WP_244444458.1
WP_036252835.1
WP_200346736.1
NQZ31944.1
MBI2745952.1
MBU1375760.1
WP_231120417.1
WP_088485016.1
MBA4341838.1
WP_211924998.1
WP_267874346.1
WP_237808947.1
[truncated: 955 more rows]

## Sheet: Fig7B
PME-type 1 (orange)	PME-type 2 (blue)
MBX3619538.1	MBV8192950.1
MBS1235706.1	MBK5197373.1
MCR4348141.1	WP_150376745.1
KTC71102.1	NLG54798.1
MBI3777992.1	MBK9279966.1
MBN9227227.1	WP_089130028.1
WP_124704641.1	OHD85107.1
TLY75553.1	MBS2012922.1
WP_093284127.1	MBL0197278.1
WP_206256282.1	MAC29365.1
WP_124540510.1	MCB9623781.1
MCK9383825.1	WP_190819610.1
WP_096361827.1	MBS1963223.1
OYV77005.1	MCC6952627.1
RMF96619.1	MCB9030210.1
MBX3626791.1	MBW2704079.1
MBX6419656.1	MBX3227002.1
WP_267728221.1	MBN8548799.1
WP_183632528.1	MBC7174008.1
WP_029920414.1	MCA9688138.1
WP_134084714.1	MCH2535476.1
MBT9525524.1	RYF70614.1
PUB71877.1	MBV1857255.1
MBT3010485.1	KIG13444.1
UCG74278.1	MBW7905072.1
MBV9698178.1	MCA9256509.1
MBS0581361.1	WP_106091152.1
WP_036229056.1	MBX2860593.1
WP_010653004.1	MCB0310652.1
PJA37443.1	MBK9142880.1
MBI3569913.1	MCC7532129.1
MBL4598672.1	NQD96579.1
WP_184039177.1	MBV32279.1
TAK92034.1	MBA3857925.1
MCG6968373.1	MBA3994934.1
RJQ48069.1	MBX9688873.1
KPJ93278.1	MCC7540033.1
TLY63234.1	MCO5168705.1
WP_006870533.1	MBW2263255.1
MBI3785275.1	MBE7507197.1
MBS0570000.1	MBP8278839.1
MBC7944210.1	WP_266220309.1
TLZ41309.1	MBL9131754.1
WP_047589508.1	NVJ68728.1
MBU6200140.1	OIQ44724.1
MBC7733387.1	MBV6477648.1
MBV9725180.1	MBS0502729.1
MCA8927304.1	WP_157028365.1
MCB1433277.1	NRR30612.1
MCK5724044.1	MBC7520837.1
MCL4315853.1	WP_219882686.1
MBS0422301.1	NLD78607.1
MCA9523348.1	MBZ5520874.1
ODB92219.1	WP_083598879.1
OAI49143.1	WP_163988964.1
MBK8336548.1	MBI3368755.1
UTW45217.1	MBZ5672682.1
MBV8910708.1	WP_235151544.1
MCM2256362.1	WP_090340417.1
NOZ11433.1	MCC6780170.1
RTZ73323.1	MCM3872043.1
MBT3237177.1	WP_267146664.1
MBK6972555.1	OLB70130.1
MBI3382469.1	PWT96872.1
MCI0590090.1	WP_213806917.1
MCB1377249.1	MCA9609901.1
MBI3545865.1	MBZ5572314.1
WP_222222769.1	OZM73658.1
WP_127097899.1	MBL8205294.1
EEZ95795.1	MCI0388738.1
MCJ7598804.1	WP_209908447.1
WP_250421974.1	MBM4004783.1
WP_215950340.1	MBG86314.1
CEG58455.1	MBL6705977.1
MBV8306177.1	MBL8601877.1
MBT6275102.1	MCC7453026.1
WP_040454275.1	MBI2824824.1
WP_203454284.1	MBL8681504.1
MBN8496442.1	MBS1810448.1
MCG8489219.1	MCB9592493.1
ODR94469.1	MBM81573.1
UCH47859.1	MCA9116819.1
PVV22850.1	OGB71343.1
WP_066608579.1	MBL8850586.1
ABM95785.1	MBD3674010.1
CAA6829415.1	WP_162670415.1
OFW70881.1	OJV54838.1
WP_058505172.1	MBI5761274.1
MBX3653736.1	NQV26006.1
MBN9286993.1	WP_124635006.1
MBB6522452.1	WP_237225655.1
QMT59505.1	WP_163946539.1
RPH65522.1	MBE0659084.1
TMH36155.1	RMG37153.1
NRA69925.1	MCE3253242.1
WP_051144481.1	WP_181358427.1
MBI3530536.1	WP_237868727.1
KPK72707.1	MBI1807675.1
MBI5927576.1	MBW3542677.1
WP_099306811.1	MCA8986097.1
WP_092409420.1	SEO34896.1
WP_205434439.1	WP_158708340.1
WP_009601797.1	NUQ64266.1
OGI37829.1	WP_051837736.1
OGI68844.1	MBL8838230.1
MBL1278598.1	MBZ5728894.1
WP_018575753.1	MCG8409551.1
MCB1484395.1	MBV10691.1
WP_126338819.1	MCA9550982.1
WP_138379842.1	WP_102297646.1
MBI3344909.1	MBL6764452.1
MBK5196664.1	MBI2738363.1
MBX3500492.1	MCC7424849.1
AAZ26958.1	GDY57328.1
MBI1394870.1	WP_188422338.1
WP_137935810.1	WP_049622329.1
GJM07147.1	MSR60289.1
QBB71273.1	MBO6934916.1
WP_166603563.1	OLE53586.1
MBA4099512.1	MBM3828980.1
WP_251777133.1	MBL6618646.1
WP_028383940.1	WP_211393633.1
GFO83620.1	MBO0871405.1
MBL8493375.1	SKD08068.1
EXI65367.1	EEZ94896.1
MCR4302524.1	MCA0304014.1
PKM44053.1	MBX9788103.1
TAK85233.1	MCA8982370.1
WP_150547961.1	MBP6826490.1
WP_016491107.1	WP_167257716.1
WP_115836354.1	WP_169223152.1
MBT8434548.1	WP_153251573.1
MCG6865657.1	MCH9687635.1
WP_126456807.1	WP_224371060.1
MBS0380755.1	WP_188090783.1
WP_262146108.1	WP_118951159.1
WP_022949420.1	MBV9210254.1
WP_058471996.1	WP_084617963.1
MBV9343385.1	WP_106526362.1
MBK9625856.1	OFW30927.1
MBQ0818304.1	WP_151034109.1
WP_028387480.1	WP_152600085.1
MCB1420272.1	MBL0155707.1
WP_133326603.1	MBL8519900.1
MBI3715388.1	WP_168738130.1
MBA2491690.1	MBI1209003.1
NQZ05784.1	BDC49127.1
MBX9631978.1	WP_265442954.1
MCB1422046.1	WP_118972629.1
MBI1283330.1	WP_267541411.1
WP_096461850.1	PLY40492.1
MBN8450837.1	KAB8056696.1
WP_069623180.1	WP_127967851.1
MBI2970149.1	PJD00143.1
WP_031564107.1	MBC7991368.1
MCF6198514.1	WP_226490641.1
KXJ41732.1	WP_053066084.1
WP_255860095.1	MBV9829187.1
MCF6258138.1	WP_084892150.1
WP_252581309.1	MBM3793573.1
WP_026633960.1	WP_169162047.1
WP_075122286.1	MBL8343304.1
WP_060841825.1	WP_182686954.1
WP_153922374.1	WP_066096745.1
MCB1874658.1	ATD63910.1
MBI2783138.1	WP_175533377.1
OGI38994.1	WP_171151690.1
RTL32802.1	NJD08803.1
WP_246212032.1	WP_075067564.1
WP_035890869.1	MBK8116682.1
MBI2785700.1	MBM3767682.1
PKM04822.1	MBL8524467.1
WP_091390849.1	OYO28002.1
NKC13067.1	WP_084248524.1
MBR9866841.1	RPI43032.1
MBI4694677.1	TSD72668.1
OYT97171.1	WP_245556962.1
MCP5150659.1	WP_136179691.1
MBL8710792.1	MCE9660058.1
WP_212550303.1	MBW8849787.1
WP_138830377.1	MBL8514957.1
MBC8036908.1	MBI3230924.1
NDP46789.1	CAG1019838.1
WP_058526356.1	MBV8335031.1
TLD44155.1	WP_163771654.1
WP_265656668.1	WP_109505219.1
WP_108457823.1	WP_245596627.1
MBL6751830.1	WP_110471784.1
WP_238040865.1	NYJ76142.1
WP_028022401.1	MBK9065025.1
OFX22924.1	MBK8321997.1
REL34327.1	KWX67318.1
WP_243050696.1	WP_066260631.1
MCG6862295.1	WP_229546979.1
MBS0367418.1	MCE2929556.1
MBX9961655.1	MCB1179056.1
MCP5415484.1	WP_196528629.1
MBS0394721.1	MBN9289303.1
MBV8062221.1	MBC87362.1
MBA2689960.1	WP_182668319.1
WP_232800024.1	MBL8176970.1
WP_056660726.1	WP_065309272.1
MBS0589329.1	MBL8020916.1
WP_069442376.1	MCB1191547.1
WP_198324909.1	MBO0843306.1
MBS0249445.1	MBS0288633.1
WP_163833506.1	MBI3554802.1
WP_231767865.1	MBL0124461.1
WP_089360125.1	MBM3814256.1
UCH52522.1	MCC6540315.1
MCP5365684.1	MAQ90285.1
QMU62325.1	WP_170032415.1
WP_045106650.1	PYO58280.1
WP_264600901.1	NJD88218.1
MCF8197948.1	MBI3327257.1
MBM3599420.1	WP_173490870.1
WP_110017312.1	WP_119704051.1
WP_255836469.1	WP_074354035.1
PKF59679.1	MCM8528029.1
MBI3529740.1	MBW4596691.1
MBK9077699.1	MBM3461768.1
MBL4602114.1	MBS1824452.1
MBV8208808.1	WP_129625449.1
MBN8981412.1	MBL6724628.1
PLX34704.1	MUM17289.1
WP_160080498.1	WP_171200894.1
WP_230177336.1	MBV9378902.1
MCB1451759.1	MBI4908909.1
MBK7236471.1	MBL8213637.1
WP_168877224.1	WP_129185762.1
MBC7756812.1	WP_159537292.1
NQD93128.1	MBM82157.1
WP_119953086.1	WP_145055057.1
MBN8761721.1	MBZ5600857.1
WP_035915812.1	WP_141225261.1
PIR20218.1	WP_166196935.1
MCB1426591.1	WP_099863219.1
RMF10298.1	MCA1576114.1
WP_091361148.1	MBV8534092.1
CAI2800225.1	MXG91424.1
NDP43435.1	MBM2810595.1
RMD69459.1	PTY03422.1
WP_215606781.1	MBM3621639.1
MBI4365890.1	WP_056609957.1
WP_131976667.1	MSP38650.1
MBW8851179.1	WP_211592258.1
MCK5088385.1	WP_211429007.1
WP_159011619.1	MBL8217750.1
WP_186407509.1	TMA88666.1
WP_215378057.1	MCG6875376.1
WP_235263368.1	MCG3159760.1
MBS1137253.1	PHX94112.1
WP_058450909.1	MBX9603173.1
WP_133703565.1	MAI32676.1
NOZ53431.1	MBI3898016.1
MCP4598377.1	MBO11080.1
NOT65728.1	MBV8536701.1
MBS0287955.1	MBT5379232.1
WP_213248890.1	MBZ5523424.1
MCP4430047.1	QDT40151.1
MCP4432875.1	MBL8172966.1
WP_056051598.1	MCH1496741.1
WP_205803865.1	MBK7621818.1
WP_045779429.1	WP_178376038.1
MBL8522531.1	MBM4298307.1
MBL8393771.1	OUT56422.1
PCI56481.1	KPJ90111.1
MBU4436390.1	WP_197519551.1
MBV9912227.1	BAW10620.1
WP_163831415.1	WP_202968865.1
MCH9807740.1	MBX7222116.1
WP_077731815.1	MCP4945375.1
WP_020183157.1	WP_075310288.1
MBQ0817424.1	WP_006975405.1
MCB1870128.1	MBF2055311.1
WP_259279272.1	WP_186361273.1
WP_125155428.1	MBQ49343.1
OYW63582.1	MBT3597918.1
WP_139937908.1	MBV8367382.1
WP_196401223.1	MBX9572390.1
MBK7952963.1	MBB4893459.1
WP_065187767.1	MBV8510165.1
WP_058475568.1	NKB19043.1
WP_205001485.1	MBV9202075.1
MBX9713342.1	KAB2644306.1
WP_067413942.1	SPJ14106.1
MBI2732625.1	WP_020521101.1
MBK7326757.1	WP_162907379.1
WP_056804099.1	WP_169653346.1
WP_196398921.1	WP_013422885.1
MBM96111.1	AKQ69859.1
MCP5367894.1	MCG3174138.1
WP_229785922.1	WP_230759488.1
MBI3716591.1	MCB0476643.1
WP_230969389.1	MBA4079331.1
NMH65975.1	ATB29997.1
WP_187764380.1	WP_230730340.1
MBS0556793.1	WP_104976952.1
MCP5159280.1	MBV8580488.1
WP_058435464.1	MBM4378629.1
WP_212345115.1	WP_106398714.1
WP_045098674.1	WP_176434001.1
WP_085772803.1	MBV9627548.1
MBI5322338.1	WP_267277557.1
WP_168836501.1	RYZ68668.1
MBA2650984.1	WP_256559815.1
MCP5305501.1	MBT9547211.1
WP_165012168.1	MBO0767515.1
WP_215780282.1	WP_023950789.1
MBP9764350.1	MCD0450967.1
WP_105521338.1	NCR45577.1
MBA3536496.1	WP_157252761.1
MBA3494809.1	WP_206716990.1
WP_183958653.1	MCA9805063.1
WP_140932511.1	WP_267968713.1
MBT4769101.1	WP_204484720.1
MBT3205274.1	MBA3680337.1
MBE8167124.1	WP_233626951.1
MCM8578877.1	MBN8600895.1
WP_046191954.1	WP_044237668.1
WP_045305957.1	PWU10244.1
MBI1909394.1	TDU06017.1
WP_127692714.1	NBV98071.1
WP_175095334.1	WP_245717429.1
MBI3529759.1	WP_184837766.1
MBT9591399.1	MBM3382919.1
WP_133137148.1	WP_033413602.1
WP_193952613.1	WP_224244918.1
WP_103398581.1	WP_255665799.1
WP_049623728.1	WP_260193053.1
WP_058448168.1	NUO57867.1
MBK9114654.1	TNM30569.1
WP_245614269.1	WP_040814234.1
WP_161912473.1	MBL9121897.1
WP_199044992.1	NCS94789.1
WP_114695795.1	CAG7647929.1
WP_151953213.1	MBS2000475.1
MBV8134648.1	SHM08314.1
WP_020653073.1	MBI2810188.1
MBC7697631.1	NBX17465.1
MCL4762859.1	WP_123663326.1
MBN9544479.1	WP_096305234.1
WP_114845001.1	WP_026212054.1
MBE0623105.1	MCA9683131.1
WP_083651711.1	MCB9468370.1
MCC7253641.1	WP_067571998.1
MBT5766119.1	MBW3607878.1
PIQ82290.1	WP_174459376.1
MBK7357345.1	WP_245814982.1
WP_093986770.1	SCE14802.1
WP_058480394.1	WP_212746148.1
WP_003611576.1	MBO0878133.1
GGA12356.1	WP_053776045.1
MBX9676001.1	WP_167986220.1
TDC98078.1	MBM4290177.1
WP_134094396.1	WP_205718162.1
WP_095601826.1	KAF0178097.1
WP_267224469.1	WP_089242827.1
WP_007021417.1	MBK9142858.1
WP_079204033.1	NUS09814.1
WP_147075158.1	MBT5378849.1
MBX9631974.1	WP_245588805.1
NQV43624.1	WP_132679585.1
MBN9231137.1	WP_157389589.1
RUQ38325.1	WP_013874479.1
WP_074753643.1	WP_249771839.1
WP_035541189.1	MBI5802119.1
WP_193726107.1	WP_073252571.1
WP_124729993.1	WP_083998735.1
WP_032856652.1	WP_203911035.1
MCB1780748.1	WP_090589094.1
MBL0165394.1	WP_131787099.1
WP_233523532.1	KAB8033188.1
MCB2090901.1	WP_006335161.1
MBL8471189.1	MBU6385119.1
MBS0438294.1	WP_068535826.1
WP_069442166.1	WP_172603877.1
MBU1282502.1	MCA9254758.1
MCB1796137.1	WP_153803377.1
MBM4268018.1	MSR78343.1
WP_072394624.1	WP_090481082.1
WP_255388890.1	PAW90087.1
WP_101271759.1	WP_130292270.1
RMO60910.1	WP_218476421.1
MCG6891098.1	MBN9418674.1
MBO9661482.1	MBB6378873.1
WP_064116521.1	RIJ70162.1
WP_226477917.1	WP_130493853.1
WP_176645599.1	WP_042447209.1
TAL63305.1	WP_084528549.1
WP_266170946.1	WP_189168668.1
MCB2085632.1	WP_040862421.1
WP_117174897.1	WP_121114540.1
KJK24417.1	WP_184867786.1
MBA2655697.1	WP_188546430.1
WP_238296556.1	GHI94078.1
WP_238180122.1	WP_036332382.1
MBK7613843.1	MCA9668972.1
MBK8114541.1	WP_066902804.1
WP_058441151.1	MBI1355332.1
WP_054587262.1	WP_159455467.1
WP_108951171.1	WP_091293167.1
WP_128453306.1	MCF4140947.1
OFZ99726.1	GGZ23930.1
WP_140805342.1	NBR85487.1
WP_020167456.1	WP_224362710.1
WP_007912028.1	WP_218611953.1
WP_256034300.1	MQY15561.1
WP_041068728.1	MBN1204715.1
WP_246579664.1	WP_064933456.1
WP_264458088.1	WP_110293750.1
MBS0375680.1	GIH01814.1
MBP6645279.1	WP_120739124.1
WP_198040505.1	TDD18178.1
MCK5903066.1	WP_253882253.1
RZL00556.1	WP_069167878.1
MBL0168981.1	WP_163989109.1
WP_233685282.1	GEM42397.1
MBT9568759.1	TWS24762.1
WP_261922735.1	NUS74405.1
WP_239438477.1	WP_239115056.1
WP_102315938.1	MCF7959416.1
MCC9003221.1	NOU30736.1
WP_078743349.1	MCE5290736.1
NOR70278.1	MCL2584289.1
MBQ1500333.1	MBL60356.1
WP_127196939.1	WP_084505258.1
WP_095110110.1	WP_253986697.1
WP_092137037.1	WP_141279049.1
MBV8341361.1	WP_028925957.1
WP_068898094.1	WP_090932764.1
WP_211029817.1	RJS20182.1
MAZ77617.1	WP_203659488.1
MCB2014043.1	MBD2896831.1
WP_137973126.1	MCO1654788.1
WP_255109779.1	WP_189113559.1
WP_115478509.1	WP_221473456.1
MBD3759937.1	WP_030279988.1
TMH78927.1	WP_230651101.1
MBI1814690.1	MCA2962203.1
WP_212353624.1	WP_068569561.1
WP_025163737.1	WP_138871151.1
MBP8111061.1	WP_264077145.1
WP_092275988.1	WP_154789167.1
WP_158915614.1	MBE0491289.1
WP_142932331.1	WP_201943740.1
WP_123470040.1	WP_039325224.1
MBK7013202.1	WP_218034649.1
GIW41241.1	WP_225277751.1
MBN8911364.1	WP_239118807.1
MCB1385030.1	PRX98869.1
MBI3322461.1	WP_131747558.1
MBU1237004.1	WP_224651269.1
WP_093295723.1	WP_044520423.1
WP_161515936.1	SEQ45911.1
WP_199099612.1	SOD63877.1
WP_253043578.1	WP_233434569.1
WP_255468404.1	WP_245675994.1
MBC8212306.1	WP_145741771.1
MCK9260936.1	WP_051342874.1
WP_203165594.1	WP_227044629.1
WP_230474922.1	AIY49219.2
WP_258443096.1	WP_078860313.1
MBS0288470.1	WP_129573940.1
WP_233848855.1	WP_163510408.1
MCB1908025.1	WP_187242410.1
WP_010466021.1	WP_246357595.1
WP_265662254.1	MBX3168374.1
WP_182390982.1	MBA3745000.1
WP_212227823.1	WP_207934536.1
MBV8466119.1	MBM3966179.1
WP_106315033.1	MBO3752281.1
WP_188839557.1	WP_244933942.1
WP_066962958.1	WP_241039718.1
WP_115221946.1	GGX97289.1
WP_182679789.1	WP_199485212.1
RZI81681.1	WP_203783905.1
MBV8055858.1	SEF47163.1
KAB2930109.1	WP_126332024.1
WP_045368746.1	SFK92904.1
PPD01852.1	WP_146487713.1
WP_225659268.1	SCF91271.1
MCK5813997.1	WP_045300610.1
MBK6401226.1	QJY46616.1
WP_034431739.1	WP_198344233.1
MBV1876635.1	WP_259862350.1
WP_045096660.1	WP_067918266.1
WP_223988242.1	WP_148029168.1
WP_115479130.1	WP_067830746.1
WP_172244246.1	WP_246192831.1
WP_073273138.1	MCE3016173.1
WP_177056418.1	TMR08464.1
MBL4638599.1	TSC23894.1
WP_109123528.1	WP_051752058.1
WP_135288842.1	WP_063755579.1
MCH9027097.1	EKT78480.1
MCH7867536.1	WP_158999535.1
RMD85202.1	SHK58824.1
WP_086620091.1	WP_052387703.1
MBI5447637.1	CDP88425.1
OAO09529.1	WP_169729350.1
OLD63304.1	NUS92877.1
WP_028387942.1	WP_208245482.1
WP_124434561.1	QFG25823.1
WP_182350194.1	WP_220040262.1
MBP6329289.1	WP_085150741.1
WP_184933658.1	WP_199748126.1
TMH60810.1	MBG6137363.1
WP_188793445.1	TDO58263.1
WP_191489121.1	MCC6166861.1
TXI90990.1	WP_232663920.1
WP_009769862.1	WP_019202950.1
MBL8481884.1	WP_167465906.1
WP_056378260.1	MTD12959.1
WP_221715375.1	NUR73760.1
MBL8268276.1	WP_205718615.1
NOU15263.1	GHJ06816.1
MBA4741358.1	MCE2809203.1
PNE11785.1	MBB4946398.1
WP_235880074.1	WP_090518623.1
SHJ80323.1	WP_239316600.1
WP_099474834.1	WP_067365709.1
WP_128898845.1	WP_249645638.1
MBL0121450.1	MCA1814341.1
MBN8820169.1	GHF30874.1
WP_233840865.1	ROO61002.1
WP_129122753.1	SCL58985.1
WP_090436151.1	WP_150407354.1
MBT9599428.1	WP_173079692.1
WP_241520675.1	MBP2707145.1
WP_192554158.1	WP_191328797.1
WP_106803410.1	SDE92957.1
MBA2408373.1	WP_160819182.1
WP_262971954.1	WP_237104940.1
MCG6860960.1	WP_149428779.1
WP_013148749.1	WP_024874351.1
PIQ83153.1	GGV12249.1
MCB1504785.1	WP_192778000.1
OGQ21428.1	WP_233015208.1
WP_064621173.1	WP_176196292.1
WP_108682887.1	WP_231083718.1
NQV83659.1	GHC34295.1
WP_184298495.1	NUT12088.1
MCC0008293.1	GAB32366.1
QDU61509.1	MBX9670276.1
ORU90917.1	WP_185050973.1
WP_191325198.1	AEA27401.1
WP_143563435.1	WP_131764054.1
WP_261842905.1	RAJ58742.1
MBC7975326.1	WP_146560269.1
MBX3657169.1	WP_067770008.1
MBS0282956.1	BDH14154.1
TNF91249.1	WP_005450247.1
MCM8598122.1	WP_231579509.1
WP_177229213.1	AQY20311.1
WP_204637585.1	WP_236566756.1
PPD05579.1	WP_133826140.1
RTL50948.1	WP_080045137.1
MBI1205718.1	GEB53293.1
WP_106579916.1	GIE17221.1
WP_126672300.1	MBE3011514.1
WP_236585273.1	WP_239555025.1
MCK5809686.1	WP_090760715.1
MBE2249501.1	WP_197011017.1
MBC8337847.1	GCD97409.1
MCL4671493.1	MCI0638528.1
TDI35435.1	MBU6238222.1
MCP4472772.1	WP_122199587.1
WP_090197925.1	WP_073559757.1
WP_233013868.1	WP_229853429.1
KAB2942625.1	WP_218158851.1
WP_165482903.1	WP_098958712.1
MBP6112981.1	WP_239531370.1
MCP4475046.1	WP_076468244.1
WP_266150682.1	MBB5119262.1
PWB84158.1	MBU8830796.1
MBT3610139.1	WP_265364163.1
MBS0599701.1	WP_126197697.1
RMG32302.1	MBN9097129.1
WP_212034484.1	GGP34419.1
WP_052199568.1	RGC67102.1
MBS0020758.1	RDB35597.1
MBC8019824.1	MBB6344585.1
WP_102907446.1	WP_212825568.1
GJM02518.1	GGO92191.1
MAO57507.1	WP_242376472.1
MBP1687214.1	WP_208260537.1
NRR33332.1	GHG49887.1
WP_228165313.1	WP_217155312.1
WP_008212925.1	SDT50244.1
WP_204682434.1	BDU09246.1
WP_042877496.1	WP_139636036.1
MBI4411345.1	WP_177227160.1
WP_108095306.1	WP_261584491.1
WP_218356541.1	NMH94623.1
MCK5668853.1	WP_200824449.1
WP_078033462.1	BDH57483.1
WP_221587135.1	WP_222954890.1
MSO76512.1	WP_192788027.1
MBL0086900.1	GGN37186.1
MCB2102564.1	MCE2798005.1
OWQ47485.1	WP_231921441.1
MCP5427664.1	WP_030913184.1
MBA2652648.1	WP_187366116.1
KAF1012604.1	WP_242792578.1
MBL8448224.1	WP_006367848.1
WP_098107640.1	MCE2753443.1
MBP8185121.1	WP_199703963.1
WP_208109833.1	WP_064869942.1
QLH43367.1	MBB5825429.1
WP_180566830.1	MBA18253.1
MCP5127629.1	MBI3089388.1
RME35310.1	GIJ74982.1
WP_115213096.1	WP_131054881.1
WP_068824740.1	WP_182707489.1
WP_035862235.1	WP_170813056.1
MBI3448127.1	ODT95499.1
WP_075066332.1	SBV30706.1
WP_029935837.1	WP_207549980.1
PPD44463.1	WP_207943660.1
MBI1283163.1	WP_267542190.1
TMH15334.1	WP_120725657.1
RNL86012.1	WP_212845083.1
WP_166699754.1	WP_211212742.1
MBI1424536.1	WP_125636682.1
WP_161914185.1	SCK43321.1
WP_250461213.1	MBB4917919.1
WP_095945966.1	PBC77338.1
NQZ53098.1	MBB2913416.1
MBI2104062.1	WP_195091526.1
WP_227967473.1	WP_098535776.1
WP_027491754.1	WP_245899408.1
WP_138988590.1	MSQ93360.1
WP_020176499.1	MCF2125858.1
WP_108067755.1	MBF6301029.1
OGT36459.1	SHN22509.1
MCB1741690.1	WP_219455266.1
WP_197703387.1	WP_233231118.1
MCJ7527800.1	WP_173038167.1
WP_034917116.1	WP_040740493.1
WP_125953418.1	WP_204082741.1
WP_140851238.1	WP_181019700.1
WP_265699471.1	WP_230884013.1
WP_183953743.1	WP_120688472.1
MCC6194059.1	WP_091558220.1
WP_058504085.1	PJE00595.1
OYW55981.1	UQS26104.1
WP_184080836.1	MCP2308002.1
WP_132543207.1	WP_074307236.1
WP_153955792.1	WP_133872157.1
WP_054341943.1	GIJ47459.1
WP_029000386.1	WP_206728687.1
WP_198762351.1	WP_187222282.1
WP_169069438.1	WP_191840997.1
WP_029623048.1	APR80365.1
WP_212503309.1	SCL15488.1
WP_120650496.1	WP_049573701.1
NOT82421.1	BCJ63186.1
WP_208707686.1	RDI67904.1
WP_154737925.1	WP_256518054.1
MBS0268699.1	RAN92085.1
MBT3305363.1	WP_191093802.1
PKO49998.1	MCB1022315.1
WP_024017958.1	WP_052376822.1
MBA2709568.1	WP_140179111.1
MBP8120193.1	WP_225253811.1
MBK9259683.1	WP_141995899.1
MBA2542819.1	GHF21209.1
MBH1970139.1	RJQ81740.1
MBA2721973.1	WP_239107422.1
KJK22498.1	WP_189226061.1
MCL4757287.1	WP_125802983.1
WP_175388819.1	WP_066473497.1
MCL6417745.1	WP_063062285.1
WP_102842047.1	WP_203729048.1
WP_058506415.1	NMH77205.1
OIQ47716.1	WP_196407035.1
MCP5268243.1	WP_246644943.1
WP_072323953.1	WP_155331259.1
MBI2393221.1	WP_040839136.1
WP_217274011.1	MAZ11983.1
WP_220751800.1	MCD4757055.1
WP_212609065.1	WP_069161372.1
WP_201649917.1	WP_189077080.1
WP_209348725.1	WP_209647527.1
PIW59020.1	EPD93788.1
WP_071661175.1	WP_020510150.1
MCG6871594.1	QFU91359.1
MBO6837411.1	MBP0449962.1
WP_161027089.1	WP_156754337.1
MCK6372117.1	WP_203718401.1
RDH40976.1	WP_130511620.1
OJY47474.1	MBT2229583.1
WP_099623867.1	WP_196202523.1
WP_133178611.1	WP_033340646.1
WP_087447221.1	WP_044985662.1
WP_179514556.1	WP_256564952.1
WP_058523748.1	WP_063815928.1
WP_020087652.1	WP_073485716.1
MBP8307222.1	WP_073366671.1
MBN8841113.1	WP_184537080.1
PWK49858.1	WP_239127459.1
WP_077065313.1	WP_145816577.1
WP_066765514.1	WP_211245930.1
WP_177102379.1	WP_110944650.1
WP_246801261.1	WP_075127563.1
MCC2658698.1	WP_168660370.1
MBL8528142.1	WP_151566343.1
WP_077442090.1	KAB8040380.1
OGT55793.1	WP_075132126.1
OGT17065.1	MBP7742224.1
WP_056273317.1	WP_106196709.1
WP_182844742.1	MBO4210684.1
WP_153914460.1	QKW22004.1
MBI3897747.1	WP_091238766.1
KLV07810.1	WP_111137112.1
WP_110298217.1	WP_236003922.1
WP_010184655.1	MCI0464474.1
MAY68155.1	WP_130343437.1
PCJ31360.1	WP_151457343.1
WP_077037124.1	WP_033246532.1
WP_248868329.1	WP_121221506.1
MBI1367100.1	WP_104481817.1
MBS0207121.1	WP_026361151.1
MBN8982647.1	OZM71059.1
MBX3224048.1	WP_089253848.1
WP_107272512.1	MBT3841337.1
RLA13500.1	SDC44015.1
RTL89203.1	WP_119393886.1
WP_063976255.1	WP_249608362.1
KUO56613.1	MBB4967558.1
MBL8565027.1	WP_026598033.1
TRZ69237.1	WP_220259340.1
MBX3258930.1	WP_221087108.1
MBI3783698.1	MCP4969279.1
WP_094090306.1	PRY29924.1
MBX9864588.1	WP_067506352.1
PIR15010.1	WP_076989935.1
WP_261615218.1	WP_204944869.1
MBI1951475.1	WP_012014283.1
WP_221795444.1	PWW62257.1
MBL8200053.1	WP_211346956.1
WP_044618572.1	WP_169584299.1
MBI3570702.1	MBM2615424.1
WP_017004039.1	GID76169.1
WP_222852415.1	WP_112272469.1
WP_129403298.1	REG01899.1
MXO91789.1	WP_018684640.1
WP_013689436.1	GHF18395.1
WP_119748079.1	WP_020466404.1
WP_226018081.1	WP_184952686.1
MBV2121447.1	WP_015620273.1
WP_021316136.1	WP_033432583.1
TMA55592.1	WP_121155376.1
MCB1893708.1	WP_267562879.1
MCK5647720.1	TCO52456.1
WP_067677414.1	TDV57572.1
WP_101714469.1	WP_189201573.1
WP_252630372.1	TNE45519.1
WP_166950252.1	WP_204455688.1
MCP4983101.1	GGS50411.1
WP_193189559.1	WP_199686543.1
MCF3628121.1	WP_221479664.1
WP_209929940.1	SNY50568.1
MBA4176283.1	WP_164639704.1
EIU3198003.1	WP_203807862.1
MBC8013429.1	WP_129501909.1
WP_069295119.1	NUT53319.1
TAM61497.1	WP_065912832.1
MBS0498446.1	RZQ61549.1
MBL45244.1	WP_067478328.1
MBI5463051.1	NYI07946.1
WP_167031109.1	SPE63410.1
WP_010217738.1	WP_243754367.1
MBX9793138.1	WP_072679497.1
MCC0059669.1	WP_052396770.1
MBP9173710.1	WP_026425913.1
MBW8900876.1	WP_254125689.1
MBV8664888.1	MBB4905165.1
WP_017619267.1	GIJ27697.1
MBL1321248.1	WP_165232820.1
WP_120251125.1	WP_102658541.1
WP_011495419.1	WP_033442785.1
WP_046971783.1	NIH79631.1
MBI2994519.1	WP_229373329.1
MBP6280195.1	GGM55251.1
WP_059435848.1	WP_051812551.1
MBI1867620.1	WP_173527676.1
MCB1887220.1	WP_093951840.1
WP_129575883.1	WP_202818876.1
WP_038487765.1	WP_120023921.1
WP_050432007.1	WP_185002842.1
OUR88053.1	WP_091516078.1
WP_144210592.1	PHR55246.1
RUP00285.1	WP_076082892.1
PZP19835.1	WP_119578178.1
MBT8438109.1	AEW97056.1
WP_248558301.1	MCG8403762.1
WP_181266422.1	WP_240438851.1
EKD70862.1	NRN68496.1
OYT99677.1	WP_130232241.1
MCI0462276.1	MBY6186998.1
WP_145221005.1	MCA1635673.1
MCB1715944.1	WP_075973329.1
MCK6450746.1	WP_203822499.1
WP_094787134.1	REH51812.1
WP_261601262.1	MBV8154313.1
NOZ11266.1	WP_146356754.1
SEP23950.1	ANZ42401.1
WP_217672640.1	WP_158813905.1
WP_222404078.1	WP_091504289.1
WP_220461426.1	WP_245372733.1
MBU2711085.1	WP_101185301.1
TAM44535.1	MBI1791006.1
WP_066574702.1	GDY23214.1
MBV8361739.1	MCA9523702.1
WP_155178593.1	MCA9710490.1
WP_230187994.1	WP_006975234.1
MCB1929345.1	WP_261760109.1
WP_146572239.1	MBM3576329.1
ELX11357.1	KAF0211222.1
WP_223521318.1	RTL86429.1
MCB2058622.1	WP_071626650.1
WP_197539383.1	MBV9856464.1
WP_035928534.1	MCB9851667.1
MBM3462704.1	MBM3562194.1
MBL9036247.1	WP_269037746.1
TMA27298.1	KIG13128.1
WP_211950416.1	MBE9171671.1
TAL53016.1	WP_246729851.1
WP_056404232.1	WP_088999707.1
MCB1914156.1	MBA8925335.1
WP_153335187.1	WP_088986457.1
TMA69247.1	WP_172303807.1
WP_263561886.1	NRA35250.1
WP_184030567.1	WP_230055257.1
MBL8703818.1	MBM4360332.1
MBI4694565.1	WP_149853836.1
WP_046866242.1	MCF8494134.1
MBL25150.1	WP_040579400.1
OGI61507.1	MCD9189618.1
WP_011985868.1	PPD43661.1
MCA9027650.1	MBI4950714.1
WP_238271167.1	KIM12802.1
MBI5450277.1	WP_049566174.1
MBS2016529.1	WP_205405430.1
GJN45757.1	WP_151967029.1
WP_235776148.1	MBI1980573.1
MCH9699138.1	MBM3550719.1
MCF6190447.1	WP_184866490.1
WP_242516234.1	MBK06318.1
OYV00201.1	MCA6216677.1
WP_034159007.1	PRQ00587.1
WP_183611730.1	NES85001.1
MBL8480762.1	WP_183679886.1
WP_017254971.1	MBO9687363.1
MCP4392615.1	MCB9736035.1
MBA1148670.1	MBI4853346.1
TMA87051.1	MCC2670945.1
PIZ05087.1	MAG85606.1
WP_216647731.1	MBC7475404.1
WP_224436636.1	NDC37335.1
WP_142861407.1	WP_247372952.1
AAK24868.1	WP_053278612.1
MBL8198702.1	MCB0317720.1
WP_248290354.1	WP_096643243.1
WP_166362228.1	MBX3450555.1
WP_145055122.1	RYE93782.1
WP_126322530.1	BAZ33107.1
QQN75658.1	MBP9088394.1
WP_155365393.1	WP_212601616.1
TXI84150.1	MBX7142865.1
WP_169464695.1	WP_190491049.1
MBX3185977.1	WP_015128602.1
WP_103074713.1	WP_015216162.1
MBU2972311.1	MBN8721468.1
MCR6703095.1	WP_045053129.1
GIX38484.1	MBK8260941.1
EKD54906.1	WP_042028635.1
MBD3675989.1	MCB9508132.1
MBP7616333.1	MBV9851454.1
WP_204683833.1	MBX3263891.1
WP_058452927.1	WP_255854530.1
WP_262837985.1	MBK8258959.1
WP_141288390.1	WP_152431136.1
TLY48036.1	WP_146374241.1
PZO92285.1	MBN9164959.1
MCP4636936.1	WP_158773475.1
MBK8259102.1	WP_206219812.1
WP_089975549.1	WP_172302486.1
TMA33583.1	MAV55171.1
WP_183102649.1	MBK8215878.1
WP_063141713.1	MCA9595467.1
WP_027856739.1	WP_199295296.1
TAN25059.1	NUO50062.1
WP_169463542.1	WP_206264728.1
MCB1383261.1	WP_244329160.1
WP_115226061.1	WP_229538572.1
SEI84014.1	MCA9684546.1
WP_265116539.1	MBW4621022.1
MBU6266853.1	WP_244919362.1
WP_136494371.1	WP_237994969.1
MBI5757802.1	WP_194030611.1
WP_174302223.1	WP_243714051.1
WP_258445222.1	MCO6431486.1
WP_062917566.1	MBN8613433.1
WP_128129916.1	WP_202895721.1
MBI3525993.1	TMQ07953.1
WP_159982621.1	AUB85265.1
MBL8949281.1	WP_226983188.1
WP_083598783.1	WP_073762902.1
WP_211151358.1	WP_246177919.1
NET60483.1	WP_103961056.1
WP_134195139.1	MBT9545281.1
MAX39343.1	WP_157248243.1
WP_173132756.1	TYB61816.1
WP_134082774.1	WP_214635452.1
WP_119060480.1	QOS90703.1
MBM3394274.1	OLT12409.1
WP_173126569.1	MBF2053534.1
WP_044249263.1	WP_171085513.1
WP_129781389.1	WP_267054390.1
MBI1771136.1	MBL4621364.1
WP_166097304.1	WP_198056054.1
WP_221546701.1	WP_266775818.1
MCK5896772.1	MBI1945028.1
TMG81180.1	WP_199020765.1
MCR4302542.1	WP_211365621.1
WP_028628377.1	MSQ02325.1
MBP6602336.1	KAF3463945.1
MBA3904256.1	WP_190124232.1
NWH08789.1	WP_224190631.1
MCC7260578.1	WP_247486606.1
MYZ48754.1	NWF85369.1
WP_216736115.1	WP_150210361.1
PPC87752.1	WP_132945157.1
KAF2989860.1	WP_040406154.1
MBP6363497.1	MCA9687256.1
MBV6423328.1	WP_094237838.1
MBI3574721.1	MYW44347.1
WP_102769133.1	MBN95277.1
WP_222224314.1	WP_184734262.1
MBI4951517.1	WP_141310468.1
WP_202072968.1	WP_268970887.1
PIZ03607.1	WP_266220415.1
MBI4227575.1	MCA9712645.1
WP_056356950.1	ORI13547.1
MBX9946440.1	TMH40728.1
WP_144976711.1	MCA9710149.1
WP_131412000.1	WP_214956869.1
SKB62535.1	MBK8205398.1
WP_033923980.1	WP_225816697.1
MBT9488558.1	WP_202804198.1
NNF94114.1	MCA9543993.1
WP_155888982.1	MBK9314464.1
TAL72261.1	NOU32460.1
RME97438.1	WP_168540455.1
PIR24632.1	MCB9541794.1
SMN11276.1	MBE7490582.1
MBX9586902.1	WP_233815703.1
CAA0082395.1	MCA9541537.1
TMH99744.1	MBX3470471.1
KAF1005858.1	MCA8914278.1
WP_200608136.1	MBV72284.1
MBI2790766.1	MCF6227830.1
WP_047887063.1	MCA8936339.1
WP_219955386.1	WP_225660576.1
WP_222223844.1	WP_266221907.1
TFW10393.1	MBL4845396.1
MCB2088357.1	MCA8923294.1
NBC31514.1	MBL8970066.1
WP_214572573.1	MBI5496205.1
WP_234023845.1	MBL8202914.1
MBK7535449.1	QQS48563.1
WP_261353703.1	MBI2567549.1
WP_093069413.1	MBP6820244.1
MBW8371628.1	WP_073605236.1
MBN9491345.1	MCI0524678.1
SIO48717.1	WP_181233917.1
TCK36957.1	WP_197996571.1
MBC7601889.1	MBI4752585.1
MBI2381467.1	MAG59128.1
WP_093454353.1	MBZ0137278.1
MCF6285372.1	MBL8148993.1
NWG24642.1	MBI1763333.1
OQW59531.1	MBI4850301.1
WP_224831833.1	MBL4699943.1
WP_195795464.1	MBM4369236.1
TXI22833.1	MBO0858800.1
WP_062732725.1	MBS1789397.1
MBA2653517.1	NUN15157.1
MBA4762819.1	MBS1810742.1
WP_027489505.1	MCB9779585.1
OHC28373.1	MBL8189773.1
OLC54853.1	WP_106394097.1
WP_107284732.1	MCK6503928.1
WP_058816967.1	MBK6314402.1
WP_187553706.1	MCB9545605.1
WP_173766528.1	MBX3475774.1
WP_224803538.1	MBK7830603.1
PHV09365.1	PON15092.1
RPH71482.1	MBK9975179.1
PPD00239.1	MBL8194696.1
WP_195777852.1	MCB9796759.1
MBO2441239.1	WP_267707764.1
WP_109906402.1	WP_052550195.1
MCA0304309.1	MBD88908.1
MBO9603668.1	MBK7074700.1
MBM4256010.1	ETX03737.1
WP_144981989.1	MCB9761462.1
MYJ96168.1	MCK5499200.1
WP_260494041.1	MBL8614584.1
QLQ31760.1	WP_130410356.1
MBL8398382.1	NVB36206.1
MBI3314022.1	MCC6998222.1
WP_221549144.1	MBK8234455.1
WP_221430219.1	NRA95847.1
WP_224405616.1	MBK8262930.1
WP_266151802.1	NUS53952.1
MBC7491218.1	UUZ52188.1
MBI4749863.1	MBL8167985.1
MBL4743950.1	MCK6514136.1
RUQ30676.1	NRB40211.1
MBW8875021.1	MBL8783811.1
MCH8921640.1	MCA9659766.1
MCH8828248.1	MBI1894129.1
WP_212663710.1	MBO84645.1
MCA1653741.1	MBL9105216.1
PHS33428.1	TNF28291.1
MBK5256631.1	MBM4380830.1
WP_184074001.1	MCC6623089.1
WP_067460060.1	MCP4806570.1
WP_252258833.1	NKB35786.1
NCF37496.1	MCA9728981.1
WP_176274018.1	MCK6524878.1
WP_266182902.1	MAB88796.1
WP_188554938.1	WP_043390427.1
WP_031564795.1	MBP8111425.1
MCC6363311.1	MCB9830867.1
WP_124450023.1	NQU70129.1
MBM3646119.1	WP_107864313.1
MCA8997526.1	TDJ21067.1
WP_221602679.1	MCP4869746.1
TMB17230.1	MBL9037847.1
WP_185825054.1	WP_130880829.1
MBI3419117.1	WP_225643178.1
TVP80003.1	MCH2110578.1
WP_155127538.1	MCC2637360.1
MBK8534613.1	NKB21294.1
WP_101197985.1	MCB9741334.1
WP_100260365.1	MAW60942.1
WP_133679951.1	MCC7144688.1
MCG8560370.1	MBL1142932.1
OQW70785.1	MAM69135.1
WP_018410607.1	MBP9731752.1
MBF6560388.1	MCB9540216.1
PZU59189.1	MCB9777611.1
MCL4792234.1	MBN92703.1
MBZ5608459.1	MBI1731701.1
WP_109921854.1	MCP4500214.1
TYT25741.1	MBT5051085.1
MBW2291718.1	MCB9761138.1
MBV1932739.1	PYV11950.1
MCH9691171.1	MCA9319147.1
MBK9522471.1	MBI4409249.1
NBB83118.1	RKZ43840.1
MBK7078133.1	MBK20115.1
RMD69106.1	WP_221348427.1
MAT15859.1	WP_065624138.1
MBL8471533.1	NOQ73069.1
WP_183367610.1	PYP33301.1
WP_235644590.1	MBM4279660.1
MSR14706.1	MCD6060326.1
WP_240807588.1	MCG8378816.1
MBT78166.1	WP_053724934.1
WP_121693213.1	MCI0587607.1
TMG86000.1	MBI3455925.1
MBA3817830.1	MAI49601.1
MCH4152229.1	MBT7953387.1
WP_105355136.1	WP_251171001.1
WP_067642973.1	WP_210881528.1
TAL97453.1	PYO36219.1
MBV8123187.1	MBI4169118.1
WP_266325533.1	WP_239333462.1
WP_093143852.1	MBL92689.1
NJN47972.1	MBI4011998.1
MBL8518494.1	WP_265651131.1
WP_025290354.1	MBI4481349.1
MSR09583.1	WP_128526969.1
WP_188062354.1	NOQ36979.1
MBI3772413.1	WP_159866757.1
UXE45122.1	NOU30707.1
WP_022953016.1	OGT83281.1
MBK7357354.1	PYP20888.1
MBK8160969.1	MCB9745095.1
WP_262267769.1	OLD59339.1
WP_132805097.1	MBP9681822.1
MBS0226892.1	WP_212481619.1
WP_145847959.1	PYO13744.1
WP_162373088.1	NBX18791.1
MBL0966776.1	PYO62543.1
MCL4780423.1	MBX6332504.1
WP_257776570.1	WP_126014655.1
WP_034491571.1	PYU94247.1
RKZ49257.1	MBA2253360.1
MBE5074420.1	MCI0154606.1
MCC6646062.1	OLC70264.1
WP_082680385.1	OLC42069.1
WP_063976419.1	MBZ5561151.1
WP_115476391.1	MBI3079386.1
MBK7645162.1	MCK7491328.1
WP_192557083.1	MBD0305748.1
WP_161070150.1	QEL82574.1
WP_250656242.1	MBI4446393.1
PIX96320.1	MCB9765942.1
MBP6703702.1	MBV9073547.1
MBI3307469.1	PYY14119.1
WP_066812231.1	MBM3382384.1
WP_260042944.1	PYS21138.1
WP_200915746.1	WP_053724932.1
WP_249250502.1	PYY23739.1
WP_085937965.1	WP_101562699.1
NJM33605.1	MCA3009297.1
MBK8970849.1	WP_091834118.1
MBV1929263.1	WP_060675132.1
MBX7113545.1	MBL8751939.1
WP_026635988.1	WP_053234447.1
WP_169625828.1	MBL8735719.1
MBV8633634.1	WP_036626994.1
TDF35482.1	NJM77566.1
WP_169118286.1	MBK8980207.1
MCS0616908.1	RYZ71350.1
NBB81773.1	MBZ0153306.1
WP_226745821.1	GDX95240.1
WP_062902733.1	MBY0525741.1
WP_057196727.1	WP_129271392.1
MBI3321313.1	GDX73753.1
MBI4558689.1	WP_157287890.1
WP_152767473.1	MBL8802353.1
WP_158815479.1	MCA8952656.1
WP_202286519.1	MTH36435.1
MBM3734436.1	MCB9879316.1
WP_195429418.1	MBL8728233.1
MBC8058343.1	WP_044249354.1
MBL8529411.1	MCB9703434.1
MCK6589963.1	WP_166284988.1
TMA30079.1	MBP1097539.1
NJD33856.1	WP_057900882.1
MCG3204716.1	WP_257551926.1
MCB1955535.1	MCC6877350.1
MBC8007718.1	MBK6939195.1
MCI0574456.1	WP_183999720.1
MCJ7598180.1	MBI3820392.1
MCK6445997.1	WP_083412975.1
MCP4001921.1	MBL8114308.1
MBV8502166.1	WP_160330237.1
WP_047168322.1	WP_161035323.1
WP_109822998.1	WP_129572522.1
WP_206243833.1	WP_261293211.1
EAS41240.1	MCI0586855.1
WP_257543791.1	MCA9002524.1
MBS0223460.1	MBK8261148.1
WP_005903909.1	TAY82299.1
WP_008289926.1	MBW8851695.1
WP_072755744.1	WP_134006280.1
MSP75250.1	WP_153452477.1
KAA3620537.1	APR75375.1
OFW97624.1	WP_059933631.1
MBS0266052.1	MBV8367743.1
PCH85580.1	MBV8466480.1
TBR72141.1	MBK8101547.1
MBK9033874.1	MBL8797949.1
WP_137895239.1	WP_050429172.1
PHQ80938.1	WP_077033322.1
AMS33188.1	WP_141343163.1
PIZ04184.1	MBN8214163.1
MBS3927683.1	WP_118927059.1
TMR31022.1	WP_195793637.1
MBS0546192.1	MCA8964585.1
MBT8423112.1	MCE9634459.1
TLZ27580.1	WP_012829831.1
WP_131349272.1	WP_114844792.1
WP_211983614.1	MBP6189622.1
TFG85454.1	WP_254835854.1
WP_250937422.1	WP_226879207.1
WP_260582674.1	WP_266580167.1
WP_144277474.1	WP_019606375.1
KUO49375.1	WP_250736079.1
MBI1366333.1	MBC7976073.1
MCE2944706.1	TMQ12883.1
WAC24430.1	WP_258904934.1
WP_039610713.1	MBL9042330.1
WP_108096988.1	NUT50386.1
MBS1149214.1	MBI0293377.1
NNF95632.1	WP_241486396.1
WP_169160341.1	WP_240065903.1
WP_014702799.1	MBX3740453.1
WP_110987994.1	CAG1017483.1
WP_198116441.1	WP_018684881.1
WP_038075485.1	WP_217358734.1
WP_252167305.1	WP_188574393.1
WP_242907269.1	WP_112718214.1
MBK7859594.1	WP_062770034.1
WP_020164653.1	MBL8238336.1
WP_188567805.1	WP_051922607.1
WP_144997644.1	WP_268961216.1
WP_094063889.1	WP_211075197.1
MBK8162044.1	RMN75832.1
MBW2493822.1	MCK6548789.1
WP_038501059.1	WP_167928014.1
PZQ22222.1	WP_155455000.1
WP_056364831.1	WP_037498138.1
MBK8012402.1	MBV8212673.1
WP_257594467.1	WP_187728696.1
MBS1852036.1	TMJ22235.1
WP_114366666.1	WP_092176888.1
MCH9656644.1	WP_236515373.1
WP_058454508.1	RKP51276.1
MBI3553608.1	WP_090436491.1
MBS0217221.1	WP_161026317.1
MBS0199517.1	WP_053231664.1
MBI3863557.1	MBV9286402.1
MTI62381.1	WP_171433987.1
MBV1874095.1	WP_254700414.1
MCK6460125.1	UUZ49256.1
MBL8541741.1	WP_012826920.1
WP_151560577.1	WP_028101108.1
WP_058528340.1	MBL8007200.1
WP_182164621.1	MBM3488720.1
VIP08995.1	WP_066006617.1
WP_089839177.1	MBZ5632059.1
MCE7993469.1	WP_241630131.1
TDD84402.1	MCC7504961.1
MBI4556736.1	MBY0523083.1
MCC7423558.1	WP_265287548.1
WP_064744051.1	MBL9107279.1
MCE7901527.1	NVB40169.1
WP_125999541.1	MBX7072135.1
MCB2022972.1	WP_209045284.1
MBK8105591.1	MBV8718219.1
MCM2320456.1	MBL9161913.1
WP_142899584.1	MBV9579780.1
WP_051287940.1	MBA4106394.1
WP_045828702.1	MBL8974555.1
WP_263360103.1	MBX9792497.1
MCF6326514.1	WP_254561554.1
PZU06118.1	WP_233836625.1
ELR63237.1	MCG8326600.1
MBV2129569.1	MBV9827223.1
WP_092048808.1	NOT67503.1
WP_023545701.1	MBL7773832.1
WP_210228976.1	WP_172305149.1
MBX7096703.1	WP_058188442.1
WP_099404260.1	MBI3949647.1
WP_088675469.1	NUT98920.1
WP_240698902.1	MBM5817801.1
WP_107153437.1	MBZ5561896.1
MBV8938402.1	MCS3798488.1
WP_093168666.1	WP_242528975.1
WP_020534162.1	WP_046348567.1
MBT2324662.1	WP_223756257.1
MBI2962740.1
MBX2809680.1
OAD22793.1
WP_122453360.1
MBU1190155.1
RGP41399.1
MBA3040258.1
WP_208177291.1
MBI5718775.1
PLX35949.1
MBI4385109.1
MBL1321914.1
WP_167125011.1
MBV8659909.1
WP_028462365.1
WP_165323396.1
WP_109127336.1
WP_166421406.1
OLD32338.1
MBK7844176.1
MBU6248287.1
AKV00071.1
WP_068326304.1
WP_145113921.1
WP_183628313.1
MBL4762970.1
MBU2581674.1
WP_244071083.1
WP_247370987.1
MCC6767280.1
RNC77526.1
MBP7065684.1
WP_204679979.1
WP_041995264.1
WP_128891090.1
MBI2215407.1
WP_264442561.1
WP_199476608.1
WP_131617404.1
MBA3777376.1
WP_009820618.1
WP_102039099.1
MBE5314935.1
WP_211646624.1
WP_018082241.1
WP_011521334.1
WP_025294257.1
WP_188564847.1
WP_066591256.1
OHC98493.1
WP_147089022.1
WP_015897738.1
WP_260740007.1
WP_263856756.1
MCA9489981.1
MBS0271195.1
WP_066341554.1
TMH25918.1
MCA9075133.1
WP_266234994.1
MCA1852967.1
MBL8277727.1
TMB55946.1
MXZ35102.1
WP_157520151.1
WP_193743319.1
WP_197710670.1
WP_267226754.1
NCT83181.1
MBK8400381.1
TNE33844.1
MCA9673574.1
WP_220166000.1
MCP5264745.1
MBV8106264.1
WP_051542945.1
WP_093359931.1
MCC5979272.1
NBS24083.1
WP_158748151.1
UCH54358.1
WP_263605887.1
MBU7579318.1
WP_166820634.1
WP_253107228.1
TAM55898.1
NNF78681.1
WP_015449104.1
MCC6922815.1
MBA4769077.1
MBR3371828.1
PKM10796.1
WP_137820167.1
MBM3491586.1
MBV7314735.1
MBI3767237.1
MCI0744002.1
WP_063464117.1
OGP86734.1
WP_028008720.1
MCF7991464.1
WP_239997971.1
WP_246119893.1
TDP81676.1
WP_009030055.1
WP_217674758.1
MBL8645956.1
MCC0008233.1
WP_227427006.1
WP_011485654.1
MBM3813381.1
WP_263415749.1
OWY02107.1
MBV9772210.1
WP_213804674.1
MCA9090367.1
WP_263332515.1
WP_073221135.1
MBK7354281.1
WP_105327920.1
MCB9652624.1
MBK7399583.1
MCE9659314.1
WP_023458368.1
MCH7696687.1
WP_226070632.1
QDY68561.1
WP_200565737.1
WP_090316483.1
RZL35516.1
WP_190024021.1
WP_186745608.1
KAA6456190.1
WP_186947127.1
MXP29717.1
WP_263380503.1
MBN9564010.1
MBX3437264.1
MBL8230479.1
WP_096431804.1
MBK6599442.1
BAF89483.1
MBH1938570.1
MBX3588651.1
WP_145345448.1
MBS1802908.1
WP_039481823.1
WP_160730793.1
WP_033923544.1
WP_114834324.1
MBS0418051.1
WP_186902382.1
WP_012823190.1
MCF3631456.1
TAL85652.1
WP_187056885.1
WP_090630891.1
MCF6313878.1
WP_013033654.1
WP_077549289.1
MBL8521511.1
WP_140913955.1
NQZ09977.1
WP_263352076.1
MBL4604653.1
MCK5360965.1
WP_085836629.1
KFX67727.1
WP_022949902.1
WP_043840753.1
MBS0524267.1
MBX7219203.1
REK17932.1
MCA9093209.1
WP_235282063.1
WP_131999430.1
WP_121151838.1
UYN96225.1
WP_103965048.1
PIQ95469.1
MCH2158211.1
WP_150547413.1
MCP5338827.1
WP_063698910.1
WP_006962404.1
WP_046354064.1
WP_198264876.1
NQV45115.1
WP_247430456.1
WP_064666325.1
WP_267606495.1
MSQ58363.1
WP_152146302.1
TVP88017.1
TDJ03327.1
MBL8212159.1
WP_137043384.1
WP_231882908.1
KMV29404.1
WP_162538662.1
WP_066819090.1
WP_029029628.1
MAF84781.1
MCB0221228.1
TMB05832.1
WP_184047008.1
WP_129920917.1
RZJ10301.1
WP_186691191.1
WP_207862888.1
WP_091015742.1
WP_079123710.1
WP_245951423.1
WP_250754347.1
WP_159739770.1
WP_057643959.1
RYY99437.1
EBA03944.1
MBK8455090.1
WP_268146060.1
MBK6413757.1
MBL1255616.1
NER33541.1
WP_140929294.1
WP_093966110.1
RLB53321.1
WP_238029431.1
WP_171094775.1
GGN60165.1
MCA0257649.1
WP_247158187.1
WP_266158016.1
WP_119777702.1
OGI44860.1
WP_226702083.1
WP_192506942.1
REJ89658.1
MBI1850583.1
BDC50813.1
WP_087516154.1
WP_006272984.1
MCA0434407.1
WP_145748366.1
WP_263408992.1
MBD3671362.1
MBC8292756.1
WP_206860551.1
TAL24283.1
WP_147179126.1
MBI1815408.1
WP_173212681.1
WP_028731143.1
MBE7454244.1
MBI3247611.1
PTR35073.1
WP_232379685.1
MCK6371382.1
WP_188987875.1
MSR57258.1
MCG8537758.1
PYV13307.1
MBW2314886.1
MBI3605536.1
WP_231466524.1
WP_069064249.1
MBV8795231.1
WP_139716247.1
MBV9012131.1
RWM19455.1
MBN2740468.1
MCC5964807.1
WP_086437630.1
WP_249340106.1
MCE9605801.1
WP_263555566.1
MBX3412104.1
WP_221422866.1
MCE9594380.1
RJE75902.1
WP_262134450.1
OQW93798.1
MBU0656832.1
OHC69706.1
MBI1321023.1
MBN95986.1
WP_114347993.1
MAY19024.1
WP_017011960.1
TMH52203.1
TXH59846.1
MCB2050673.1
WP_165194877.1
WP_083731997.1
OYY47503.1
WP_167108322.1
WP_263375501.1
RMI38305.1
MBL9145853.1
WP_170012743.1
MCB9949862.1
WP_267542477.1
WP_212524031.1
MBE0550659.1
WP_075615110.1
MCC6948312.1
WP_019864674.1
KPK11794.1
WP_215396423.1
MBI4853181.1
WP_233370549.1
MBS0359552.1
WP_046966844.1
MBP6898718.1
WP_243068276.1
WP_268133971.1
WP_110999904.1
WP_250623454.1
WP_095504220.1
WP_189638569.1
WP_086741107.1
WP_029350912.1
MCP5423949.1
WP_210799856.1
MCD6040500.1
TAM98408.1
WP_129206358.1
ANQ27680.1
MCC6924938.1
MBS0422029.1
TMA93035.1
MBI3295945.1
WP_200293639.1
WP_236130125.1
WP_237904946.1
WP_173500929.1
MCA1568154.1
WP_140830892.1
WP_242777532.1
WP_103935063.1
WP_248144648.1
WP_118185970.1
WP_145097596.1
WP_095012763.1
WP_231714895.1
MCA9114093.1
MCB1465370.1
WP_103256595.1
PHS30791.1
WP_092354278.1
MBC6418359.1
WP_269022079.1
WP_082342791.1
GHA61331.1
WP_253963770.1
WP_162336128.1
MBX9869694.1
WP_176164678.1
MBY0572519.1
WP_119168751.1
NMM35887.1
MCA9052676.1
KPK59108.1
PIR39722.1
WP_084162026.1
WP_238623270.1
MCO6412193.1
WP_096475987.1
MBK5291787.1
TCK18776.1
MBY0483598.1
MBO6948590.1
WP_158791776.1
WP_230794223.1
WP_262024321.1
MBV8469016.1
WP_244762848.1
NOX76860.1
SDP71510.1
WP_028024265.1
WP_188759091.1
NJS38288.1
WP_205478776.1
WP_152654094.1
MBK9033870.1
MBI5068770.1
WP_108885037.1
WP_210809074.1
MBR9875613.1
WP_023455468.1
MCC7414200.1
WP_144096405.1
WP_266328920.1
NOU29939.1
NDH60158.1
WP_212499800.1
WP_114787837.1
MCE9639612.1
WP_095988970.1
MCB1598086.1
WP_200183746.1
ROZ76114.1
WP_111981833.1
WP_182275713.1
MCB1519009.1
WP_219971840.1
WP_172887501.1
MCG5052660.1
MBP6059015.1
WP_100842061.1
WP_013568780.1
WP_008080848.1
MBV8545238.1
NND36858.1
WP_211032770.1
MBL4612045.1
WP_126424218.1
MBU1211929.1
WP_137808218.1
AUM00212.1
WP_132958737.1
WP_263570602.1
MAS08042.1
MCG6861428.1
MCC6276431.1
WP_160597338.1
WP_184802421.1
TMA46878.1
WP_135200614.1
WP_105103492.1
MCI0332897.1
MCA9584675.1
ABV92518.1
MBS4050102.1
WP_041682571.1
WP_226663109.1
WP_158788629.1
MCB1480753.1
WP_107351352.1
WP_263368640.1
WP_171326666.1
WP_232408053.1
WP_109095781.1
MBY0339704.1
MBK6981720.1
WP_054436104.1
QWT19081.1
WP_091711776.1
MCM2314027.1
WP_226767641.1
WP_132293341.1
MBU6421872.1
RIK95651.1
MCF3101280.1
MAB61698.1
MCG8671390.1
MBV9303591.1
MBT9492208.1
SIO62889.1
MBC7982290.1
WP_265513089.1
WP_007205245.1
WP_257829496.1
WP_129629135.1
WP_114960453.1
WP_106554665.1
WP_218360353.1
WP_036750952.1
MBD3815893.1
RTL24923.1
WP_223476068.1
WP_161859290.1
MBI5618581.1
NJD87863.1
MBF9058560.1
WP_167100541.1
WP_263538744.1
WP_269585527.1
RLV10409.1
WP_171561714.1
MBN9143701.1
WP_017005007.1
MBI5109827.1
MBU1308667.1
WP_135464787.1
MCP5380352.1
NEP14414.1
WP_070991528.1
WP_010380200.1
MBP8809753.1
WP_095595548.1
WP_246518802.1
WP_239850856.1
WP_152435546.1
TMP35036.1
WP_145891056.1
MBT3506028.1
WP_100179645.1
WP_106946238.1
WP_248010590.1
MBL4797445.1
AZQ69961.1
MBX9657513.1
WP_231880893.1
WP_216098535.1
RCS56579.1
MBW8851843.1
TAK83553.1
MBA4142551.1
MCI0427680.1
UCC13453.1
MCP5019337.1
WP_210854610.1
MCP5334408.1
MCC7258287.1
WP_249058326.1
WP_217094823.1
MBV8436148.1
PZN77217.1
MCI0431050.1
MCG8435035.1
MCD8547634.1
WP_156125710.1
WP_028446215.1
MBU6247769.1
WP_091985454.1
WP_125484579.1
OGB30322.1
WP_010260864.1
MBA4079875.1
MBM4337598.1
MBS1914001.1
NOY17216.1
MCC6848324.1
WP_138618281.1
MBN9692490.1
WP_264488626.1
MBX3183977.1
WP_020564279.1
MCB1429849.1
MBX3325010.1
WP_081848042.1
WP_009963088.1
MCG6865076.1
OYV75799.1
NOY65807.1
MBA3054255.1
MCB1476216.1
MBR9856300.1
PIR22880.1
RKS88759.1
WP_135189325.1
WP_094984091.1
WP_087868266.1
WP_235411628.1
WP_191041780.1
WP_228309484.1
WP_184253642.1
WP_127560839.1
TAM51202.1
WP_020158306.1
WP_194642109.1
WP_142788030.1
WP_218779306.1
WP_002710773.1
WP_205312282.1
MBT9611660.1
MBO6892948.1
WP_078082843.1
WP_124599266.1
WP_254247475.1
WP_035845825.1
MCC8997029.1
WP_223071891.1
MBV9724477.1
MCC7412406.1
WP_215582092.1
WP_066968214.1
MCB5198430.1
MCE7913724.1
MAA60335.1
WP_138985952.1
MCB1935680.1
MCK5383158.1
WP_097111768.1
WP_266276132.1
MCP5366232.1
MBS0382543.1
RLU03796.1
WP_068901905.1
WP_221896327.1
OLC59092.1
MBP8227505.1
MCB1986232.1
MBV8139731.1
WP_266229607.1
WP_259057794.1
WP_050718999.1
WP_040267523.1
WP_166950469.1
WP_141148978.1
WP_175095338.1
WP_137334921.1
MBS1159813.1
WP_089232416.1
WP_038130449.1
MSQ47908.1
MBN2855169.1
MBP9084599.1
WP_177047309.1
WP_198686776.1
WP_101219317.1
WP_012030540.1
MBV8923351.1
MBA3698484.1
TMH66968.1
MCC6365685.1
WP_138933319.1
WP_149231818.1
MBO6520308.1
WP_048674206.1
WP_121623716.1
MBV8626757.1
WP_070050098.1
MCD6042478.1
MBI2718413.1
NDD29820.1
MBL8225447.1
WP_222541133.1
WP_124656133.1
MBK7995548.1
WP_189423989.1
WP_014290554.1
OQW40944.1
MBL8593692.1
WP_149413047.1
WP_212449445.1
MBD3610144.1
MBK6687832.1
WP_050059393.1
MBX7185936.1
WP_213176510.1
WP_253393834.1
WP_069238509.1
WP_166054440.1
MAX51058.1
WP_167173085.1
WP_226922739.1
MCM8598845.1
MBA4165313.1
MCC6714646.1
KAF1029178.1
WP_039592943.1
MCA9676147.1
MBN8627549.1
WP_089900282.1
RTL00014.1
WP_209935894.1
WP_193370595.1
WP_150884034.1
WP_080175480.1
WP_132693596.1
WP_067602679.1
WP_142046615.1
MBU0603044.1
MBP6095524.1
WP_084091663.1
WP_038086528.1
MCP5245051.1
WP_209791327.1
WP_142817583.1
MBL8508217.1
WP_163075957.1
TMV94114.1
WP_087207844.1
WP_078574026.1
CTQ55130.1
WP_159355386.1
KPK56412.1
APV49815.1
AVP97280.1
WP_190366486.1
MBS99935.1
WP_192809286.1
MBI3545599.1
WP_218039014.1
WP_010587569.1
MBD1210882.1
WP_039286309.1
WP_258813929.1
WP_234871112.1
WP_241949064.1
MCP5397509.1
WP_074796294.1
WP_237094118.1
WP_133619513.1
WP_059187705.1
WP_054538112.1
NRB25259.1
WP_172236690.1
PYJ11055.1
WP_244613501.1
WP_235952580.1
MCC0016415.1
PIE45420.1
WP_200982037.1
WP_129122857.1
MBV8048932.1
MCH9691295.1
MBI4907262.1
NJD32201.1
WP_184010697.1
MBV8305931.1
MCI5074695.1
APR76188.1
WP_165662021.1
NNJ95413.1
MCP4955635.1
MBU6485802.1
WP_116651689.1
MCA9676142.1
WP_091135692.1
WP_109468469.1
WP_263353406.1
WP_028485903.1
MAB12865.1
WP_127736410.1
WP_124948374.1
WP_077732559.1
MCF7764351.1
WP_184221337.1
WP_124704638.1
WP_056442518.1
WP_034301998.1
WP_053910963.1
WP_160775526.1
MCG6936208.1
WP_157266796.1
WP_114207783.1
[truncated: 6,815 more rows]
