# Supplementary material for: Multinuclear non-haem iron-dependent oxidative enzymes: landscape of their substrates, partner proteins and biosynthetic gene clusters
Source: Microb Genom. 2025 Jul 31;11(7):001462. doi: 10.1099/mgen.0.001462 (PMC12452194; doi:10.1099/mgen.0.001462)
Supplement: Uncited Table S2. [file mgen-11-01462-s003.xlsx]

## Sheet: Pred_out
Genome assembly ID	Species	Taxonomy	Buf1 (DUF2282)	Buf_6-12Cys	Buf_EGKCG	DUF692	DUF2063	DoxX	TIGR04222		Buf1 (DUF2282) IDs	Buf2 (Buf_6-12Cys) IDs	Buf_EGKCG IDs	DUF692 (MNIO) Ids	DUF2063 (PME-type1) IDs	DoxX IDs	TIGR04222 IDs
GCF_000005825.2_ASM582v2	Bacillaceae	Bacteria|Bacillota|Bacilli|Bacillales	0	0	0	0	0	2	0							WP_012958899.1, WP_012960405.1
GCF_000005845.2_ASM584v2	Escherichia coli str. K-12 substr. MG1655	Bacteria|Pseudomonadota|Gammaproteobacteria|Enterobacterales|Enterobacteriaceae|Escherichia	0	0	0	0	0	2	0							NP_417038.4, NP_417572.2
GCF_000006605.1_ASM660v1	Corynebacterium	Bacteria|Actinomycetota|Actinomycetes|Mycobacteriales|Corynebacteriaceae	0	0	0	0	0	4	0							WP_011273433.1, WP_011273944.1, WP_011274195.1, WP_231913408.1
GCF_000006625.1_ASM662v1	Ureaplasma	Bacteria|Mycoplasmatota|Mollicutes|Mycoplasmataceae	0	0	0	0	0	0	0
GCF_000006645.1_ASM664v1	Enterobacterales	Bacteria|Pseudomonadota|Gammaproteobacteria	0	0	0	0	0	1	0							WP_002210421.1
GCF_000006685.1_ASM668v1	Chlamydia	Bacteria|Chlamydiota|Chlamydiia|Chlamydiales|Chlamydiaceae|Chlamydia/Chlamydophila group	0	0	0	0	0	0	0
GCF_000006725.1_ASM672v1	Pseudomonadota	Bacteria	0	0	0	0	0	0	0
GCF_000006745.1_ASM674v1	Vibrio	Bacteria|Pseudomonadota|Gammaproteobacteria|Vibrionales|Vibrionaceae	0	0	0	0	0	1	0							WP_001094294.1
GCF_000006765.1_ASM676v1	Pseudomonas aeruginosa PAO1	Bacteria|Pseudomonadota|Gammaproteobacteria|Pseudomonadales|Pseudomonadaceae|Pseudomonas	0	0	1	2	2	4	0				NP_251974.1	NP_251973.1, NP_252795.1	NP_251972.1, NP_252794.1	NP_251554.1, NP_251971.1, NP_252793.1, NP_252894.1
GCF_000006785.2_ASM678v2	Streptococcus	Bacteria|Bacillota|Bacilli|Lactobacillales|Streptococcaceae	0	0	0	0	0	0	0
GCF_000006825.1_ASM682v1	Bacteria	Bacteria|Unclassified	0	0	1	1	1	1	0				WP_005723592.1	WP_010906529.1	WP_010906528.1	WP_005720797.1
GCF_000006845.1_ASM684v1	Neisseriaceae	Bacteria|Pseudomonadota|Betaproteobacteria|Neisseriales	0	0	1	1	1	2	0				WP_003705166.1	WP_010355671.1	WP_003705168.1	WP_002216361.1, WP_003701784.1
GCF_000006865.1_ASM686v1	Bacilli	Bacteria|Bacillota	0	0	0	0	0	1	0							WP_003132579.1
GCF_000006885.1_ASM688v1	Streptococcus	Bacteria|Bacillota|Bacilli|Lactobacillales|Streptococcaceae	0	0	0	0	0	0	0
GCF_000006905.1_ASM690v1	Caulobacter	Bacteria|Pseudomonadota|Alphaproteobacteria|Caulobacterales|Caulobacteraceae	0	0	0	2	2	1	0					WP_010921088.1, WP_024265874.1	WP_010920743.1, WP_010921089.1	WP_010921090.1
GCF_000006925.2_ASM692v2	Shigella flexneri 2a str. 301	Bacteria|Pseudomonadota|Gammaproteobacteria|Enterobacterales|Enterobacteriaceae|Shigella	0	0	0	0	0	1	0							NP_708381.1
GCF_000006945.2_ASM694v2	Salmonella enterica subsp. enterica serovar Typhimurium str. LT2	Bacteria|Pseudomonadota|Gammaproteobacteria|Enterobacterales|Enterobacteriaceae|Salmonella	0	0	0	0	0	1	0							NP_462146.1
GCF_000006965.1_ASM696v1	Hyphomicrobiales	Bacteria|Pseudomonadota|Alphaproteobacteria	1	0	0	1	1	6	0		WP_013845873.1			WP_010975388.1	WP_010975387.1	WP_010967202.1, WP_010967958.1, WP_010968461.1, WP_010968601.1, WP_010976297.1, WP_167313203.1
GCF_000006985.1_ASM698v1	Chlorobaculum tepidum	Bacteria|Chlorobiota|Chlorobiia|Chlorobiales|Chlorobiaceae|Chlorobaculum	0	0	0	0	0	2	0							WP_010932430.1, WP_010932860.1
GCF_000007025.1_ASM702v1	spotted fever group	Bacteria|Pseudomonadota|Alphaproteobacteria|Rickettsiales|Rickettsiaceae|Rickettsieae|Rickettsia	0	0	0	0	0	0	0
GCF_000007045.1_ASM704v1	Streptococcus	Bacteria|Bacillota|Bacilli|Lactobacillales|Streptococcaceae	0	0	0	0	0	0	0
GCF_000007085.1_ASM708v1	Caldanaerobacter subterraneus	Bacteria|Bacillota|Clostridia|Thermoanaerobacterales|Thermoanaerobacteraceae|Caldanaerobacter	0	0	0	0	0	0	0
GCF_000007105.1_ASM710v1	Bacteria	Bacteria|Unclassified	0	0	0	0	0	0	0
GCF_000007125.1_ASM712v1	Brucella	Bacteria|Pseudomonadota|Alphaproteobacteria|Hyphomicrobiales|Brucellaceae|Brucella/Ochrobactrum group	0	0	0	0	0	1	0							WP_002966391.1
GCF_000007145.1_ASM714v1	Xanthomonas	Bacteria|Pseudomonadota|Gammaproteobacteria|Xanthomonadales|Xanthomonadaceae	0	0	0	0	0	1	1							WP_011037322.1	WP_019237208.1
GCF_000007165.1_ASM716v1	Xanthomonas	Bacteria|Pseudomonadota|Gammaproteobacteria|Xanthomonadales|Xanthomonadaceae	0	0	0	0	0	2	1							WP_011051379.1, WP_011052460.1	WP_011050364.1
GCF_000007205.1_ASM720v1	Chlamydia pneumoniae	Bacteria|Chlamydiota|Chlamydiia|Chlamydiales|Chlamydiaceae|Chlamydia/Chlamydophila group|Chlamydia	0	0	0	0	0	0	0
GCF_000007245.1_ASM724v1	Xylella fastidiosa	Bacteria|Pseudomonadota|Gammaproteobacteria|Xanthomonadales|Xanthomonadaceae|Xylella	0	0	0	0	0	0	0
GCF_000007265.1_ASM726v1	Streptococcus	Bacteria|Bacillota|Bacilli|Lactobacillales|Streptococcaceae	0	0	0	0	0	0	0
GCF_000007285.1_ASM728v1	Streptococcus	Bacteria|Bacillota|Bacilli|Lactobacillales|Streptococcaceae	0	0	0	0	0	0	0
GCF_000007365.1_ASM736v1	Buchnera aphidicola	Bacteria|Pseudomonadota|Gammaproteobacteria|Enterobacterales|Erwiniaceae|Buchnera	0	0	0	0	0	0	0
GCF_000007405.1_ASM740v1	Enterobacteriaceae	Bacteria|Pseudomonadota|Gammaproteobacteria|Enterobacterales	0	0	0	0	0	1	0							WP_001094726.1
GCF_000007425.1_ASM742v1	Streptococcus	Bacteria|Bacillota|Bacilli|Lactobacillales|Streptococcaceae	0	0	0	0	0	0	0
GCF_000007445.1_ASM744v1	Escherichia	Bacteria|Pseudomonadota|Gammaproteobacteria|Enterobacterales|Enterobacteriaceae	0	0	0	0	0	2	0							WP_000732244.1, WP_001305234.1
GCF_000007465.2_ASM746v2	Streptococcus	Bacteria|Bacillota|Bacilli|Lactobacillales|Streptococcaceae	0	0	0	0	0	0	0
GCF_000007485.1_ASM748v1	Tropheryma whipplei	Bacteria|Actinomycetota|Actinomycetes|Micrococcales|Tropherymataceae|Tropheryma	0	0	0	0	0	0	0
GCF_000007505.1_ASM750v1	Pseudomonadota	Bacteria	0	0	0	0	0	1	0							WP_002966391.1
GCF_000007525.1_ASM752v1	Bacteria	Bacteria|Unclassified	0	0	0	0	0	0	0
GCF_000007545.1_ASM754v1	Enterobacteriaceae	Bacteria|Pseudomonadota|Gammaproteobacteria|Enterobacterales	0	0	0	0	0	1	0							WP_024131216.1
GCF_000007565.2_ASM756v2	Gammaproteobacteria	Bacteria|Pseudomonadota	1	0	1	2	2	4	0		WP_010952179.1		WP_049587597.1	WP_010952178.1, WP_010953353.1	WP_010952177.1, WP_010953354.1	WP_010953281.1, WP_010953355.1, WP_010954664.1, WP_014589844.1
GCF_000007585.1_ASM758v1	Bacteroidales	Bacteria|Bacteroidota|Bacteroidia	0	0	0	0	0	1	0							WP_004585172.1
GCF_000007605.1_ASM760v1	Chlamydia	Bacteria|Chlamydiota|Chlamydiia|Chlamydiales|Chlamydiaceae|Chlamydia/Chlamydophila group	0	0	0	0	0	0	0
GCF_000007625.1_ASM762v1	Bacillota	Bacteria	0	0	0	0	0	0	0
GCF_000007645.1_ASM764v1	Bacilli	Bacteria|Bacillota	0	0	0	0	0	1	0							WP_001830332.1
GCF_000007665.1_ASM766v1	Bacteria	Bacteria|Unclassified	0	0	0	0	0	0	0
GCF_000007685.1_ASM768v1	Leptospira interrogans	Bacteria|Spirochaetota|Spirochaetia|Leptospirales|Leptospiraceae|Leptospira	0	0	0	0	0	3	0							WP_000376389.1, WP_000615575.1, WP_000939462.1
GCF_000007705.1_ASM770v1	Chromobacterium violaceum	Bacteria|Pseudomonadota|Betaproteobacteria|Neisseriales|Chromobacteriaceae|Chromobacterium	1	0	0	1	1	2	0		WP_011137059.1			WP_011137060.1	WP_011137061.1	WP_011134536.1, WP_043596599.1
GCF_000007725.1_ASM772v1	Buchnera aphidicola	Bacteria|Pseudomonadota|Gammaproteobacteria|Enterobacterales|Erwiniaceae|Buchnera	0	0	0	0	0	0	0
GCF_000007745.1_ASM774v1	Bacteria	Bacteria|Unclassified	0	0	0	0	0	1	0							WP_011201291.1
GCF_000007765.2_ASM776v2	Coxiella burnetii RSA 493	Bacteria|Pseudomonadota|Gammaproteobacteria|Legionellales|Coxiellaceae|Coxiella	0	0	0	0	0	2	0							NP_820070.2, NP_820369.1
GCF_000007785.1_ASM778v1	Bacteria	Bacteria|Unclassified	0	0	0	0	0	1	0							WP_002359784.1
GCF_000007805.1_ASM780v1	Pseudomonadaceae	Bacteria|Pseudomonadota|Gammaproteobacteria|Pseudomonadales	0	0	0	0	0	1	0							WP_005765767.1
GCF_000007825.1_ASM782v1	Bacillus cereus	Bacteria|Bacillota|Bacilli|Bacillales|Bacillaceae|Bacillus|Bacillus cereus group	0	0	0	0	0	5	0							WP_000236362.1, WP_000236612.1, WP_000968616.1, WP_001071553.1, WP_001077751.1
GCF_000007845.1_ASM784v1	Bacillus cereus group	Bacteria|Bacillota|Bacilli|Bacillales|Bacillaceae|Bacillus	0	0	0	0	0	6	0							WP_000153831.1, WP_000236340.1, WP_000236599.1, WP_000968618.1, WP_001071557.1, WP_001077751.1
GCF_000007865.1_ASM786v1	Actinomycetes	Bacteria|Actinomycetota	0	0	0	0	0	3	0							WP_003875001.1, WP_003875410.1, WP_010949354.1
GCF_000007885.1_ASM788v1	Enterobacterales	Bacteria|Pseudomonadota|Gammaproteobacteria	0	0	0	0	0	1	0							WP_002210421.1
GCF_000007905.1_ASM790v1	Helicobacter	Bacteria|Campylobacterota|Epsilonproteobacteria|Campylobacterales|Helicobacteraceae	0	0	0	0	0	1	0							WP_011115899.1
GCF_000007925.1_ASM792v1	Synechococcales	Bacteria|Cyanobacteriota|Cyanophyceae	0	0	0	0	0	2	0							WP_011124452.1, WP_011125158.1
GCF_000007945.1_ASM794v1	Pasteurellaceae	Bacteria|Pseudomonadota|Gammaproteobacteria|Pasteurellales	0	0	0	0	0	0	0
GCF_000007985.2_ASM798v2	Geobacter sulfurreducens	Bacteria|Thermodesulfobacteriota|Desulfuromonadia|Geobacterales|Geobacteraceae|Geobacter	0	0	0	0	0	2	0							WP_010940812.1, WP_010941174.1
GCF_000008005.1_ASM800v1	Bacillus cereus group	Bacteria|Bacillota|Bacilli|Bacillales|Bacillaceae|Bacillus	0	0	0	0	0	4	0							WP_000236600.1, WP_000968618.1, WP_001071559.1, WP_041184646.1
GCF_000008025.1_ASM802v1	Rickettsiales	Bacteria|Pseudomonadota|Alphaproteobacteria	0	0	0	0	0	0	0
GCF_000008045.1_ASM804v1	Rickettsia	Bacteria|Pseudomonadota|Alphaproteobacteria|Rickettsiales|Rickettsiaceae|Rickettsieae	0	0	0	0	0	0	0
GCF_000008065.1_ASM806v1	Lactobacillus	Bacteria|Bacillota|Bacilli|Lactobacillales|Lactobacillaceae	0	0	0	0	0	0	0
GCF_000008105.1_ASM810v1	Salmonella	Bacteria|Pseudomonadota|Gammaproteobacteria|Enterobacterales|Enterobacteriaceae	0	0	0	0	0	1	0							WP_001592732.1
GCF_000008125.1_ASM812v1	Thermus	Bacteria|Deinococcota|Deinococci|Thermales|Thermaceae	0	0	0	0	0	0	0
GCF_000008145.1_ASM814v1	Brucella	Bacteria|Pseudomonadota|Alphaproteobacteria|Hyphomicrobiales|Brucellaceae|Brucella/Ochrobactrum group	0	0	0	0	0	1	0							WP_002966391.1
GCF_000008165.1_ASM816v1	Bacillus cereus group	Bacteria|Bacillota|Bacilli|Bacillales|Bacillaceae|Bacillus	0	0	0	0	0	6	0							WP_000153831.1, WP_000236340.1, WP_000236599.1, WP_000968618.1, WP_001071557.1, WP_001077751.1
GCF_000008185.1_ASM818v1	Treponema	Bacteria|Spirochaetota|Spirochaetia|Spirochaetales|Treponemataceae	0	0	0	0	0	0	0
GCF_000008205.1_ASM820v1	Mesomycoplasma	Bacteria|Mycoplasmatota|Mollicutes|Mycoplasmataceae	0	0	0	0	0	0	0
GCF_000008225.1_ASM822v1	Mesomycoplasma	Bacteria|Mycoplasmatota|Mollicutes|Mycoplasmataceae	0	0	0	0	0	0	0
GCF_000008245.1_ASM824v1	Mycoplasmopsis synoviae	Bacteria|Mycoplasmatota|Mollicutes|Mycoplasmataceae|Mycoplasmopsis	0	0	0	0	0	0	0
GCF_000008285.1_ASM828v1	Listeria	Bacteria|Bacillota|Bacilli|Bacillales|Listeriaceae	0	0	0	0	0	0	0
GCF_000008305.1_ASM830v1	Mesoplasma florum	Bacteria|Mycoplasmatota|Mollicutes|Entomoplasmatales|Entomoplasmataceae|Mesoplasma	0	0	0	0	0	0	0
GCF_000008325.1_ASM832v1	Methylococcus capsulatus	Bacteria|Pseudomonadota|Gammaproteobacteria|Methylococcales|Methylococcaceae|Methylococcus	0	0	1	1	1	0	0				WP_010962291.1	WP_010962292.1	WP_010962293.1
GCF_000008345.1_ASM834v1	Cutibacterium	Bacteria|Actinomycetota|Actinomycetes|Propionibacteriales|Propionibacteriaceae	0	0	0	0	0	5	0							WP_002513803.1, WP_002520559.1, WP_002530816.1, WP_009640237.1, WP_011183639.1
GCF_000008365.1_ASM836v1	Mesomycoplasma mobile	Bacteria|Mycoplasmatota|Mollicutes|Mycoplasmataceae|Mesomycoplasma	0	0	0	0	0	0	0
GCF_000008385.1_ASM838v1	Rickettsiales	Bacteria|Pseudomonadota|Alphaproteobacteria	0	0	0	0	0	0	0
GCF_000008405.1_ASM840v1	Mesomycoplasma	Bacteria|Mycoplasmatota|Mollicutes|Mycoplasmataceae	0	0	0	0	0	0	0
GCF_000008425.1_ASM842v1	Bacillus	Bacteria|Bacillota|Bacilli|Bacillales|Bacillaceae	0	0	0	1	0	1	0					WP_011197496.1		WP_003179881.1
GCF_000008445.1_ASM844v1	Bacillus cereus group	Bacteria|Bacillota|Bacilli|Bacillales|Bacillaceae|Bacillus	0	0	0	0	0	6	0							WP_000153831.1, WP_000236340.1, WP_000236599.1, WP_000968618.1, WP_001071557.1, WP_001077751.1
GCF_000008465.1_ASM846v1	Pseudomonadota	Bacteria	0	0	0	1	1	0	0					WP_011235085.1	WP_011235084.1
GCF_000008485.1_ASM848v1	Legionellaceae	Bacteria|Pseudomonadota|Gammaproteobacteria|Legionellales	3	1	0	4	4	3	0		WP_010947375.1, WP_010947821.1, WP_010946406.1	WP_010947964.1		WP_010946404.1, WP_010946413.1, WP_010947820.1, WP_015444160.1	WP_010946403.1, WP_010947819.1, WP_010947962.1, WP_025862510.1	WP_010946402.1, WP_010946408.1, WP_010947818.1
GCF_000008505.1_ASM850v1	Bacillus	Bacteria|Bacillota|Bacilli|Bacillales|Bacillaceae	0	0	0	0	0	6	0							WP_000153831.1, WP_000236338.1, WP_000236633.1, WP_000968618.1, WP_001071557.1, WP_001077757.1
GCF_000008545.1_ASM854v1	Thermotoga	Bacteria|Thermotogota|Thermotogae|Thermotogales|Thermotogaceae	0	0	0	0	0	0	0
GCF_000008565.1_ASM856v1	Deinococcus radiodurans	Bacteria|Deinococcota|Deinococci|Deinococcales|Deinococcaceae|Deinococcus	0	0	0	0	0	1	0							WP_010888476.1
GCF_000008585.1_ASM858v1	Mycobacterium tuberculosis complex	Bacteria|Actinomycetota|Actinomycetes|Mycobacteriales|Mycobacteriaceae|Mycobacterium	0	0	0	0	0	4	0							WP_003413574.1, WP_003415171.1, WP_003415994.1, WP_003418942.1
GCF_000008605.1_ASM860v1	Treponema pallidum	Bacteria|Spirochaetota|Spirochaetia|Spirochaetales|Treponemataceae|Treponema	0	0	0	0	0	0	0
GCF_000008625.1_ASM862v1	Aquifex aeolicus	Bacteria|Aquificota|Aquificae|Aquificales|Aquificaceae|Aquifex	0	0	0	0	0	0	0
GCF_000008685.2_ASM868v2	Borreliella burgdorferi	Bacteria|Spirochaetota|Spirochaetia|Spirochaetales|Borreliaceae|Borreliella	0	0	0	0	0	0	0
GCF_000008725.1_ASM872v1	Chlamydia trachomatis D/UW-3/CX	Bacteria|Chlamydiota|Chlamydiia|Chlamydiales|Chlamydiaceae|Chlamydia/Chlamydophila group|Chlamydia	0	0	0	0	0	0	0
GCF_000008745.1_ASM874v1	Chlamydia pneumoniae	Bacteria|Chlamydiota|Chlamydiia|Chlamydiales|Chlamydiaceae|Chlamydia/Chlamydophila group|Chlamydia	0	0	0	0	0	0	0
GCF_000008765.1_ASM876v1	Bacteria	Bacteria|Unclassified	0	0	0	1	0	0	0					WP_010965760.1
GCF_000008785.1_ASM878v1	Helicobacter pylori	Bacteria|Campylobacterota|Epsilonproteobacteria|Campylobacterales|Helicobacteraceae|Helicobacter	0	0	0	0	0	0	0
GCF_000008805.1_ASM880v1	Bacteria	Bacteria|Unclassified	0	0	1	1	1	2	0				WP_002215148.1	WP_002225739.1	WP_002225740.1	WP_002216361.1, WP_002225738.1
GCF_000008865.2_ASM886v2	Escherichia coli O157:H7 str. Sakai	Bacteria|Pseudomonadota|Gammaproteobacteria|Enterobacterales|Enterobacteriaceae|Escherichia	0	0	0	0	0	2	0							NP_311436.2, NP_312010.1
GCF_000008925.1_ASM892v1	Bacteria	Bacteria|Unclassified	0	0	0	0	0	0	0
GCF_000008945.1_ASM894v1	Bacteria	Bacteria|Unclassified	0	0	0	0	0	0	0
GCF_000008985.1_ASM898v1	Francisella tularensis	Bacteria|Pseudomonadota|Gammaproteobacteria|Thiotrichales|Francisellaceae|Francisella	0	0	0	1	1	1	0					WP_003025492.1	WP_003020679.1	WP_003020682.1
GCF_000009005.1_ASM900v1	Staphylococcus aureus	Bacteria|Bacillota|Bacilli|Bacillales|Staphylococcaceae|Staphylococcus	0	0	0	0	0	2	0							WP_000766010.1, WP_001037807.1
GCF_000009025.1_ASM902v1	Dehalococcoides	Bacteria|Chloroflexota|Dehalococcoidia|Dehalococcoidales|Dehalococcoidaceae	0	0	0	0	0	0	0
GCF_000009045.1_ASM904v1	Bacillus subtilis subsp. subtilis str. 168	Bacteria|Bacillota|Bacilli|Bacillales|Bacillaceae|Bacillus	0	0	0	0	0	3	0							NP_388431.1, NP_388440.1, NP_388704.1
GCF_000009065.1_ASM906v1	Enterobacterales	Bacteria|Pseudomonadota|Gammaproteobacteria	0	0	0	0	0	1	0							WP_002210421.1
GCF_000009085.1_ASM908v1	Campylobacter jejuni subsp. jejuni NCTC 11168 = ATCC 700819	Bacteria|Campylobacterota|Epsilonproteobacteria|Campylobacterales|Campylobacteraceae|Campylobacter	0	0	0	0	0	0	0
GCF_000009105.1_ASM910v1	Bacteria	Bacteria|Unclassified	0	0	1	1	1	2	0				WP_002215148.1	WP_002224718.1	WP_002233320.1	WP_002216361.1, WP_002218247.1
GCF_000009125.1_ASM912v1	Ralstonia	Bacteria|Pseudomonadota|Betaproteobacteria|Burkholderiales|Burkholderiaceae	1	0	0	1	1	3	0		WP_011004324.1			WP_043876850.1	WP_011004326.1	WP_011000207.1, WP_011002417.1, WP_011004327.1
GCF_000009145.1_ASM914v1	Bacteria	Bacteria|Unclassified	0	0	0	0	0	3	0							WP_011111854.1, WP_041356779.1, WP_078737658.1
GCF_000009165.1_ASM916v1	Pseudomonadota	Bacteria	0	0	0	1	1	1	1					WP_011348372.1	WP_228885065.1	WP_011347412.1	WP_011346201.1
GCF_000009205.2_ASM920v2	Bacillota	Bacteria	0	0	0	0	0	0	0
GCF_000009245.1_ASM924v1	Francisella tularensis	Bacteria|Pseudomonadota|Gammaproteobacteria|Thiotrichales|Francisellaceae|Francisella	0	0	0	1	0	1	0					WP_003016733.1		WP_003016728.1
GCF_000009265.1_ASM926v1	Rhizobium	Bacteria|Pseudomonadota|Alphaproteobacteria|Hyphomicrobiales|Rhizobiaceae|Rhizobium/Agrobacterium group	0	0	0	0	0	7	0							WP_011650625.1, WP_011652116.1, WP_011653572.1, WP_011653598.1, WP_011653630.1, WP_041936456.1, WP_041937050.1
GCF_000009285.1_ASM928v2	Burkholderiaceae	Bacteria|Pseudomonadota|Betaproteobacteria|Burkholderiales	0	0	0	1	1	4	0					WP_010812023.1	WP_011615333.1	WP_010809993.1, WP_010812817.1, WP_011615330.1, WP_231881343.1
GCF_000009305.1_ASM930v1	Helicobacter	Bacteria|Campylobacterota|Epsilonproteobacteria|Campylobacterales|Helicobacteraceae	0	0	0	0	0	0	0
GCF_000009325.1_ASM932v1	Francisella tularensis	Bacteria|Pseudomonadota|Gammaproteobacteria|Thiotrichales|Francisellaceae|Francisella	0	0	0	1	1	1	0					WP_003025492.1	WP_003020679.1	WP_003020682.1
GCF_000009345.1_ASM934v1	Bacteria	Bacteria|Unclassified	0	0	0	0	0	2	0							WP_004391987.1, WP_005170794.1
GCF_000009365.1_ASM936v1	Pseudomonadota	Bacteria	0	0	1	1	1	1	0				WP_011588800.1	WP_011588799.1	WP_011588798.1	WP_011588102.1
GCF_000009385.1_ASM938v1	Streptococcus	Bacteria|Bacillota|Bacilli|Lactobacillales|Streptococcaceae	0	0	0	0	0	0	0
GCF_000009405.1_ASM940v1	Bacteria	Bacteria|Unclassified	0	0	0	0	0	1	0							WP_015899609.1
GCF_000009425.1_ASM942v1	Bacilli	Bacteria|Bacillota	0	0	0	0	0	1	0							WP_011835524.1
GCF_000009445.1_ASM944v1	Mycobacterium tuberculosis complex	Bacteria|Actinomycetota|Actinomycetes|Mycobacteriales|Mycobacteriaceae|Mycobacterium	0	0	0	0	0	4	0							WP_003413574.1, WP_003415171.1, WP_003415994.1, WP_003418942.1
GCF_000009465.1_ASM946v1	Bacteria	Bacteria|Unclassified	0	0	1	1	1	2	0				WP_002215148.1	WP_002224718.1	WP_002218251.1	WP_002216361.1, WP_002218247.1
GCF_000009485.1_ASM948v1	Pseudomonadota	Bacteria	0	0	0	0	0	5	1							WP_006481794.1, WP_006482676.1, WP_006484043.1, WP_006491342.1, WP_012493376.1	WP_006484107.1
GCF_000009505.1_ASM950v1	Salmonella	Bacteria|Pseudomonadota|Gammaproteobacteria|Enterobacterales|Enterobacteriaceae	0	0	0	0	0	1	0							WP_001592732.1
GCF_000009525.1_ASM952v1	Salmonella enterica	Bacteria|Pseudomonadota|Gammaproteobacteria|Enterobacterales|Enterobacteriaceae|Salmonella	0	0	0	0	0	1	0							WP_001592732.1
GCF_000009545.1_ASM954v1	Streptococcus	Bacteria|Bacillota|Bacilli|Lactobacillales|Streptococcaceae	0	0	0	0	0	1	0							WP_231837424.1
GCF_000009565.1_ASM956v1	Enterobacteriaceae	Bacteria|Pseudomonadota|Gammaproteobacteria|Enterobacterales	0	0	0	0	0	2	0							WP_000732240.1, WP_001094726.1
GCF_000009585.1_ASM958v1	Staphylococcus	Bacteria|Bacillota|Bacilli|Bacillales|Staphylococcaceae	0	0	0	0	0	2	0							WP_000766009.1, WP_001037805.1
GCF_000009605.1_ASM960v1	Buchnera aphidicola	Bacteria|Pseudomonadota|Gammaproteobacteria|Enterobacterales|Erwiniaceae|Buchnera	0	0	0	0	0	0	0
GCF_000009625.1_ASM962v1	Mesorhizobium	Bacteria|Pseudomonadota|Alphaproteobacteria|Hyphomicrobiales|Phyllobacteriaceae	0	0	0	0	0	7	0							WP_010910328.1, WP_010910424.1, WP_010910559.1, WP_010915201.1, WP_010915410.1, WP_044548071.1, WP_044550123.1
GCF_000009645.1_ASM964v1	Staphylococcus	Bacteria|Bacillota|Bacilli|Bacillales|Staphylococcaceae	0	0	0	0	0	2	0							WP_000766009.1, WP_001037807.1
GCF_000009665.1_ASM966v1	Staphylococcus	Bacteria|Bacillota|Bacilli|Bacillales|Staphylococcaceae	0	0	0	0	0	2	0							WP_000766009.1, WP_001037807.1
GCF_000009685.1_ASM968v1	Bacillota	Bacteria	0	0	0	0	0	0	0
GCF_000009705.1_ASM970v1	Cyanophyceae	Bacteria|Cyanobacteriota	0	0	0	0	0	2	0							WP_010997202.1, WP_010999336.1
GCF_000009725.1_ASM972v1	Cyanophyceae	Bacteria|Cyanobacteriota	0	0	0	0	0	0	0
GCF_000009745.1_ASM974v1	Vibrio	Bacteria|Pseudomonadota|Gammaproteobacteria|Vibrionales|Vibrionaceae	1	0	0	1	1	1	0		WP_011078997.1			WP_011151406.1	WP_011078999.1	WP_011151407.1
GCF_000009765.2_ASM976v2	Actinomycetes	Bacteria|Actinomycetota	0	0	0	1	0	6	1					WP_037650004.1		WP_010982231.1, WP_010987226.1, WP_010987311.1, WP_037644700.1, WP_037644903.1, WP_137865207.1	WP_010983660.1
GCF_000009785.1_ASM978v1	Bacillaceae	Bacteria|Bacillota|Bacilli|Bacillales	0	0	0	0	0	2	0							WP_011229711.1, WP_011231622.1
GCF_000009805.1_ASM980v1	Actinomycetes	Bacteria|Actinomycetota	0	0	0	0	0	5	0							WP_011207716.1, WP_011210769.1, WP_011210871.1, WP_011211046.1, WP_081433154.1
GCF_000009825.1_ASM982v1	Bacillaceae	Bacteria|Bacillota|Bacilli|Bacillales	0	0	0	0	0	2	0							WP_011247845.1, WP_011248301.1
GCF_000009865.1_ASM986v1	Staphylococcus	Bacteria|Bacillota|Bacilli|Bacillales|Staphylococcaceae	0	0	0	0	0	1	0							WP_011276744.1
GCF_000009885.1_ASM988v1	Bacteria	Bacteria|Unclassified	0	0	0	0	0	4	0							WP_002914024.1, WP_002917920.1, WP_004143228.1, WP_004893208.1
GCF_000009905.1_ASM990v1	Symbiobacterium thermophilum	Bacteria|Bacillota|Clostridia|Eubacteriales|Symbiobacteriaceae|Symbiobacterium	0	0	0	0	0	4	0							WP_011196530.1, WP_011196554.1, WP_011197133.1, WP_011197140.1
GCF_000009925.1_ASM992v1	Bacteroides	Bacteria|Bacteroidota|Bacteroidia|Bacteroidales|Bacteroidaceae	0	0	0	0	0	2	0							WP_005803505.1, WP_011202970.1
GCF_000009945.1_ASM994v1	Chlamydia	Bacteria|Chlamydiota|Chlamydiia|Chlamydiales|Chlamydiaceae|Chlamydia/Chlamydophila group	0	0	0	0	0	0	0
GCF_000009985.1_ASM998v1	Magnetospirillum	Bacteria|Pseudomonadota|Alphaproteobacteria|Rhodospirillales|Rhodospirillaceae	0	0	0	0	0	1	0							WP_011385995.1
GCF_000010005.1_ASM1000v1	Lactobacillaceae	Bacteria|Bacillota|Bacilli|Lactobacillales	0	0	0	0	0	0	0
GCF_000010025.1_ASM1002v1	Xanthomonas	Bacteria|Pseudomonadota|Gammaproteobacteria|Xanthomonadales|Xanthomonadaceae	0	0	0	0	0	0	0
GCF_000010045.1_ASM1004v1	Desulfitobacterium	Bacteria|Bacillota|Clostridia|Eubacteriales|Desulfitobacteriaceae	0	0	0	0	0	2	0							WP_005817399.1, WP_015943812.1
GCF_000010065.1_ASM1006v1	Cyanophyceae	Bacteria|Cyanobacteriota	0	0	0	0	0	0	0
GCF_000010085.1_ASM1008v1	Enterobacterales	Bacteria|Pseudomonadota|Gammaproteobacteria	0	0	0	0	0	2	0							WP_041866833.1, WP_243466138.1
GCF_000010105.1_ASM1010v1	Actinomycetes	Bacteria|Actinomycetota	0	0	0	1	0	5	3					WP_020909832.1		WP_003944048.1, WP_020907222.1, WP_020907255.1, WP_020908616.1, WP_041815327.1	WP_020909823.1, WP_020909824.1, WP_020909825.1
GCF_000010125.1_ASM1012v1	Bacteria	Bacteria|Unclassified	0	0	0	0	0	1	0							WP_011302159.1
GCF_000010145.1_ASM1014v1	Lactobacillaceae	Bacteria|Bacillota|Bacilli|Lactobacillales	0	0	0	0	0	0	0
GCF_000010165.1_ASM1016v1	Bacteria	Bacteria|Unclassified	0	0	0	0	0	7	0							WP_012683815.1, WP_012684118.1, WP_012684880.1, WP_012685272.1, WP_015893358.1, WP_041749464.1, WP_231850560.1
GCF_000010185.1_ASM1018v1	Bacillota	Bacteria	0	0	0	0	0	0	0
GCF_000010205.1_ASM1020v1	Orientia tsutsugamushi	Bacteria|Pseudomonadota|Alphaproteobacteria|Rickettsiales|Rickettsiaceae|Rickettsieae|Orientia	0	0	0	0	0	0	0
GCF_000010225.1_ASM1022v1	Corynebacterium	Bacteria|Actinomycetota|Actinomycetes|Mycobacteriales|Corynebacteriaceae	0	0	0	0	0	4	0							WP_003862437.1, WP_006286612.1, WP_011897122.1, WP_011897196.1
GCF_000010245.2_ASM1024v1	Enterobacteriaceae	Bacteria|Pseudomonadota|Gammaproteobacteria|Enterobacterales	0	0	0	0	0	2	0							WP_000732240.1, WP_001094726.1
GCF_000010265.1_ASM1026v1	Bacillota	Bacteria	0	0	0	0	0	0	0
GCF_000010285.1_ASM1028v1	Bacteria	Bacteria|Unclassified	0	0	0	0	0	0	0
GCF_000010305.1_ASM1030v1	Gemmatimonas aurantiaca	Bacteria|Gemmatimonadota|Gemmatimonadetes|Gemmatimonadales|Gemmatimonadaceae|Gemmatimonas	0	0	0	0	0	3	0							WP_015895106.1, WP_052574160.1, WP_156799134.1
GCF_000010325.1_ASM1032v1	Nitratiruptor sp. SB155-2	Bacteria|Campylobacterota|Epsilonproteobacteria|Nautiliales|Nitratiruptoraceae|Nitratiruptor	0	0	0	0	0	0	0
GCF_000010345.1_ASM1034v1	Sulfurovum	Bacteria|Campylobacterota|Epsilonproteobacteria|Campylobacterales|Sulfurovaceae	0	0	0	0	0	2	0							WP_011981153.1, WP_012084128.1
GCF_000010365.1_ASM1036v1	Candidatus Carsonella ruddii	Bacteria|Pseudomonadota|Gammaproteobacteria|Oceanospirillales|Halomonadaceae|Zymobacter group|Candidatus Carsonella	0	0	0	0	0	0	0
GCF_000010385.1_ASM1038v1	Enterobacteriaceae	Bacteria|Pseudomonadota|Gammaproteobacteria|Enterobacterales	0	0	0	0	0	2	0							WP_000732240.1, WP_001094726.1
GCF_000010405.1_ASM1040v1	Candidatus Vesicomyosocius okutanii	Bacteria|Pseudomonadota|Gammaproteobacteria|sulfur-oxidizing symbionts|Candidatus Vesicomyosocius	0	0	0	0	0	0	0
GCF_000010425.1_ASM1042v1	Bifidobacterium	Bacteria|Actinomycetota|Actinomycetes|Bifidobacteriales|Bifidobacteriaceae	0	0	0	0	0	0	0
GCF_000010445.1_ASM1044v1	Staphylococcus	Bacteria|Bacillota|Bacilli|Bacillales|Staphylococcaceae	0	0	0	0	0	2	0							WP_000766009.1, WP_001037807.1
GCF_000010465.1_ASM1046v1	Staphylococcus	Bacteria|Bacillota|Bacilli|Bacillales|Staphylococcaceae	0	0	0	0	0	2	0							WP_000766009.1, WP_001037807.1
GCF_000010485.1_ASM1048v1	Enterobacteriaceae	Bacteria|Pseudomonadota|Gammaproteobacteria|Enterobacterales	0	0	0	0	0	2	0							WP_000732237.1, WP_001296295.1
GCF_000010505.1_ASM1050v1	Bacteroidales	Bacteria|Bacteroidota|Bacteroidia	0	0	0	0	0	1	0							WP_012457683.1
GCF_000010525.1_ASM1052v1	Xanthobacteraceae	Bacteria|Pseudomonadota|Alphaproteobacteria|Hyphomicrobiales	1	0	0	1	1	7	0		WP_012172007.1			WP_043879551.1	WP_012172009.1	WP_012170579.1, WP_012171616.1, WP_012172131.1, WP_012173208.1, WP_043878743.1, WP_052285918.1, WP_081434036.1
GCF_000010545.1_ASM1054v1	Pseudomonadota	Bacteria	0	0	0	1	1	4	1					WP_172641389.1	WP_012216789.1	WP_012212898.1, WP_012216372.1, WP_012216895.1, WP_012218370.1	WP_012212501.1
GCF_000010585.1_ASM1058v1	Bacteria	Bacteria|Unclassified	0	0	0	0	0	0	0
GCF_000010605.1_ASM1060v1	Actinomycetes	Bacteria|Actinomycetota	0	0	0	1	0	4	2					WP_042495835.1		WP_003969427.1, WP_012378097.1, WP_012380311.1, WP_030702502.1	WP_012378555.1, WP_042496672.1
GCF_000010625.1_ASM1062v1	Microcystis	Bacteria|Cyanobacteriota|Cyanophyceae|Oscillatoriophycideae|Chroococcales|Microcystaceae	0	0	0	0	0	0	1								WP_012268081.1
GCF_000010645.1_ASM1064v1	Candidatus Azobacteroides pseudotrichonymphae	Bacteria|Bacteroidota|Bacteroidia|Bacteroidales|Candidatus Azobacteroides	0	0	0	0	0	0	0
GCF_000010665.1_ASM1066v1	Solidesulfovibrio	Bacteria|Thermodesulfobacteriota|Desulfovibrionia|Desulfovibrionales|Desulfovibrionaceae	0	0	0	0	0	1	0							WP_015861302.1
GCF_000010685.1_ASM1068v1	Mycobacterium tuberculosis complex	Bacteria|Actinomycetota|Actinomycetes|Mycobacteriales|Mycobacteriaceae|Mycobacterium	0	0	0	0	0	4	0							WP_003413574.1, WP_003415171.1, WP_003415994.1, WP_003418942.1
GCF_000010705.1_ASM1070v1	Streptococcus	Bacteria|Bacillota|Bacilli|Lactobacillales|Streptococcaceae	0	0	0	0	0	0	0
GCF_000010725.1_ASM1072v1	Azospirillum sp. B510	Bacteria|Pseudomonadota|Alphaproteobacteria|Rhodospirillales|Azospirillaceae|Azospirillum	1	0	0	2	1	5	0		WP_012976466.1			WP_012976465.1, WP_042443476.1	WP_012976464.1	WP_012974854.1, WP_012975246.1, WP_012976463.1, WP_042445166.1, WP_042446615.1
GCF_000010745.1_ASM1074v1	Enterobacteriaceae	Bacteria|Pseudomonadota|Gammaproteobacteria|Enterobacterales	0	0	0	0	0	1	0							WP_000732233.1
GCF_000010765.1_ASM1076v1	Escherichia coli	Bacteria|Pseudomonadota|Gammaproteobacteria|Enterobacterales|Enterobacteriaceae|Escherichia	0	0	0	0	0	2	0							WP_000732233.1, WP_001094726.1
GCF_000010785.1_ASM1078v1	Hydrogenobacter thermophilus	Bacteria|Aquificota|Aquificae|Aquificales|Aquificaceae|Hydrogenobacter	0	0	0	0	0	0	0
GCF_000010805.1_ASM1080v1	Actinomycetes	Bacteria|Actinomycetota	0	0	0	0	0	10	0							WP_012687335.1, WP_012687457.1, WP_012687570.1, WP_012687948.1, WP_012688736.1, WP_012691339.1, WP_015889461.1, WP_015889469.1, WP_015890170.1, WP_043825803.1
GCF_000010825.1_ASM1082v1	Bacteria	Bacteria|Unclassified	0	0	0	0	0	0	0
GCF_000010845.1_ASM1084v1	Bacteria	Bacteria|Unclassified	0	0	0	0	0	0	0
GCF_000010865.1_ASM1086v1	Bacteria	Bacteria|Unclassified	0	0	0	0	0	0	0
GCF_000010885.1_ASM1088v1	Bacteria	Bacteria|Unclassified	0	0	0	0	0	0	0
GCF_000010905.1_ASM1090v1	Bacteria	Bacteria|Unclassified	0	0	0	0	0	0	0
GCF_000010925.1_ASM1092v1	Bacteria	Bacteria|Unclassified	0	0	0	0	0	0	0
GCF_000010945.1_ASM1094v1	Bacteria	Bacteria|Unclassified	0	0	0	0	0	0	0
GCF_000010965.1_ASM1096v1	Bacteria	Bacteria|Unclassified	0	0	0	0	0	0	0
GCF_000010985.1_ASM1098v1	Deferribacter desulfuricans	Bacteria|Deferribacterota|Deferribacteres|Deferribacterales|Deferribacteraceae|Deferribacter	0	0	0	0	0	0	0
GCF_000011025.1_ASM1102v1	Rothia	Bacteria|Actinomycetota|Actinomycetes|Micrococcales|Micrococcaceae	0	0	0	0	0	0	0
GCF_000011045.1_ASM1104v1	Lactobacillaceae	Bacteria|Bacillota|Bacilli|Lactobacillales	0	0	0	0	0	0	0
GCF_000011065.1_ASM1106v1	Bacteria	Bacteria|Unclassified	0	0	0	0	0	1	0							WP_011107464.1
GCF_000011145.1_ASM1114v1	Bacillales	Bacteria|Bacillota|Bacilli	0	0	0	0	0	3	0							WP_010898409.1, WP_010898842.1, WP_010899445.1
GCF_000011165.1_ASM1116v1	Chlamydia pneumoniae	Bacteria|Chlamydiota|Chlamydiia|Chlamydiales|Chlamydiaceae|Chlamydia/Chlamydophila group|Chlamydia	0	0	0	0	0	0	0
GCF_000011225.1_ASM1122v1	Malacoplasma penetrans	Bacteria|Mycoplasmatota|Mycoplasmoidales|Mycoplasmoidaceae|Malacoplasma	0	0	0	0	0	0	0
GCF_000011245.1_ASM1124v1	Bacillota	Bacteria	0	0	0	0	0	2	0							WP_011067843.1, WP_041544337.1
GCF_000011265.1_ASM1126v1	Staphylococcus	Bacteria|Bacillota|Bacilli|Bacillales|Staphylococcaceae	0	0	0	0	0	2	0							WP_000766009.1, WP_001037807.1
GCF_000011285.1_ASM1128v1	Streptococcus	Bacteria|Bacillota|Bacilli|Lactobacillales|Streptococcaceae	0	0	0	0	0	0	0
GCF_000011305.1_ASM1130v1	Corynebacterium	Bacteria|Actinomycetota|Actinomycetes|Mycobacteriales|Corynebacteriaceae	0	0	0	0	0	4	0							WP_006770074.1, WP_006770291.1, WP_006770410.1, WP_011075404.1
GCF_000011325.1_ASM1132v1	Corynebacterium	Bacteria|Actinomycetota|Actinomycetes|Mycobacteriales|Corynebacteriaceae	0	0	0	0	0	4	0							WP_006286612.1, WP_011013947.1, WP_011014243.1, WP_011014318.1
GCF_000011345.1_ASM1134v1	Thermosynechococcus vestitus	Bacteria|Cyanobacteriota|Cyanophyceae|Pseudanabaenales|Thermosynechococcaceae|Thermosynechococcus	0	0	0	0	0	0	0
GCF_000011365.1_ASM1136v1	Hyphomicrobiales	Bacteria|Pseudomonadota|Alphaproteobacteria	0	0	0	0	0	6	0							WP_011086919.1, WP_011087033.1, WP_011089292.1, WP_011089694.1, WP_038967103.1, WP_038967373.1
GCF_000011385.1_ASM1138v1	Gloeobacter violaceus	Bacteria|Cyanobacteriota|Cyanophyceae|Gloeobacterales|Gloeobacteraceae|Gloeobacter	0	0	0	0	0	2	0							WP_011140128.1, WP_164928707.1
GCF_000011405.1_ASM1140v1	Francisella tularensis	Bacteria|Pseudomonadota|Gammaproteobacteria|Thiotrichales|Francisellaceae|Francisella	0	0	0	0	0	1	0							WP_011648740.1
GCF_000011445.1_ASM1144v1	Mycoplasma	Bacteria|Mycoplasmatota|Mollicutes|Mycoplasmataceae	0	0	0	0	0	0	0
GCF_000011465.1_ASM1146v1	Prochlorococcus	Bacteria|Cyanobacteriota|Cyanophyceae|Synechococcales|Prochlorococcaceae	0	0	0	0	0	2	0							WP_011131902.1, WP_011132993.1
GCF_000011485.1_ASM1148v1	Synechococcales	Bacteria|Cyanobacteriota|Cyanophyceae	0	0	0	0	0	2	0							WP_011130008.1, WP_236069590.1
GCF_000011505.1_ASM1150v1	Staphylococcus	Bacteria|Bacillota|Bacilli|Bacillales|Staphylococcaceae	0	0	0	0	0	2	0							WP_000766009.1, WP_001037807.1
GCF_000011525.1_ASM1152v1	Staphylococcus	Bacteria|Bacillota|Bacilli|Bacillales|Staphylococcaceae	0	0	0	0	0	2	0							WP_000766009.1, WP_001037807.1
GCF_000011545.1_ASM1154v1	Burkholderia	Bacteria|Pseudomonadota|Betaproteobacteria|Burkholderiales|Burkholderiaceae	1	0	0	2	1	4	0		WP_004521493.1			WP_004196528.1, WP_004534478.1	WP_004521491.1	WP_004188419.1, WP_004198617.1, WP_004521490.1, WP_004524075.1
GCF_000011565.2_ASM1156v2	Candidatus Protochlamydia amoebophila	Bacteria|Chlamydiota|Chlamydiia|Parachlamydiales|Parachlamydiaceae|Candidatus Protochlamydia	0	0	0	1	1	1	0					WP_011176410.1	WP_011176411.1	WP_011175458.1
GCF_000011605.1_ASM1160v1	Bacteria	Bacteria|Unclassified	0	0	0	0	0	3	0							WP_011092254.1, WP_011094675.1, WP_011094812.1
GCF_000011625.1_ASM1162v1	Bacillus cereus	Bacteria|Bacillota|Bacilli|Bacillales|Bacillaceae|Bacillus|Bacillus cereus group	0	0	0	0	0	6	0							WP_000153831.1, WP_000236346.1, WP_000236598.1, WP_000968618.1, WP_001071557.1, WP_001077750.1
GCF_000011645.1_ASM1164v1	Bacillus	Bacteria|Bacillota|Bacilli|Bacillales|Bacillaceae	0	0	0	1	0	1	0					WP_011197496.1		WP_003179881.1
GCF_000011665.1_ASM1166v1	Streptococcus	Bacteria|Bacillota|Bacilli|Lactobacillales|Streptococcaceae	0	0	0	0	0	0	0
GCF_000011685.1_ASM1168v1	Acetobacteraceae	Bacteria|Pseudomonadota|Alphaproteobacteria|Rhodospirillales	0	0	0	0	0	0	0
GCF_000011705.1_ASM1170v1	Burkholderia	Bacteria|Pseudomonadota|Betaproteobacteria|Burkholderiales|Burkholderiaceae	0	0	0	1	0	3	0					WP_004196528.1		WP_004188419.1, WP_004198617.1, WP_004198664.1
GCF_000011725.1_ASM1172v1	Helicobacter pylori	Bacteria|Campylobacterota|Epsilonproteobacteria|Campylobacterales|Helicobacteraceae|Helicobacter	0	0	0	0	0	0	0
GCF_000011745.1_ASM1174v1	Candidatus Blochmannia pennsylvanicus	Bacteria|Pseudomonadota|Gammaproteobacteria|Enterobacterales|Enterobacteriaceae|ant endosymbionts|Candidatus Blochmannia	0	0	0	0	0	0	0
GCF_000011765.3_ASM1176v2	Streptococcus	Bacteria|Bacillota|Bacilli|Lactobacillales|Streptococcaceae	0	0	0	0	0	0	0
GCF_000011805.1_ASM1180v1	Bacteria	Bacteria|Unclassified	0	0	0	0	0	2	0							WP_011261698.1, WP_011263219.1
GCF_000011825.1_ASM1182v1	Streptococcus	Bacteria|Bacillota|Bacilli|Lactobacillales|Streptococcaceae	0	0	0	0	0	0	0
GCF_000011845.1_ASM1184v1	Streptococcus	Bacteria|Bacillota|Bacilli|Lactobacillales|Streptococcaceae	0	0	0	0	0	0	0
GCF_000011865.1_ASM1186v1	Campylobacter	Bacteria|Campylobacterota|Epsilonproteobacteria|Campylobacterales|Campylobacteraceae	0	0	0	0	0	0	0
GCF_000011885.1_ASM1188v1	Gammaproteobacteria	Bacteria|Pseudomonadota	0	0	0	0	0	1	0							WP_001592732.1
GCF_000011905.1_ASM1190v1	Terrabacteria group	Bacteria	0	0	0	0	0	0	0
GCF_000011925.1_ASM1192v1	Staphylococcus	Bacteria|Bacillota|Bacilli|Bacillales|Staphylococcaceae	0	0	0	0	0	1	0							WP_001830332.1
GCF_000011945.1_ASM1194v1	Anaplasma marginale	Bacteria|Pseudomonadota|Alphaproteobacteria|Rickettsiales|Anaplasmataceae|Anaplasma	0	0	0	0	0	0	0
GCF_000011965.2_ASM1196v2	Rhodobacterales	Bacteria|Pseudomonadota|Alphaproteobacteria	1	0	0	1	1	1	0		WP_044029107.1			WP_044028044.1	WP_011047020.1	WP_011047019.1
GCF_000011985.1_ASM1198v1	Lactobacillus	Bacteria|Bacillota|Bacilli|Lactobacillales|Lactobacillaceae	0	0	0	0	0	0	0
GCF_000012005.1_ASM1200v1	Shigella dysenteriae	Bacteria|Pseudomonadota|Gammaproteobacteria|Enterobacterales|Enterobacteriaceae|Shigella	0	0	0	0	0	1	0							WP_000732245.1
GCF_000012025.1_ASM1202v1	Enterobacteriaceae	Bacteria|Pseudomonadota|Gammaproteobacteria|Enterobacterales	0	0	0	0	0	2	0							WP_000732231.1, WP_001094731.1
GCF_000012045.1_ASM1204v1	Staphylococcus	Bacteria|Bacillota|Bacilli|Bacillales|Staphylococcaceae	0	0	0	0	0	2	0							WP_000766009.1, WP_001037807.1
GCF_000012085.2_ASM1208v2	Borreliaceae	Bacteria|Spirochaetota|Spirochaetia|Spirochaetales	0	0	0	0	0	0	0
GCF_000012105.1_ASM1210v1	Xanthomonas	Bacteria|Pseudomonadota|Gammaproteobacteria|Xanthomonadales|Xanthomonadaceae	0	0	0	0	0	1	1							WP_011037322.1	WP_019237208.1
GCF_000012125.1_ASM1212v1	Chlamydia trachomatis	Bacteria|Chlamydiota|Chlamydiia|Chlamydiales|Chlamydiaceae|Chlamydia/Chlamydophila group|Chlamydia	0	0	0	0	0	0	0
GCF_000012165.2_ASM1216v2	Streptococcus	Bacteria|Bacillota|Bacilli|Lactobacillales|Streptococcaceae	0	0	0	0	0	0	0
GCF_000012185.1_ASM1218v1	Bacteria	Bacteria|Unclassified	0	0	0	1	1	2	0					WP_005647267.1	WP_011272466.1	WP_005656983.1, WP_011272261.1
GCF_000012205.1_ASM1220v1	Pseudomonadaceae	Bacteria|Pseudomonadota|Gammaproteobacteria|Pseudomonadales	0	0	0	0	0	1	0							WP_041924509.1
GCF_000012225.1_ASM1222v1	16SrI (Aster yellows group)	Bacteria|Mycoplasmatota|Mollicutes|Acholeplasmatales|Acholeplasmataceae|Candidatus Phytoplasma	0	0	0	0	0	0	0
GCF_000012245.1_ASM1224v1	Bacteria	Bacteria|Unclassified	0	0	0	0	0	2	0							WP_003400759.1, WP_011267413.1
GCF_000012265.1_ASM1226v1	Pseudomonadota	Bacteria	1	1	0	2	2	3	0		WP_026020136.1	WP_011064355.1		WP_011059636.1, WP_011064354.1	WP_011059635.1, WP_011064353.1	WP_011059634.1, WP_011060672.1, WP_011062556.1
GCF_000012305.1_ASM1230v1	Psychrobacter	Bacteria|Pseudomonadota|Gammaproteobacteria|Moraxellales|Moraxellaceae	0	0	0	0	0	2	0							WP_011280406.1, WP_227500317.1
GCF_000012325.1_ASM1232v1	Colwellia	Bacteria|Pseudomonadota|Gammaproteobacteria|Alteromonadales|Colwelliaceae	2	1	1	3	3	6	0		WP_011041661.1, WP_011041694.1	WP_011044168.1	WP_041737113.1	WP_011041660.1, WP_041737941.1, WP_049757990.1	WP_011041659.1, WP_011041696.1, WP_011044166.1	WP_011042595.1, WP_011042599.1, WP_011043395.1, WP_011044091.1, WP_011044156.1, WP_238383585.1
GCF_000012345.1_ASM1234v1	Candidatus Pelagibacter ubique	Bacteria|Pseudomonadota|Alphaproteobacteria|Candidatus Pelagibacterales|Pelagibacteraceae|Candidatus Pelagibacter	0	0	0	0	0	1	0							WP_018413556.1
GCF_000012365.1_ASM1236v1	Burkholderia	Bacteria|Pseudomonadota|Betaproteobacteria|Burkholderiales|Burkholderiaceae	0	0	0	1	0	3	0					WP_009894562.1		WP_009892494.1, WP_009894019.1, WP_009897182.1
GCF_000012385.1_ASM1238v1	Rickettsia	Bacteria|Pseudomonadota|Alphaproteobacteria|Rickettsiales|Rickettsiaceae|Rickettsieae	0	0	0	0	0	0	0
GCF_000012445.1_ASM1244v1	Pseudomonadota	Bacteria	1	0	1	2	2	4	0		WP_011332799.1		WP_007959573.1	WP_011333521.1, WP_041475510.1	WP_011332797.1, WP_011333522.1	WP_007950955.1, WP_011332796.1, WP_011333414.1, WP_011334747.1
GCF_000012465.1_ASM1246v1	Cyanophyceae	Bacteria|Cyanobacteriota	0	0	0	0	0	3	0							WP_011293665.1, WP_011294264.1, WP_011295284.1
GCF_000012485.1_ASM1248v1	Chlorobium/Pelodictyon group	Bacteria|Chlorobiota|Chlorobiia|Chlorobiales|Chlorobiaceae	0	0	0	0	0	2	0							WP_011357477.1, WP_011357670.1
GCF_000012505.1_ASM1250v1	Cyanophyceae	Bacteria|Cyanobacteriota	0	0	0	1	1	2	0					WP_232179191.1	WP_011360169.1	WP_011360455.1, WP_041425355.1
GCF_000012525.1_ASM1252v1	Cyanophyceae	Bacteria|Cyanobacteriota	0	0	0	0	0	0	0
GCF_000012565.1_ASM1256v1	Ehrlichia	Bacteria|Pseudomonadota|Alphaproteobacteria|Rickettsiales|Anaplasmataceae	0	0	0	0	0	0	0
GCF_000012625.1_ASM1262v1	unclassified Synechococcus	Bacteria|Cyanobacteriota|Cyanophyceae|Synechococcales|Synechococcaceae|Synechococcus	0	0	0	0	0	2	0							WP_041434863.1, WP_041435565.1
GCF_000012645.1_ASM1264v1	Prochlorococcus	Bacteria|Cyanobacteriota|Cyanophyceae|Synechococcales|Prochlorococcaceae	0	0	0	0	0	3	0							WP_011375830.1, WP_011377001.1, WP_011377029.1
GCF_000012665.1_ASM1266v1	Desulfovibrionaceae	Bacteria|Thermodesulfobacteriota|Desulfovibrionia|Desulfovibrionales	0	0	0	0	0	1	0							WP_148204110.1
GCF_000012685.1_ASM1268v1	Bacteria	Bacteria|Unclassified	0	0	0	2	1	5	0					WP_011554933.1, WP_216608824.1	WP_026114019.1	WP_011555131.1, WP_011556411.1, WP_011556896.1, WP_026113905.1, WP_225909572.1
GCF_000012705.1_ASM1270v1	Streptococcus	Bacteria|Bacillota|Bacilli|Lactobacillales|Streptococcaceae	0	0	0	0	0	0	0
GCF_000012725.1_ASM1272v1	Hyphomicrobiales	Bacteria|Pseudomonadota|Alphaproteobacteria	0	0	0	0	0	1	0							WP_011315659.1
GCF_000012745.1_ASM1274v1	Thiobacillus denitrificans	Bacteria|Pseudomonadota|Betaproteobacteria|Nitrosomonadales|Thiobacillaceae|Thiobacillus	0	0	0	0	0	1	0							WP_011311568.1
GCF_000012765.1_ASM1276v1	Mycoplasma	Bacteria|Mycoplasmatota|Mollicutes|Mycoplasmataceae	0	0	0	0	0	0	0
GCF_000012785.1_ASM1278v1	Burkholderia	Bacteria|Pseudomonadota|Betaproteobacteria|Burkholderiales|Burkholderiaceae	1	0	0	2	1	4	0		WP_004521493.1			WP_004196528.1, WP_004531307.1	WP_004527025.1	WP_004198617.1, WP_004523452.1, WP_004524075.1, WP_004527026.1
GCF_000012805.1_ASM1280v1	Nitrosococcus oceani	Bacteria|Pseudomonadota|Gammaproteobacteria|Chromatiales|Chromatiaceae|Nitrosococcus	0	0	0	0	0	2	0							WP_011331115.1, WP_036497468.1
GCF_000012825.1_ASM1282v1	Bacteria	Bacteria|Unclassified	0	0	0	0	0	2	0							WP_007836156.1, WP_011964759.1
GCF_000012845.1_ASM1284v1	Bacteroidales	Bacteria|Bacteroidota|Bacteroidia	0	0	0	0	0	3	0							WP_005858940.1, WP_005860979.1, WP_011966929.1
GCF_000012865.1_ASM1286v1	Carboxydothermus	Bacteria|Bacillota|Clostridia|Thermoanaerobacterales|Thermoanaerobacteraceae	0	0	0	0	0	0	0
GCF_000012885.1_ASM1288v1	Syntrophotalea carbinolica	Bacteria|Thermodesulfobacteriota|Desulfuromonadia|Desulfuromonadales|Syntrophotaleaceae|Syntrophotalea	0	0	0	0	0	2	0							WP_011339669.1, WP_011342296.1
GCF_000012925.1_ASM1292v1	Geobacter metallireducens	Bacteria|Thermodesulfobacteriota|Desulfuromonadia|Geobacterales|Geobacteraceae|Geobacter	0	0	0	0	0	3	0							WP_004512779.1, WP_004513545.1, WP_004514333.1
GCF_000012945.1_ASM1294v1	Burkholderiaceae	Bacteria|Pseudomonadota|Betaproteobacteria|Burkholderiales	0	0	0	0	0	6	1							WP_011350305.1, WP_011351706.1, WP_011352894.1, WP_011353950.1, WP_011354111.1, WP_041493548.1	WP_041492715.1
GCF_000012965.1_ASM1296v1	Sulfurimonas	Bacteria|Campylobacterota|Epsilonproteobacteria|Campylobacterales|Sulfurimonadaceae	0	0	0	0	0	1	0							WP_011373380.1
GCF_000012985.1_ASM1298v1	Hahella chejuensis	Bacteria|Pseudomonadota|Gammaproteobacteria|Oceanospirillales|Hahellaceae|Hahella	1	1	0	3	2	3	0		WP_041598387.1	WP_041599022.1		WP_011394094.1, WP_011394609.1, WP_011400297.1	WP_011394608.1, WP_011400296.1	WP_011397595.1, WP_011398565.1, WP_049780822.1
GCF_000013005.1_ASM1300v1	Bacteria	Bacteria|Unclassified	0	0	0	0	0	3	0							WP_011414854.1, WP_011415215.1, WP_081432281.1
GCF_000013025.1_ASM1302v1	Hyphomonas	Bacteria|Pseudomonadota|Alphaproteobacteria|Hyphomonadales|Hyphomonadaceae	0	0	0	0	0	1	0							WP_049755113.1
GCF_000013045.1_ASM1304v1	Salinibacter ruber	Bacteria|Rhodothermota|Rhodothermia|Rhodothermales|Salinibacteraceae|Salinibacter	0	0	0	0	0	5	0							WP_011403203.1, WP_051010760.1, WP_162713315.1, WP_164923645.1, WP_231847293.1
GCF_000013085.1_ASM1308v1	Rhodospirillum rubrum	Bacteria|Pseudomonadota|Alphaproteobacteria|Rhodospirillales|Rhodospirillaceae|Rhodospirillum	0	0	0	0	0	0	0
GCF_000013125.1_ASM1312v1	Anaplasma phagocytophilum	Bacteria|Pseudomonadota|Alphaproteobacteria|Rickettsiales|Anaplasmataceae|Anaplasma|phagocytophilum group	0	0	0	0	0	0	0
GCF_000013145.1_ASM1314v1	Ehrlichia chaffeensis	Bacteria|Pseudomonadota|Alphaproteobacteria|Rickettsiales|Anaplasmataceae|Ehrlichia	0	0	0	0	0	0	0
GCF_000013165.1_ASM1316v1	Neorickettsia sennetsu	Bacteria|Pseudomonadota|Alphaproteobacteria|Rickettsiales|Anaplasmataceae|Neorickettsia	0	0	0	0	0	1	0							WP_227028976.1
GCF_000013185.1_ASM1318v1	Candidatus Baumannia cicadellinicola	Bacteria|Pseudomonadota|Gammaproteobacteria|Candidatus Baumannia	0	0	0	0	0	0	0
GCF_000013205.1_ASM1320v1	unclassified Synechococcus	Bacteria|Cyanobacteriota|Cyanophyceae|Synechococcales|Synechococcaceae|Synechococcus	0	0	0	0	0	1	0							WP_041438584.1
GCF_000013225.1_ASM1322v1	unclassified Synechococcus	Bacteria|Cyanobacteriota|Cyanophyceae|Synechococcales|Synechococcaceae|Synechococcus	0	0	0	0	0	1	0							WP_041437454.1
GCF_000013245.1_ASM1324v1	Helicobacter pylori	Bacteria|Campylobacterota|Epsilonproteobacteria|Campylobacterales|Helicobacteraceae|Helicobacter	0	0	0	0	0	0	0
GCF_000013265.1_ASM1326v1	Escherichia coli	Bacteria|Pseudomonadota|Gammaproteobacteria|Enterobacterales|Enterobacteriaceae|Escherichia	0	0	0	0	0	3	0							WP_000732237.1, WP_001298015.1, WP_001305234.1
GCF_000013285.1_ASM1328v1	Bacillota	Bacteria	0	0	0	0	0	0	0
GCF_000013305.1_ASM1330v1	Escherichia coli	Bacteria|Pseudomonadota|Gammaproteobacteria|Enterobacterales|Enterobacteriaceae|Escherichia	0	0	0	0	0	3	0							WP_000732235.1, WP_001298395.1, WP_001519150.1
GCF_000013325.1_ASM1332v1	Alphaproteobacteria	Bacteria|Pseudomonadota	0	0	0	0	0	1	0							WP_234007428.1
GCF_000013345.1_ASM1334v1	Actinomycetes	Bacteria|Actinomycetota	0	0	0	0	0	2	0							WP_011435366.1, WP_011438857.1
GCF_000013365.1_ASM1336v1	Nitrobacteraceae	Bacteria|Pseudomonadota|Alphaproteobacteria|Hyphomicrobiales	0	0	0	0	0	2	0							WP_011440412.1, WP_011441388.1
GCF_000013385.1_ASM1338v1	Anaeromyxobacter dehalogenans	Bacteria|Myxococcota|Myxococcia|Myxococcales|Cystobacterineae|Anaeromyxobacteraceae|Anaeromyxobacter	0	0	0	0	0	5	0							WP_011419524.1, WP_011421283.1, WP_011421296.1, WP_011422424.1, WP_011423197.1
GCF_000013405.1_ASM1340v1	Bacteria	Bacteria|Unclassified	0	0	0	0	0	1	0							WP_011418795.1
GCF_000013425.1_ASM1342v1	Staphylococcus aureus subsp. aureus NCTC 8325	Bacteria|Bacillota|Bacilli|Bacillales|Staphylococcaceae|Staphylococcus	0	0	0	0	0	2	0							YP_499275.1, YP_499528.1
GCF_000013465.1_ASM1346v1	Staphylococcus	Bacteria|Bacillota|Bacilli|Bacillales|Staphylococcaceae	0	0	0	0	0	2	0							WP_000766009.1, WP_001037807.1
GCF_000013485.1_ASM1348v1	Streptococcus	Bacteria|Bacillota|Bacilli|Lactobacillales|Streptococcaceae	0	0	0	0	0	0	0
GCF_000013505.1_ASM1350v1	Streptococcus	Bacteria|Bacillota|Bacilli|Lactobacillales|Streptococcaceae	0	0	0	0	0	0	0
GCF_000013545.1_ASM1354v1	Streptococcus	Bacteria|Bacillota|Bacilli|Lactobacillales|Streptococcaceae	0	0	0	0	0	0	0
GCF_000013565.1_ASM1356v1	Rhodobacterales	Bacteria|Pseudomonadota|Alphaproteobacteria	0	0	0	1	1	1	0					WP_011454386.1	WP_011454387.1	WP_011455618.1
GCF_000013585.1_ASM1358v1	Enterobacteriaceae	Bacteria|Pseudomonadota|Gammaproteobacteria|Enterobacterales	0	0	0	0	0	0	0
GCF_000013605.1_ASM1360v1	Burkholderiales	Bacteria|Pseudomonadota|Betaproteobacteria	1	0	0	1	1	4	0		WP_041790404.1			WP_011463907.1	WP_011463906.1	WP_011463236.1, WP_011463905.1, WP_011464820.1, WP_011464859.1
GCF_000013625.1_ASM1362v1	Bacteria	Bacteria|Unclassified	1	0	0	1	1	2	0		WP_012078788.1			WP_012078789.1	WP_012078790.1	WP_041296871.1, WP_187148357.1
GCF_000013645.1_ASM1364v1	Bacteria	Bacteria|Unclassified	1	0	0	1	1	6	0		WP_011492650.1			WP_011492651.1	WP_148223036.1	WP_011489345.1, WP_011492066.1, WP_011492389.1, WP_011492654.1, WP_020205766.1, WP_040123581.1
GCF_000013665.1_ASM1366v1	Saccharophagus degradans	Bacteria|Pseudomonadota|Gammaproteobacteria|Cellvibrionales|Cellvibrionaceae|Saccharophagus	1	0	0	1	1	1	0		WP_011467487.1			WP_011467486.1	WP_011467485.1	WP_011467484.1
GCF_000013705.1_ASM1370v1	Methylobacillus	Bacteria|Pseudomonadota|Betaproteobacteria|Nitrosomonadales|Methylophilaceae	0	0	0	0	0	3	0							WP_011480426.1, WP_011480648.1, WP_011480849.1
GCF_000013765.1_ASM1376v1	Shewanellaceae	Bacteria|Pseudomonadota|Gammaproteobacteria|Alteromonadales	0	1	1	2	2	2	0			WP_011495420.1	WP_011496818.1	WP_011495419.1, WP_011496817.1	WP_011495418.1, WP_011496816.1	WP_011495237.1, WP_011496747.1
GCF_000013785.1_ASM1378v1	Gammaproteobacteria	Bacteria|Pseudomonadota	0	0	0	0	0	1	0							WP_011914299.1
GCF_000013805.1_ASM1380v1	Enterobacterales	Bacteria|Pseudomonadota|Gammaproteobacteria	0	0	0	0	0	1	0							WP_002210421.1
GCF_000013825.1_ASM1382v1	Enterobacterales	Bacteria|Pseudomonadota|Gammaproteobacteria	0	0	0	0	0	1	0							WP_002210421.1
GCF_000013845.2_ASM1384v2	Bacillota	Bacteria	0	0	0	0	0	0	0
GCF_000013865.1_ASM1386v1	Comamonadaceae	Bacteria|Pseudomonadota|Betaproteobacteria|Burkholderiales	1	0	0	1	1	8	0		WP_011485655.1			WP_011485654.1	WP_041389054.1	WP_011481318.1, WP_011481645.1, WP_011483812.1, WP_011484252.1, WP_011485003.1, WP_011485058.1, WP_011485652.1, WP_232291464.1
GCF_000013885.1_ASM1388v1	Nitrobacteraceae	Bacteria|Pseudomonadota|Alphaproteobacteria|Hyphomicrobiales	1	0	0	1	1	4	0		WP_011505283.1			WP_011505284.1	WP_011505285.1	WP_011505286.1, WP_011509295.1, WP_011510585.1, WP_011511310.1
GCF_000013905.1_ASM1390v1	Psychrobacter	Bacteria|Pseudomonadota|Gammaproteobacteria|Moraxellales|Moraxellaceae	0	0	0	0	0	2	0							WP_011513606.1, WP_011513873.1
GCF_000013925.1_ASM1392v2	Actinomycetes	Bacteria|Actinomycetota	0	0	0	0	0	3	0							WP_011738523.1, WP_011740016.1, WP_011740256.1
GCF_000013985.1_ASM1398v1	Sphingopyxis	Bacteria|Pseudomonadota|Alphaproteobacteria|Sphingomonadales|Sphingomonadaceae	1	0	0	1	1	3	0		WP_011541851.1			WP_011541850.1	WP_011541849.1	WP_011542347.1, WP_011542949.1, WP_011543213.1
GCF_000014005.1_ASM1400v1	Candidatus Koribacter versatilis	Bacteria|Acidobacteriota|Terriglobia|Terriglobales|Acidobacteriaceae|Candidatus Koribacter	0	1	0	1	1	10	0			WP_011521333.1		WP_011521334.1	WP_011521335.1	WP_011521336.1, WP_011522126.1, WP_011522593.1, WP_011522724.1, WP_011523700.1, WP_011523755.1, WP_011524519.1, WP_011524530.1, WP_011524693.1, WP_228370724.1
GCF_000014025.1_ASM1402v1	Aliarcobacter butzleri	Bacteria|Campylobacterota|Epsilonproteobacteria|Campylobacterales|Arcobacteraceae|Aliarcobacter	0	0	0	0	0	2	0							WP_004510158.1, WP_012013139.1
GCF_000014045.1_ASM1404v1	Rhodobacterales	Bacteria|Pseudomonadota|Alphaproteobacteria	1	0	0	1	1	1	0		WP_011568109.1			WP_011568108.1	WP_011568107.1	WP_011568106.1
GCF_000014065.1_ASM1406v1	Rhodobacterales	Bacteria|Pseudomonadota|Alphaproteobacteria	1	0	0	1	1	1	0		WP_011539050.1			WP_011539051.1	WP_011539052.1	WP_011539053.1
GCF_000014105.1_ASM1410v1	Bacteria	Bacteria|Unclassified	0	0	1	1	1	2	0				WP_002215148.1	WP_002224718.1	WP_002233320.1	WP_002216361.1, WP_002218247.1
GCF_000014125.1_ASM1412v1	Bacteria	Bacteria|Unclassified	0	0	0	0	0	0	0
GCF_000014145.1_ASM1414v1	Cytophaga hutchinsonii	Bacteria|Bacteroidota|Cytophagia|Cytophagales|Cytophagaceae|Cytophaga	0	0	0	1	1	3	0					WP_011586443.1	WP_011586442.1	WP_011583969.1, WP_011584502.1, WP_011586441.1
GCF_000014185.1_ASM1418v1	Rubrobacter xylanophilus	Bacteria|Actinomycetota|Rubrobacteria|Rubrobacterales|Rubrobacteraceae|Rubrobacter	0	0	0	0	0	5	0							WP_011563081.1, WP_011563892.1, WP_011564032.1, WP_011565982.1, WP_049761153.1
GCF_000014205.1_ASM1420v1	Bacteria	Bacteria|Unclassified	0	0	0	0	0	0	0
GCF_000014225.1_ASM1422v1	Paraglaciecola	Bacteria|Pseudomonadota|Gammaproteobacteria|Alteromonadales|Alteromonadaceae	0	0	0	1	1	5	0					WP_011575664.1	WP_011575663.1	WP_011573756.1, WP_011574504.1, WP_011575125.1, WP_011575732.1, WP_041713557.1
GCF_000014285.2_ASM1428v2	Acetobacteraceae	Bacteria|Pseudomonadota|Alphaproteobacteria|Rhodospirillales	0	0	0	0	0	0	0
GCF_000014345.1_ASM1434v1	Pseudomonadota	Bacteria	0	0	0	0	0	0	0
GCF_000014365.2_ASM1436v2	Streptococcus	Bacteria|Bacillota|Bacilli|Lactobacillales|Streptococcaceae	0	0	0	0	0	0	0
GCF_000014385.1_ASM1438v1	Oenococcus oeni	Bacteria|Bacillota|Bacilli|Lactobacillales|Lactobacillaceae|Oenococcus	0	0	0	0	0	0	0
GCF_000014405.1_ASM1440v1	Lactobacillus	Bacteria|Bacillota|Bacilli|Lactobacillales|Lactobacillaceae	0	0	0	0	0	0	0
GCF_000014425.1_ASM1442v1	Lactobacillus gasseri	Bacteria|Bacillota|Bacilli|Lactobacillales|Lactobacillaceae|Lactobacillus	0	0	0	0	0	0	0
GCF_000014445.1_ASM1444v1	Leuconostoc	Bacteria|Bacillota|Bacilli|Lactobacillales|Lactobacillaceae	0	0	0	0	0	0	0
GCF_000014465.1_ASM1446v1	Terrabacteria group	Bacteria	0	0	0	0	0	0	0
GCF_000014485.1_ASM1448v1	Streptococcus	Bacteria|Bacillota|Bacilli|Lactobacillales|Streptococcaceae	0	0	0	0	0	0	0
GCF_000014505.1_ASM1450v1	Lactobacillales	Bacteria|Bacillota|Bacilli	0	0	0	0	0	0	0
GCF_000014525.1_ASM1452v1	Terrabacteria group	Bacteria	0	0	0	0	0	0	0
GCF_000014545.1_ASM1454v1	Bacteria	Bacteria|Unclassified	0	0	0	0	0	1	0							WP_011675782.1
GCF_000014565.1_ASM1456v1	Actinomycetes	Bacteria|Actinomycetota	0	0	0	0	0	8	0							WP_007300316.1, WP_009473632.1, WP_011596692.1, WP_011597793.1, WP_011598320.1, WP_011600179.1, WP_029539447.1, WP_050787400.1
GCF_000014585.1_ASM1458v1	Cyanophyceae	Bacteria|Cyanobacteriota	0	0	0	0	0	3	0							WP_041427045.1, WP_041427051.1, WP_083756065.1
GCF_000014605.1_ASM1460v1	Francisella tularensis	Bacteria|Pseudomonadota|Gammaproteobacteria|Thiotrichales|Francisellaceae|Francisella	0	0	0	0	0	1	0							WP_011648740.1
GCF_000014625.1_ASM1462v1	Bacteria	Bacteria|Unclassified	0	0	1	1	1	3	0				WP_003091625.1	WP_003091624.1	WP_003138335.1	WP_003090958.1, WP_003091622.1, WP_003093607.1
GCF_000014645.1_ASM1464v1	Francisella	Bacteria|Pseudomonadota|Gammaproteobacteria|Thiotrichales|Francisellaceae	0	0	0	1	1	1	0					WP_003039954.1	WP_003039951.1	WP_003037011.1
GCF_000014685.1_ASM1468v1	Shewanella	Bacteria|Pseudomonadota|Gammaproteobacteria|Alteromonadales|Shewanellaceae	0	1	1	2	2	2	0			WP_011621764.1	WP_011623021.1	WP_011621763.1, WP_011623020.1	WP_011621762.1, WP_011623019.1	WP_011622009.1, WP_041408792.1
GCF_000014705.1_ASM1470v1	Gammaproteobacteria	Bacteria|Pseudomonadota	0	1	1	2	2	2	0			WP_011636379.1	WP_011637867.1	WP_011636378.1, WP_011637866.1	WP_011636377.1, WP_011637865.1	WP_011635696.1, WP_011637002.1
GCF_000014725.1_ASM1472v1	Syntrophomonas wolfei	Bacteria|Bacillota|Clostridia|Eubacteriales|Syntrophomonadaceae|Syntrophomonas	0	0	0	0	0	0	0
GCF_000014745.1_ASM1474v1	Maricaulis maris	Bacteria|Pseudomonadota|Alphaproteobacteria|Maricaulales|Maricaulaceae|Maricaulis	1	0	0	1	1	1	0		WP_011643970.1			WP_011643969.1	WP_011643968.1	WP_011643967.1
GCF_000014765.1_ASM1476v1	Bacteria	Bacteria|Unclassified	0	0	0	0	0	2	0							WP_011633802.1, WP_011634253.1
GCF_000014785.1_ASM1478v1	Alkalilimnicola ehrlichii	Bacteria|Pseudomonadota|Gammaproteobacteria|Chromatiales|Ectothiorhodospiraceae|Alkalilimnicola	0	0	0	0	0	1	0							WP_198003237.1
GCF_000014805.1_ASM1480v1	Gammaproteobacteria	Bacteria|Pseudomonadota	1	0	0	1	1	2	0		WP_011706878.1			WP_011706877.1	WP_011706876.1	WP_011706875.1, WP_016352231.1
GCF_000014845.1_ASM1484v1	Escherichia coli	Bacteria|Pseudomonadota|Gammaproteobacteria|Enterobacterales|Enterobacteriaceae|Escherichia	0	0	0	0	0	2	0							WP_000732237.1, WP_001305234.1
GCF_000014865.1_ASM1486v1	Magnetococcus marinus	Bacteria|Pseudomonadota|Alphaproteobacteria|Magnetococcales|Magnetococcaceae|Magnetococcus	0	0	0	0	0	0	0
GCF_000014885.1_ASM1488v1	Shewanella	Bacteria|Pseudomonadota|Gammaproteobacteria|Alteromonadales|Shewanellaceae	1	0	1	2	2	2	0		WP_020910375.1		WP_020911858.1	WP_020910376.1, WP_044555764.1	WP_020910377.1, WP_020911860.1	WP_020912982.1, WP_020913541.1
GCF_000014925.1_ASM1492v1	Bacteria	Bacteria|Unclassified	0	0	0	0	0	3	0							WP_011775302.1, WP_014921055.1, WP_014923279.1
GCF_000014965.1_ASM1496v1	Bacteria	Bacteria|Unclassified	0	0	0	0	0	2	0							WP_011698373.1, WP_011700186.1
GCF_000014985.1_ASM1498v1	Actinomycetes	Bacteria|Actinomycetota	0	0	0	0	0	3	0							WP_003875410.1, WP_003876748.1, WP_009978246.1
GCF_000015005.1_ASM1500v1	Actinomycetes	Bacteria|Actinomycetota	0	0	0	1	0	6	1					WP_003893532.1		WP_003893738.1, WP_003895688.1, WP_003896605.1, WP_011728928.1, WP_011729818.1, WP_011730365.1	WP_223495495.1
GCF_000015025.1_ASM1502v1	Actinomycetes	Bacteria|Actinomycetota	0	0	0	0	0	3	0							WP_011718984.1, WP_011720200.1, WP_011720945.1
GCF_000015045.1_ASM1504v1	Bacteria	Bacteria|Unclassified	0	0	0	0	0	1	0							WP_011734822.1
GCF_000015065.1_ASM1506v1	Bacillus	Bacteria|Bacillota|Bacilli|Bacillales|Bacillaceae	0	0	0	0	0	5	0							WP_000236345.1, WP_000236633.1, WP_000968618.1, WP_001071546.1, WP_001071557.1
GCF_000015085.1_ASM1508v1	Campylobacter fetus	Bacteria|Campylobacterota|Epsilonproteobacteria|Campylobacterales|Campylobacteraceae|Campylobacter	0	0	0	0	0	1	0							WP_002847862.1
GCF_000015105.1_ASM1510v1	Gammaproteobacteria incertae sedis	Bacteria|Pseudomonadota|Gammaproteobacteria	0	0	0	0	0	0	0
GCF_000015125.1_ASM1512v1	Chlorobiaceae	Bacteria|Chlorobiota|Chlorobiia|Chlorobiales	0	0	0	0	0	2	0							WP_011744820.1, WP_011745377.1
GCF_000015165.1_ASM1516v1	Hyphomicrobiales	Bacteria|Pseudomonadota|Alphaproteobacteria	1	1	0	2	2	6	0		WP_012043503.1	WP_041750678.1		WP_012043504.1, WP_012043510.1	WP_012043509.1, WP_168167896.1	WP_012042598.1, WP_012043955.1, WP_012045512.1, WP_012046003.1, WP_012046627.1, WP_063719786.1
GCF_000015185.1_ASM1518v1	Gammaproteobacteria	Bacteria|Pseudomonadota	0	0	1	1	1	1	0				WP_011789035.1	WP_014610751.1	WP_011789037.1	WP_011788697.1
GCF_000015245.1_ASM1524v1	Shewanella amazonensis	Bacteria|Pseudomonadota|Gammaproteobacteria|Alteromonadales|Shewanellaceae|Shewanella	0	0	1	1	1	3	0				WP_011759420.1	WP_011759421.1	WP_011759422.1	WP_011759504.1, WP_011759571.1, WP_011760958.1
GCF_000015265.1_ASM1526v1	Actinomycetes	Bacteria|Actinomycetota	0	0	0	0	0	5	0							WP_011754814.1, WP_011755161.1, WP_011755536.1, WP_011756316.1, WP_011756765.1
GCF_000015285.1_ASM1528v1	Psychromonas ingrahamii	Bacteria|Pseudomonadota|Gammaproteobacteria|Alteromonadales|Psychromonadaceae|Psychromonas	1	0	0	1	1	1	0		WP_011769350.1			WP_011769349.1	WP_011769347.1	WP_011769346.1
GCF_000015305.1_ASM1530v1	Actinomycetes	Bacteria|Actinomycetota	0	0	0	0	0	5	0							WP_011780604.1, WP_011780786.1, WP_011781744.1, WP_036371339.1, WP_162144939.1
GCF_000015325.1_ASM1532v1	Burkholderiales	Bacteria|Pseudomonadota|Betaproteobacteria	0	0	0	0	0	1	0							WP_011793919.1
GCF_000015345.1_ASM1534v1	Dichelobacter nodosus	Bacteria|Pseudomonadota|Gammaproteobacteria|Cardiobacteriales|Cardiobacteriaceae|Dichelobacter	0	0	0	0	0	0	0
GCF_000015365.1_ASM1536v1	Pseudomonadota	Bacteria	0	0	0	0	0	2	0							WP_011783639.1, WP_011783718.1
GCF_000015385.1_ASM1538v1	Lactobacillaceae	Bacteria|Bacillota|Bacilli|Lactobacillales	0	0	0	0	0	0	0
GCF_000015445.1_ASM1544v1	Bartonella bacilliformis	Bacteria|Pseudomonadota|Alphaproteobacteria|Hyphomicrobiales|Bartonellaceae|Bartonella	0	0	0	0	0	0	0
GCF_000015465.1_ASM1546v1	Burkholderia mallei	Bacteria|Pseudomonadota|Betaproteobacteria|Burkholderiales|Burkholderiaceae|Burkholderia|pseudomallei group	0	0	0	1	0	2	0					WP_004196528.1		WP_004198617.1, WP_004198664.1
GCF_000015485.1_ASM1548v1	Desulfovibrio	Bacteria|Thermodesulfobacteriota|Desulfovibrionia|Desulfovibrionales|Desulfovibrionaceae	0	0	0	1	0	1	0					WP_011791576.1		WP_011791692.1
GCF_000015505.1_ASM1550v1	Betaproteobacteria	Bacteria|Pseudomonadota	1	0	0	1	1	2	0		WP_011801743.1			WP_011801744.1	WP_011801745.1	WP_011801746.1, WP_011802303.1
GCF_000015525.1_ASM1552v1	Campylobacter	Bacteria|Campylobacterota|Epsilonproteobacteria|Campylobacterales|Campylobacteraceae	0	0	0	0	0	0	0
GCF_000015565.1_ASM1556v1	Comamonadaceae	Bacteria|Pseudomonadota|Betaproteobacteria|Burkholderiales	0	0	0	0	0	0	0
GCF_000015585.1_ASM1558v1	Halorhodospira halophila	Bacteria|Pseudomonadota|Gammaproteobacteria|Chromatiales|Ectothiorhodospiraceae|Halorhodospira	0	0	0	0	0	1	0							WP_011813970.1
GCF_000015605.1_ASM1560v1	Burkholderia	Bacteria|Pseudomonadota|Betaproteobacteria|Burkholderiales|Burkholderiaceae	0	0	0	1	0	3	0					WP_004196528.1		WP_004188419.1, WP_004198617.1, WP_004198664.1
GCF_000015625.1_ASM1562v1	Burkholderia	Bacteria|Pseudomonadota|Betaproteobacteria|Burkholderiales|Burkholderiaceae	0	0	0	1	0	3	0					WP_004196528.1		WP_004188419.1, WP_004198617.1, WP_004198664.1
GCF_000015645.1_ASM1564v1	Prochlorococcus	Bacteria|Cyanobacteriota|Cyanophyceae|Synechococcales|Prochlorococcaceae	0	0	0	0	0	3	0							WP_011817757.1, WP_011818975.1, WP_011819019.1
GCF_000015665.1_ASM1566v1	Prochlorococcus	Bacteria|Cyanobacteriota|Cyanophyceae|Synechococcales|Prochlorococcaceae	0	0	0	0	0	3	0							WP_011819617.1, WP_011820559.1, WP_011820824.1
GCF_000015685.1_ASM1568v1	Cyanophyceae	Bacteria|Cyanobacteriota	0	0	0	0	0	3	0							WP_011823111.1, WP_011823474.1, WP_011824341.1
GCF_000015705.1_ASM1570v1	Synechococcales	Bacteria|Cyanobacteriota|Cyanophyceae	0	0	0	1	1	2	0					WP_011826687.1	WP_011826688.1	WP_011826239.1, WP_236069792.1
GCF_000015725.1_ASM1572v1	Pseudomonadota	Bacteria	1	1	0	2	2	2	0		WP_011830542.1	WP_011830415.1		WP_011830541.1, WP_041929700.1	WP_011830413.1, WP_011830540.1	WP_011827615.1, WP_011830539.1
GCF_000015745.1_ASM1574v1	Bacillaceae	Bacteria|Bacillota|Bacilli|Bacillales	0	0	0	0	0	4	0							WP_011886648.1, WP_011886656.1, WP_011886994.1, WP_011887644.1
GCF_000015785.2_ASM1578v2	Bacillus	Bacteria|Bacillota|Bacilli|Bacillales|Bacillaceae	0	0	0	0	0	2	0							WP_007609195.1, WP_012117101.1
GCF_000015845.1_ASM1584v1	Shewanella	Bacteria|Pseudomonadota|Gammaproteobacteria|Alteromonadales|Shewanellaceae	0	1	1	2	2	3	0			WP_006083895.1	WP_011847063.1	WP_011847062.1, WP_011847550.1	WP_011847061.1, WP_011847551.1	WP_011846585.1, WP_011847229.1, WP_011847349.1
GCF_000015865.1_ASM1586v1	Acetivibrio thermocellus	Bacteria|Bacillota|Clostridia|Eubacteriales|Oscillospiraceae|Acetivibrio	0	0	0	0	0	0	0
GCF_000015885.1_ASM1588v1	Bacteria	Bacteria|Unclassified	0	0	0	0	0	1	0							WP_005599813.1
GCF_000015905.1_ASM1590v1	Burkholderia	Bacteria|Pseudomonadota|Betaproteobacteria|Burkholderiales|Burkholderiaceae	0	0	0	1	0	3	0					WP_004196528.1		WP_004188419.1, WP_004198617.1, WP_004553354.1
GCF_000015925.1_ASM1592v1	Burkholderia	Bacteria|Pseudomonadota|Betaproteobacteria|Burkholderiales|Burkholderiaceae	1	0	0	2	1	4	0		WP_004521493.1			WP_004196528.1, WP_004531307.1	WP_004521491.1	WP_004188419.1, WP_004198617.1, WP_004521490.1, WP_004524075.1
GCF_000015965.1_ASM1596v1	Prochlorococcus	Bacteria|Cyanobacteriota|Cyanophyceae|Synechococcales|Prochlorococcaceae	0	0	0	0	0	3	0							WP_011862306.1, WP_011863472.1, WP_011863513.1
GCF_000016045.1_ASM1604v1	Salmonella	Bacteria|Pseudomonadota|Gammaproteobacteria|Enterobacterales|Enterobacteriaceae	0	0	0	0	0	1	0							WP_001592732.1
GCF_000016065.1_ASM1606v1	Shewanellaceae	Bacteria|Pseudomonadota|Gammaproteobacteria|Alteromonadales	0	0	1	1	1	2	0				WP_011866039.1	WP_011866038.1	WP_011866037.1	WP_011865538.1, WP_011866074.1
GCF_000016105.1_ASM1610v1	Francisella tularensis	Bacteria|Pseudomonadota|Gammaproteobacteria|Thiotrichales|Francisellaceae|Francisella	0	0	0	1	1	1	0					WP_003025492.1	WP_003020679.1	WP_003025494.1
GCF_000016145.1_ASM1614v1	Mycobacterium tuberculosis complex	Bacteria|Actinomycetota|Actinomycetes|Mycobacteriales|Mycobacteriaceae|Mycobacterium	0	0	0	0	0	4	0							WP_003413574.1, WP_003415171.1, WP_003415994.1, WP_003418942.1
GCF_000016165.1_ASM1616v1	Eubacteriales	Bacteria|Bacillota|Clostridia	0	0	0	0	0	0	0
GCF_000016185.1_ASM1618v1	Rhodospirillum centenum	Bacteria|Pseudomonadota|Alphaproteobacteria|Rhodospirillales|Rhodospirillaceae|Rhodospirillum	0	0	0	0	0	0	0
GCF_000016245.1_ASM1624v1	Vibrio	Bacteria|Pseudomonadota|Gammaproteobacteria|Vibrionales|Vibrionaceae	0	0	0	0	0	1	0							WP_001094294.1
GCF_000016265.1_ASM1626v1	Rhizobiaceae	Bacteria|Pseudomonadota|Alphaproteobacteria|Hyphomicrobiales	2	0	0	1	1	7	0		WP_007698917.1, WP_007698920.1			WP_012652967.1	WP_007698905.1	WP_007696214.1, WP_007700805.1, WP_012649266.1, WP_012651009.1, WP_012652968.1, WP_012653256.1, WP_174006341.1
GCF_000016285.1_ASM1628v1	Alphaproteobacteria	Bacteria|Pseudomonadota	0	0	0	0	0	3	0							WP_012654098.1, WP_015916452.1, WP_015917005.1
GCF_000016305.1_ASM1630v1	Bacteria	Bacteria|Unclassified	0	0	0	0	0	3	0							WP_002914024.1, WP_002917920.1, WP_012068500.1
GCF_000016325.1_ASM1632v1	Bacteria	Bacteria|Unclassified	0	0	0	0	0	3	0							WP_012016788.1, WP_015960030.1, WP_015960539.1
GCF_000016345.1_ASM1634v1	Polynucleobacter asymbioticus	Bacteria|Pseudomonadota|Betaproteobacteria|Burkholderiales|Burkholderiaceae|Polynucleobacter	0	0	0	0	0	2	0							WP_011902401.1, WP_011903291.1
GCF_000016425.1_ASM1642v1	Micromonosporaceae	Bacteria|Actinomycetota|Actinomycetes|Micromonosporales	0	0	0	1	0	4	1					WP_012014283.1		WP_011905024.1, WP_012015736.1, WP_026274791.1, WP_026274888.1	WP_012014282.1
GCF_000016445.1_ASM1644v1	Enterobacterales	Bacteria|Pseudomonadota|Gammaproteobacteria	0	0	0	0	0	1	0							WP_002210421.1
GCF_000016505.1_ASM1650v1	Bacillota	Bacteria	0	0	0	0	0	0	0
GCF_000016545.1_ASM1654v1	Archaea	Archaea|Unclassified	0	0	0	0	0	0	0
GCF_000016625.1_ASM1662v1	Rickettsia	Bacteria|Pseudomonadota|Alphaproteobacteria|Rickettsiales|Rickettsiaceae|Rickettsieae	0	0	0	0	0	0	0
GCF_000016645.1_ASM1664v1	Flavobacteriaceae	Bacteria|Bacteroidota|Flavobacteriia|Flavobacteriales	0	0	0	0	0	9	0							WP_008463838.1, WP_012024202.1, WP_012024431.1, WP_012024611.1, WP_012025293.1, WP_012025296.1, WP_012025480.1, WP_044047955.1, WP_235023050.1
GCF_000016665.1_ASM1666v1	Roseiflexus sp. RS-1	Bacteria|Chloroflexota|Chloroflexia|Chloroflexales|Roseiflexineae|Roseiflexaceae|Roseiflexus	0	0	0	0	0	0	0
GCF_000016685.1_ASM1668v1	Bacteria	Bacteria|Unclassified	0	0	0	0	0	1	0							WP_005599813.1
GCF_000016725.1_ASM1672v1	Acidiphilium	Bacteria|Pseudomonadota|Alphaproteobacteria|Rhodospirillales|Acetobacteraceae	0	0	0	0	0	4	0							WP_007421898.1, WP_011930558.1, WP_011942129.1, WP_013639423.1
GCF_000016745.1_ASM1674v1	Geobacteraceae	Bacteria|Thermodesulfobacteriota|Desulfuromonadia|Geobacterales	0	0	0	0	0	2	0							WP_011940156.1, WP_011940709.1
GCF_000016785.1_ASM1678v1	Thermotoga	Bacteria|Thermotogota|Thermotogae|Thermotogales|Thermotogaceae	0	0	0	0	0	0	0
GCF_000016805.1_ASM1680v1	Staphylococcus	Bacteria|Bacillota|Bacilli|Bacillales|Staphylococcaceae	0	0	0	0	0	2	0							WP_000766008.1, WP_001037807.1
GCF_000016825.1_ASM1682v1	Lactobacillaceae	Bacteria|Bacillota|Bacilli|Lactobacillales	0	0	0	0	0	0	0
GCF_000016845.1_ASM1684v1	Brucella	Bacteria|Pseudomonadota|Alphaproteobacteria|Hyphomicrobiales|Brucellaceae|Brucella/Ochrobactrum group	0	0	0	0	0	1	0							WP_006015186.1
GCF_000016905.1_ASM1690v1	Thermosipho	Bacteria|Thermotogota|Thermotogae|Thermotogales|Fervidobacteriaceae	0	0	0	0	0	0	0
GCF_000016925.1_ASM1692v1	Mycobacterium tuberculosis complex	Bacteria|Actinomycetota|Actinomycetes|Mycobacteriales|Mycobacteriaceae|Mycobacterium	0	0	0	0	0	4	0							WP_003413574.1, WP_003415171.1, WP_003415994.1, WP_003418942.1
GCF_000016945.1_ASM1694v1	Bacteria	Bacteria|Unclassified	0	0	0	0	0	1	0							WP_002210421.1
GCF_000016965.1_ASM1696v1	Clostridium	Bacteria|Bacillota|Clostridia|Eubacteriales|Clostridiaceae	0	0	0	1	0	1	0					WP_012059664.1		WP_012059162.1
GCF_000016985.1_ASM1698v1	Bacteria	Bacteria|Unclassified	0	0	0	0	0	0	0
GCF_000017005.1_ASM1700v1	Bacteria	Bacteria|Unclassified	0	0	0	0	0	0	0
GCF_000017025.1_ASM1702v1	Bacteria	Bacteria|Unclassified	0	0	0	0	0	0	0
GCF_000017045.1_ASM1704v1	Bacteria	Bacteria|Unclassified	0	0	0	0	0	0	0
GCF_000017065.1_ASM1706v1	Bacteria	Bacteria|Unclassified	0	0	0	0	0	0	0
GCF_000017085.1_ASM1708v1	Staphylococcus	Bacteria|Bacillota|Bacilli|Bacillales|Staphylococcaceae	0	0	0	0	0	2	0							WP_000766009.1, WP_001037807.1
GCF_000017105.1_ASM1710v1	Coxiella burnetii	Bacteria|Pseudomonadota|Gammaproteobacteria|Legionellales|Coxiellaceae|Coxiella	0	0	0	0	0	2	0							WP_011996651.1, WP_011996948.1
GCF_000017145.1_ASM1714v1	Hyphomicrobiales	Bacteria|Pseudomonadota|Alphaproteobacteria	0	0	0	0	0	4	0							WP_011969602.1, WP_011970107.1, WP_011974312.1, WP_012067664.1
GCF_000017205.1_ASM1720v1	Pseudomonadota	Bacteria	0	0	2	2	2	4	0				WP_003156537.1, WP_003157571.1	WP_012074332.1, WP_012074943.1	WP_012074333.1, WP_041025307.1	WP_003156539.1, WP_012074254.1, WP_012074334.1, WP_012075250.1
GCF_000017265.1_ASM1726v1	Phenylobacterium zucineum	Bacteria|Pseudomonadota|Alphaproteobacteria|Caulobacterales|Caulobacteraceae|Phenylobacterium	0	0	0	0	0	0	0
GCF_000017305.1_ASM1730v1	Kineococcus radiotolerans	Bacteria|Actinomycetota|Actinomycetes|Kineosporiales|Kineosporiaceae|Kineococcus	0	0	0	0	0	3	0							WP_012084446.1, WP_012087112.1, WP_041291901.1
GCF_000017325.1_ASM1732v1	Shewanella	Bacteria|Pseudomonadota|Gammaproteobacteria|Alteromonadales|Shewanellaceae	0	1	1	2	2	3	0			WP_012090005.1	WP_012089495.1	WP_012089494.1, WP_012090006.1	WP_012089493.1, WP_012090007.1	WP_011847229.1, WP_012088926.1, WP_012089738.1
GCF_000017405.1_ASM1740v1	Brucella/Ochrobactrum group	Bacteria|Pseudomonadota|Alphaproteobacteria|Hyphomicrobiales|Brucellaceae	0	0	0	0	0	2	0							WP_011982742.1, WP_012093199.1
GCF_000017425.1_ASM1742v1	Bacillus	Bacteria|Bacillota|Bacilli|Bacillales|Bacillaceae	0	0	0	0	0	3	0							WP_012095535.1, WP_012095540.1, WP_012096287.1
GCF_000017445.4_ASM1744v3	Rickettsia	Bacteria|Pseudomonadota|Alphaproteobacteria|Rickettsiales|Rickettsiaceae|Rickettsieae	0	0	0	0	0	0	0
GCF_000017465.2_ASM1746v2	Campylobacter	Bacteria|Campylobacterota|Epsilonproteobacteria|Campylobacterales|Campylobacteraceae	0	0	0	0	0	1	0							WP_009650464.1
GCF_000017505.1_ASM1750v1	Anaeromyxobacter	Bacteria|Myxococcota|Myxococcia|Myxococcales|Cystobacterineae|Anaeromyxobacteraceae	0	0	0	1	1	4	0					WP_011985868.1	WP_011985867.1	WP_011984896.1, WP_011985665.1, WP_012099010.1, WP_041448086.1
GCF_000017545.1_ASM1754v1	Fervidobacteriaceae	Bacteria|Thermotogota|Thermotogae|Thermotogales	0	0	0	0	0	0	0
GCF_000017565.1_ASM1756v1	Pseudomonadota	Bacteria	0	0	0	0	0	3	0							WP_012111304.1, WP_012111619.1, WP_012112385.1
GCF_000017585.1_ASM1758v1	Campylobacter	Bacteria|Campylobacterota|Epsilonproteobacteria|Campylobacterales|Campylobacteraceae	0	0	0	0	0	1	0							WP_012109486.1
GCF_000017605.1_ASM1760v1	Leptospira	Bacteria|Spirochaetota|Spirochaetia|Leptospirales|Leptospiraceae	0	0	0	0	0	2	0							WP_012387678.1, WP_012388373.1
GCF_000017665.1_ASM1766v1	Enterobacterales	Bacteria|Pseudomonadota|Gammaproteobacteria	0	0	0	0	0	1	0							WP_012125935.1
GCF_000017685.1_ASM1768v1	Leptospira	Bacteria|Spirochaetota|Spirochaetia|Leptospirales|Leptospiraceae	0	0	0	0	0	2	0							WP_012387678.1, WP_012388373.1
GCF_000017705.1_ASM1770v1	Vibrio	Bacteria|Pseudomonadota|Gammaproteobacteria|Vibrionales|Vibrionaceae	1	0	0	1	1	1	0		WP_005536405.1			WP_041853433.1	WP_012126616.1	WP_012126617.1
GCF_000017725.2_ASM1772v2	Campylobacter	Bacteria|Campylobacterota|Epsilonproteobacteria|Campylobacterales|Campylobacteraceae	0	0	0	0	0	1	0							WP_012001506.1
GCF_000017745.1_ASM1774v1	Enterobacteriaceae	Bacteria|Pseudomonadota|Gammaproteobacteria|Enterobacterales	0	0	0	0	0	2	0							WP_000732233.1, WP_001094726.1
GCF_000017765.1_ASM1776v1	Enterobacteriaceae	Bacteria|Pseudomonadota|Gammaproteobacteria|Enterobacterales	0	0	0	0	0	2	0							WP_000732240.1, WP_001094726.1
GCF_000017785.1_ASM1778v1	Francisella tularensis	Bacteria|Pseudomonadota|Gammaproteobacteria|Thiotrichales|Francisellaceae|Francisella	0	0	0	1	0	1	0					WP_010030867.1		WP_003016728.1
GCF_000017805.1_ASM1780v1	Roseiflexus	Bacteria|Chloroflexota|Chloroflexia|Chloroflexales|Roseiflexineae|Roseiflexaceae	0	0	0	0	0	0	0
GCF_000017845.1_ASM1784v1	Oscillatoriophycideae	Bacteria|Cyanobacteriota|Cyanophyceae	0	0	0	0	0	3	0							WP_009544567.1, WP_009544594.1, WP_009545810.1
GCF_000017865.1_ASM1786v1	Thermotogaceae	Bacteria|Thermotogota|Thermotogae|Thermotogales	0	0	0	0	0	0	0
GCF_000017885.4_ASM1788v4	Bacteria	Bacteria|Unclassified	0	0	0	0	0	3	0							WP_012009252.1, WP_012010128.1, WP_025093362.1
GCF_000017905.1_ASM1790v1	Campylobacter	Bacteria|Campylobacterota|Epsilonproteobacteria|Campylobacterales|Campylobacteraceae	0	0	0	0	0	0	0
GCF_000017965.1_ASM1796v1	Bacteria	Bacteria|Unclassified	0	0	0	0	0	2	0							WP_012293031.1, WP_031419005.1
GCF_000017985.1_ASM1798v1	Enterobacteriaceae	Bacteria|Pseudomonadota|Gammaproteobacteria|Enterobacterales	0	0	0	0	0	2	0							WP_000732240.1, WP_001094726.1
GCF_000018025.1_ASM1802v1	Shewanella	Bacteria|Pseudomonadota|Gammaproteobacteria|Alteromonadales|Shewanellaceae	1	0	1	2	2	5	0		WP_012144714.1		WP_012143195.1	WP_012143194.1, WP_012144713.1	WP_012143193.1, WP_012144712.1	WP_012141734.1, WP_012141773.1, WP_012142495.1, WP_012142904.1, WP_012143085.1
GCF_000018045.1_ASM1804v1	Enterobacterales	Bacteria|Pseudomonadota|Gammaproteobacteria	0	0	0	0	0	3	0							WP_012131413.1, WP_012135240.1, WP_024130489.1
GCF_000018065.1_ASM1806v1	Prochlorococcus marinus	Bacteria|Cyanobacteriota|Cyanophyceae|Synechococcales|Prochlorococcaceae|Prochlorococcus	0	0	0	0	0	4	0							WP_012007065.1, WP_012007975.1, WP_012008275.1, WP_041484479.1
GCF_000018105.1_ASM1810v1	Cyanophyceae	Bacteria|Cyanobacteriota	1	0	0	1	1	7	1		WP_012163454.1			WP_238549254.1	WP_012163452.1	WP_012164736.1, WP_012164747.1, WP_012165555.1, WP_012166327.1, WP_012167297.1, WP_041658542.1, WP_041659210.1	WP_012165471.1
GCF_000018125.1_ASM1812v1	Streptococcus	Bacteria|Bacillota|Bacilli|Lactobacillales|Streptococcaceae	0	0	0	0	0	0	0
GCF_000018145.1_ASM1814v1	Rhodobacterales	Bacteria|Pseudomonadota|Alphaproteobacteria	1	0	0	1	1	1	0		WP_012177451.1			WP_044027626.1	WP_012177449.1	WP_012177448.1
GCF_000018185.1_ASM1818v1	Bacteria	Bacteria|Unclassified	0	0	0	0	0	0	0
GCF_000018205.1_ASM1820v1	Rickettsia	Bacteria|Pseudomonadota|Alphaproteobacteria|Rickettsiales|Rickettsiaceae|Rickettsieae	0	0	0	0	0	0	0
GCF_000018225.1_ASM1822v1	Rickettsia	Bacteria|Pseudomonadota|Alphaproteobacteria|Rickettsiales|Rickettsiaceae|Rickettsieae	0	0	0	0	0	0	0
GCF_000018245.1_ASM1824v1	Rickettsia	Bacteria|Pseudomonadota|Alphaproteobacteria|Rickettsiales|Rickettsiaceae|Rickettsieae	0	0	0	0	0	0	0
GCF_000018285.1_ASM1828v1	Shewanella	Bacteria|Pseudomonadota|Gammaproteobacteria|Alteromonadales|Shewanellaceae	1	0	1	2	2	2	0		WP_012153394.1		WP_012154751.1	WP_012153395.1, WP_012154752.1	WP_012153396.1, WP_012154753.1	WP_012154428.1, WP_012155075.1
GCF_000018325.1_ASM1832v1	Alkaliphilus oremlandii	Bacteria|Bacillota|Clostridia|Eubacteriales|Clostridiaceae|Alkaliphilus	0	0	0	0	0	0	0
GCF_000018345.1_ASM1834v1	Actinomycetes	Bacteria|Actinomycetota	0	0	0	0	0	3	0							WP_012393523.1, WP_012394707.1, WP_012395894.1
GCF_000018385.1_ASM1838v1	Salmonella enterica	Bacteria|Pseudomonadota|Gammaproteobacteria|Enterobacterales|Enterobacteriaceae|Salmonella	0	0	0	0	0	1	0							WP_001592732.1
GCF_000018405.1_ASM1840v1	Desulfosudis oleivorans	Bacteria|Thermodesulfobacteriota|Desulfobacteria|Desulfobacterales|Desulfosudaceae|Desulfosudis	0	0	0	0	0	1	0							WP_012176299.1
GCF_000018425.1_ASM1842v1	Candidatus Desulforudis audaxviator	Bacteria|Bacillota|Clostridia|Eubacteriales|Peptococcaceae|Candidatus Desulforudis	0	0	0	0	0	0	0
GCF_000018445.1_ASM1844v1	Acinetobacter	Bacteria|Pseudomonadota|Gammaproteobacteria|Moraxellales|Moraxellaceae	0	0	0	0	0	1	0							WP_000483006.1
GCF_000018505.1_ASM1850v1	Pseudomonadota	Bacteria	0	0	0	1	1	4	1					WP_172641389.1	WP_012216789.1	WP_012212898.1, WP_012216372.1, WP_012216895.1, WP_012218370.1	WP_012212501.1
GCF_000018525.1_ASM1852v1	Pseudomonadota	Bacteria	0	0	0	0	0	1	0							WP_002966391.1
GCF_000018545.1_ASM1854v1	Hyphomicrobiales	Bacteria|Pseudomonadota|Alphaproteobacteria	1	0	0	1	1	9	0		WP_164923820.1			WP_015886669.1	WP_164923821.1	WP_012706694.1, WP_012710063.1, WP_015886671.1, WP_015887556.1, WP_015887558.1, WP_015887672.1, WP_015887726.1, WP_015887728.1, WP_015888223.1
GCF_000018605.1_ASM1860v1	Bacteria	Bacteria|Unclassified	0	0	0	0	0	0	0
GCF_000018625.1_ASM1862v1	Salmonella enterica	Bacteria|Pseudomonadota|Gammaproteobacteria|Enterobacterales|Enterobacteriaceae|Salmonella	0	0	0	0	0	1	0							WP_024132120.1
GCF_000018665.1_ASM1866v1	Bacteria	Bacteria|Unclassified	0	0	0	0	0	4	0							WP_012203485.1, WP_012204045.1, WP_012205870.1, WP_225971009.1
GCF_000018685.1_ASM1868v1	Lachnoclostridium phytofermentans	Bacteria|Bacillota|Clostridia|Eubacteriales|Lachnospiraceae	0	0	0	0	0	0	0
GCF_000018705.1_ASM1870v1	Enterobacteriaceae	Bacteria|Pseudomonadota|Gammaproteobacteria|Enterobacterales	0	0	0	0	0	1	0							WP_001592732.1
GCF_000018725.1_ASM1872v1	Brucella	Bacteria|Pseudomonadota|Alphaproteobacteria|Hyphomicrobiales|Brucellaceae|Brucella/Ochrobactrum group	0	0	0	0	0	1	0							WP_002966391.1
GCF_000018745.1_ASM1874v1	Coxiella burnetii	Bacteria|Pseudomonadota|Gammaproteobacteria|Legionellales|Coxiellaceae|Coxiella	0	0	0	0	0	2	0							WP_010958189.1, WP_043881112.1
GCF_000018765.1_ASM1876v1	Shewanella	Bacteria|Pseudomonadota|Gammaproteobacteria|Alteromonadales|Shewanellaceae	0	1	1	2	2	3	0			WP_006083895.1	WP_006086189.1	WP_006083896.1, WP_006086190.1	WP_006083897.1, WP_006086191.1	WP_006085685.1, WP_012196931.1, WP_012197366.1
GCF_000018785.1_ASM1878v1	Acholeplasma laidlawii	Bacteria|Mycoplasmatota|Mollicutes|Acholeplasmatales|Acholeplasmataceae|Acholeplasma	0	0	0	0	0	0	0
GCF_000018805.1_ASM1880v1	Enterobacterales	Bacteria|Pseudomonadota|Gammaproteobacteria	0	0	0	0	0	1	0							WP_002210421.1
GCF_000018825.1_ASM1882v1	Bacillus	Bacteria|Bacillota|Bacilli|Bacillales|Bacillaceae	0	0	0	0	0	5	0							WP_001077751.1, WP_002015248.1, WP_002029373.1, WP_002068579.1, WP_012261727.1
GCF_000018845.1_ASM1884v1	Methylorubrum	Bacteria|Pseudomonadota|Alphaproteobacteria|Hyphomicrobiales|Methylobacteriaceae	0	0	0	0	0	3	0							WP_003604000.1, WP_012254678.1, WP_012255208.1
GCF_000018865.1_ASM1886v1	Chloroflexus	Bacteria|Chloroflexota|Chloroflexia|Chloroflexales|Chloroflexineae|Chloroflexaceae	0	0	0	0	0	3	0							WP_012258738.1, WP_012258882.1, WP_012259303.1
GCF_000018885.1_ASM1888v1	Bacteria	Bacteria|Unclassified	0	0	0	0	0	3	0							WP_012243710.1, WP_041684529.1, WP_049759002.1
GCF_000018905.1_ASM1890v1	Brucella	Bacteria|Pseudomonadota|Alphaproteobacteria|Hyphomicrobiales|Brucellaceae|Brucella/Ochrobactrum group	0	0	0	0	0	1	0							WP_002966391.1
GCF_000018945.1_ASM1894v1	Thermotoga	Bacteria|Thermotogota|Thermotogae|Thermotogales|Thermotogaceae	0	0	0	0	0	0	0
GCF_000018965.1_ASM1896v1	Streptococcus	Bacteria|Bacillota|Bacilli|Lactobacillales|Streptococcaceae	0	0	0	0	0	0	0
GCF_000018985.1_ASM1898v1	Streptococcus	Bacteria|Bacillota|Bacilli|Lactobacillales|Streptococcaceae	0	0	0	0	0	0	0
GCF_000019005.1_ASM1900v1	Streptococcus	Bacteria|Bacillota|Bacilli|Lactobacillales|Streptococcaceae	0	0	0	0	0	0	0
GCF_000019025.1_ASM1902v1	Streptococcus	Bacteria|Bacillota|Bacilli|Lactobacillales|Streptococcaceae	0	0	0	0	0	0	0
GCF_000019045.1_ASM1904v1	Bacteria	Bacteria|Unclassified	0	0	0	1	0	1	0					WP_012575639.1		WP_041638457.1
GCF_000019065.1_ASM1906v1	Bacillota	Bacteria	0	0	0	0	0	0	0
GCF_000019085.1_ASM1908v1	Bacillota	Bacteria	0	0	0	0	0	0	0
GCF_000019125.1_ASM1912v1	Gammaproteobacteria	Bacteria|Pseudomonadota	1	0	1	2	1	4	0		WP_012272687.1		WP_012271656.1	WP_012271657.1, WP_012272688.1	WP_012272689.1	WP_012271574.1, WP_012271658.1, WP_012272690.1, WP_012273159.1
GCF_000019165.1_ASM1916v1	Heliomicrobium modesticaldum	Bacteria|Bacillota|Clostridia|Eubacteriales|Heliobacteriaceae|Heliomicrobium	0	0	0	0	0	0	0
GCF_000019185.1_ASM1918v1	Shewanella	Bacteria|Pseudomonadota|Gammaproteobacteria|Alteromonadales|Shewanellaceae	1	0	1	2	2	1	0		WP_012279243.1		WP_012276688.1	WP_012276689.1, WP_012279242.1	WP_012276690.1, WP_012279241.1	WP_012277542.1
GCF_000019205.1_ASM1920v1	Campylobacter	Bacteria|Campylobacterota|Epsilonproteobacteria|Campylobacterales|Campylobacteraceae	0	0	0	0	0	0	0
GCF_000019225.1_ASM1922v1	Cellvibrio	Bacteria|Pseudomonadota|Gammaproteobacteria|Cellvibrionales|Cellvibrionaceae	0	0	1	1	1	1	0				WP_041551472.1	WP_012487964.1	WP_012487963.1	WP_012489185.1
GCF_000019245.4_ASM1924v3	Lacticaseibacillus paracasei	Bacteria|Bacillota|Bacilli|Lactobacillales|Lactobacillaceae|Lacticaseibacillus	0	0	0	0	0	0	0
GCF_000019265.1_ASM1926v1	Streptococcus	Bacteria|Bacillota|Bacilli|Lactobacillales|Streptococcaceae	0	0	0	0	0	0	0
GCF_000019305.1_ASM1930v1	Bacteria	Bacteria|Unclassified	0	0	0	0	0	0	0
GCF_000019325.1_ASM1932v1	Xylella fastidiosa	Bacteria|Pseudomonadota|Gammaproteobacteria|Xanthomonadales|Xanthomonadaceae|Xylella	0	0	0	0	0	0	0
GCF_000019345.1_ASM1934v1	Ureaplasma	Bacteria|Mycoplasmatota|Mollicutes|Mycoplasmataceae	0	0	0	0	0	0	0
GCF_000019365.1_ASM1936v1	Alphaproteobacteria	Bacteria|Pseudomonadota	0	0	0	2	0	4	1					WP_012335700.1, WP_018262740.1		WP_012330044.1, WP_012332007.1, WP_012334171.1, WP_012334242.1	WP_012331892.1
GCF_000019385.1_ASM1938v1	Enterobacteriaceae	Bacteria|Pseudomonadota|Gammaproteobacteria|Enterobacterales	0	0	0	0	0	2	0							WP_000732240.1, WP_001094726.1
GCF_000019405.1_ASM1940v1	Bacteria	Bacteria|Unclassified	0	0	1	1	1	1	0				WP_012340229.1	WP_012340228.1	WP_012340227.1	WP_012340231.1
GCF_000019425.1_ASM1942v1	Enterobacteriaceae	Bacteria|Pseudomonadota|Gammaproteobacteria|Enterobacterales	0	0	0	0	0	2	0							WP_000732240.1, WP_001094726.1
GCF_000019485.1_ASM1948v1	Cyanophyceae	Bacteria|Cyanobacteriota	0	0	0	0	0	0	0
GCF_000019505.1_ASM1950v1	Burkholderiaceae	Bacteria|Pseudomonadota|Betaproteobacteria|Burkholderiales	0	0	0	0	0	7	1							WP_006476392.1, WP_006481060.1, WP_011546888.1, WP_011547564.1, WP_012328324.1, WP_012329013.1, WP_012337489.1	WP_012327690.1
GCF_000019525.1_ASM1952v1	Gammaproteobacteria	Bacteria|Pseudomonadota	1	1	0	3	3	2	0		WP_012327342.1	WP_012326646.1		WP_012324418.1, WP_012326647.1, WP_012327341.1	WP_012324419.1, WP_012326648.1, WP_012327340.1	WP_012324520.1, WP_041418033.1
GCF_000019545.1_ASM1954v1	Bacteria	Bacteria|Unclassified	0	0	0	0	0	0	0
GCF_000019565.1_ASM1956v1	Bacteria	Bacteria|Unclassified	0	0	0	0	0	3	1							WP_002917920.1, WP_012540860.1, WP_041165385.1	WP_012541281.1
GCF_000019585.2_ASM1958v2	Xanthomonas	Bacteria|Pseudomonadota|Gammaproteobacteria|Xanthomonadales|Xanthomonadaceae	0	0	0	0	0	0	0
GCF_000019625.1_ASM1962v1	Thermotoga	Bacteria|Thermotogota|Thermotogae|Thermotogales|Thermotogaceae	0	0	0	0	0	0	0
GCF_000019645.1_ASM1964v1	Escherichia coli	Bacteria|Pseudomonadota|Gammaproteobacteria|Enterobacterales|Enterobacteriaceae|Escherichia	0	0	0	0	0	2	0							WP_000732240.1, WP_001087250.1
GCF_000019665.1_ASM1966v1	Methylacidiphilum infernorum	Bacteria|Verrucomicrobiota|Methylacidiphilae|Methylacidiphilales|Methylacidiphilaceae|Methylacidiphilum	0	0	0	0	0	1	0							WP_012464267.1
GCF_000019705.1_ASM1970v1	Borreliaceae	Bacteria|Spirochaetota|Spirochaetia|Spirochaetales	0	0	0	0	0	0	0
GCF_000019725.1_ASM1972v1	Methylobacteriaceae	Bacteria|Pseudomonadota|Alphaproteobacteria|Hyphomicrobiales	0	0	0	0	0	4	0							WP_012317108.1, WP_012318529.1, WP_012318618.1, WP_012321846.1
GCF_000019765.1_ASM1976v1	Xylella fastidiosa	Bacteria|Pseudomonadota|Gammaproteobacteria|Xanthomonadales|Xanthomonadaceae|Xylella	0	0	0	0	0	0	0
GCF_000019785.1_ASM1978v1	Burkholderiales	Bacteria|Pseudomonadota|Betaproteobacteria	1	0	0	1	1	0	0		WP_012347555.1			WP_012347554.1	WP_012347553.1
GCF_000019825.1_ASM1982v1	Streptococcus	Bacteria|Bacillota|Bacilli|Lactobacillales|Streptococcaceae	0	0	0	0	0	0	0
GCF_000019845.1_ASM1984v1	Beijerinckia indica	Bacteria|Pseudomonadota|Alphaproteobacteria|Hyphomicrobiales|Beijerinckiaceae|Beijerinckia	3	0	0	2	2	3	0		WP_012386041.1, WP_012384426.1, WP_012386040.1			WP_012384427.1, WP_012386039.1	WP_012384428.1, WP_012386038.1	WP_012384429.1, WP_244395904.1, WP_244396034.1
GCF_000019865.1_ASM1986v1	Coxiella burnetii	Bacteria|Pseudomonadota|Gammaproteobacteria|Legionellales|Coxiellaceae|Coxiella	0	0	0	0	0	2	0							WP_012569856.1, WP_012570007.1
GCF_000019885.1_ASM1988v1	Coxiella burnetii	Bacteria|Pseudomonadota|Gammaproteobacteria|Legionellales|Coxiellaceae|Coxiella	0	0	0	0	0	2	0							WP_005771678.1, WP_012570739.1
GCF_000019905.1_ASM1990v1	Bacteria	Bacteria|Unclassified	0	0	0	0	0	1	0							WP_012371653.1
GCF_000019925.1_ASM1992v1	Burkholderia	Bacteria|Pseudomonadota|Betaproteobacteria|Burkholderiales|Burkholderiaceae	0	0	0	0	0	6	1							WP_012363653.1, WP_012364464.1, WP_012366203.1, WP_012366884.1, WP_012371980.1, WP_012372199.1	WP_012362805.1
GCF_000019945.1_ASM1994v1	Methylobacteriaceae	Bacteria|Pseudomonadota|Alphaproteobacteria|Hyphomicrobiales	0	0	0	0	0	4	0							WP_012452434.1, WP_012452986.1, WP_012455488.1, WP_012456241.1
GCF_000019965.1_ASM1996v1	Opitutus terrae	Bacteria|Verrucomicrobiota|Opitutae|Opitutales|Opitutaceae|Opitutus	0	1	0	1	1	4	0			WP_012373563.1		WP_012373562.1	WP_012373561.1	WP_012373560.1, WP_012374993.1, WP_012376318.1, WP_012376903.1
GCF_000019985.1_ASM1998v1	Streptococcus	Bacteria|Bacillota|Bacilli|Lactobacillales|Streptococcaceae	0	0	0	0	0	0	0
GCF_000020005.1_ASM2000v1	Natranaerobius thermophilus	Bacteria|Bacillota|Clostridia|Natranaerobiales|Natranaerobiaceae|Natranaerobius	0	0	0	0	0	0	0
GCF_000020025.1_ASM2002v1	Cyanophyceae	Bacteria|Cyanobacteriota	0	0	0	0	0	3	0							WP_012408461.1, WP_012409859.1, WP_041565441.1
GCF_000020045.1_ASM2004v1	Burkholderiaceae	Bacteria|Pseudomonadota|Betaproteobacteria|Burkholderiales	0	0	0	0	0	4	0							WP_012401583.1, WP_012403205.1, WP_012403941.1, WP_012404952.1
GCF_000020065.1_ASM2006v1	Metamycoplasma arthritidis	Bacteria|Mycoplasmatota|Mycoplasmoidales|Metamycoplasmataceae|Metamycoplasma	0	0	0	0	0	0	0
GCF_000020105.1_ASM2010v1	Neisseria	Bacteria|Pseudomonadota|Betaproteobacteria|Neisseriales|Neisseriaceae	0	0	1	1	1	2	0				WP_003692062.1	WP_010355671.1	WP_003692064.1	WP_002216361.1, WP_012504016.1
GCF_000020125.1_ASM2012v1	Burkholderiaceae	Bacteria|Pseudomonadota|Betaproteobacteria|Burkholderiales	2	0	0	1	1	4	0		WP_012427001.1, WP_012427019.1			WP_012427000.1	WP_012426999.1	WP_012426441.1, WP_012427266.1, WP_012432056.1, WP_238535768.1
GCF_000020145.1_ASM2014v1	Elusimicrobium minutum	Bacteria|Elusimicrobiota|Elusimicrobia|Elusimicrobiales|Elusimicrobiaceae|Elusimicrobium	0	0	0	0	0	0	0
GCF_000020165.1_ASM2016v1	Clostridium	Bacteria|Bacillota|Clostridia|Eubacteriales|Clostridiaceae	0	0	0	0	0	0	0
GCF_000020185.1_ASM2018v1	Enterobacteriaceae	Bacteria|Pseudomonadota|Gammaproteobacteria|Enterobacterales	0	0	0	0	0	1	0							WP_000732231.1
GCF_000020225.1_ASM2022v1	Akkermansia	Bacteria|Verrucomicrobiota|Verrucomicrobiae|Verrucomicrobiales|Akkermansiaceae	0	0	0	0	0	2	0							WP_012419509.1, WP_012419579.1
GCF_000020245.1_ASM2024v1	Helicobacter	Bacteria|Campylobacterota|Epsilonproteobacteria|Campylobacterales|Helicobacteraceae	0	0	0	0	0	0	0
GCF_000020265.1_ASM2026v1	Rhizobium/Agrobacterium group	Bacteria|Pseudomonadota|Alphaproteobacteria|Hyphomicrobiales|Rhizobiaceae	0	0	0	0	0	8	0							WP_010014717.1, WP_012482628.1, WP_012482820.1, WP_012483944.1, WP_012485266.1, WP_012485287.1, WP_012489668.1, WP_012490460.1
GCF_000020285.1_ASM2028v1	Clostridium	Bacteria|Bacillota|Clostridia|Eubacteriales|Clostridiaceae	0	0	0	0	0	0	0
GCF_000020305.1_ASM2030v1	Anaplasma marginale	Bacteria|Pseudomonadota|Alphaproteobacteria|Rickettsiales|Anaplasmataceae|Anaplasma	0	0	0	0	0	0	0
GCF_000020325.1_ASM2032v1	Sulfurihydrogenibium	Bacteria|Aquificota|Aquificae|Aquificales|Hydrogenothermaceae	0	0	0	0	0	0	0
GCF_000020345.1_ASM2034v1	Bacteria	Bacteria|Unclassified	0	0	0	0	0	0	0
GCF_000020365.1_ASM2036v1	Desulforapulum autotrophicum	Bacteria|Thermodesulfobacteriota|Desulfobacteria|Desulfobacterales|Desulfobacteraceae|Desulforapulum	0	0	0	0	0	1	0							WP_015904567.1
GCF_000020385.1_ASM2038v1	Desulfuromonadia	Bacteria|Thermodesulfobacteriota	0	0	0	0	0	1	0							WP_012470862.1
GCF_000020405.1_ASM2040v1	Bacteria	Bacteria|Unclassified	0	0	0	0	0	1	0							WP_005599813.1
GCF_000020425.1_ASM2042v1	Bacteria	Bacteria|Unclassified	0	0	0	0	0	0	0
GCF_000020445.1_ASM2044v1	Bacteria	Bacteria|Unclassified	0	0	0	0	0	3	0							WP_011157657.1, WP_011159608.1, WP_012496508.1
GCF_000020465.1_ASM2046v1	Chlorobiaceae	Bacteria|Chlorobiota|Chlorobiia|Chlorobiales	0	0	0	0	0	2	0							WP_041465662.1, WP_223294057.1
GCF_000020485.1_ASM2048v1	Halothermothrix orenii	Bacteria|Bacillota|Clostridia|Halanaerobiales|Halothermotrichaceae|Halothermothrix	0	0	0	0	0	1	0							WP_012636418.1
GCF_000020505.1_ASM2050v1	Chlorobaculum	Bacteria|Chlorobiota|Chlorobiia|Chlorobiales|Chlorobiaceae	0	0	0	0	0	2	0							WP_012501964.1, WP_012502368.1
GCF_000020525.1_ASM2052v1	Chloroherpeton thalassium	Bacteria|Chlorobiota|Chlorobiia|Chlorobiales|Chloroherpetonaceae|Chloroherpeton	0	0	0	0	0	0	0
GCF_000020565.1_ASM2056v1	Candidatus Amoebophilus asiaticus	Bacteria|Bacteroidota|Cytophagia|Cytophagales|Amoebophilaceae|Candidatus Amoebophilus	0	0	0	0	0	1	0							WP_012472584.1
GCF_000020585.3_ASM2058v3	Gammaproteobacteria	Bacteria|Pseudomonadota	0	0	0	1	1	3	0					WP_012519086.1	WP_023559768.1	WP_012517609.1, WP_012518589.1, WP_020743484.1
GCF_000020625.1_ASM2062v1	Chlorobiaceae	Bacteria|Chlorobiota|Chlorobiia|Chlorobiales	0	0	0	0	0	2	0							WP_012505412.1, WP_012505734.1
GCF_000020645.1_ASM2064v1	Pelodictyon phaeoclathratiforme	Bacteria|Chlorobiota|Chlorobiia|Chlorobiales|Chlorobiaceae|Chlorobium/Pelodictyon group|Pelodictyon	0	0	0	0	0	2	0							WP_012507975.1, WP_012508597.1
GCF_000020665.1_ASM2066v1	Bacteria	Bacteria|Unclassified	0	0	1	1	1	7	0				WP_012510548.1	WP_012510547.1	WP_012510546.1	WP_004140328.1, WP_006367019.1, WP_006384211.1, WP_006395621.1, WP_012510545.1, WP_012510850.1, WP_012511356.1
GCF_000020685.1_ASM2068v1	Deinococcus	Bacteria|Deinococcota|Deinococci|Deinococcales|Deinococcaceae	0	0	0	0	0	4	0							WP_012693831.1, WP_012694360.1, WP_012695256.1, WP_049760586.1
GCF_000020705.1_ASM2070v1	Salmonella enterica	Bacteria|Pseudomonadota|Gammaproteobacteria|Enterobacterales|Enterobacteriaceae|Salmonella	0	0	0	0	0	1	0							WP_001592732.1
GCF_000020725.1_ASM2072v1	Geobacteraceae	Bacteria|Thermodesulfobacteriota|Desulfuromonadia|Geobacterales	0	0	0	0	0	2	0							WP_012528961.1, WP_012529010.1
GCF_000020745.1_ASM2074v1	Salmonella	Bacteria|Pseudomonadota|Gammaproteobacteria|Enterobacterales|Enterobacteriaceae	0	0	0	0	0	1	0							WP_001592732.1
GCF_000020765.1_ASM2076v1	Streptococcus	Bacteria|Bacillota|Bacilli|Lactobacillales|Streptococcaceae	0	0	0	0	0	0	0
GCF_000020805.1_ASM2080v1	Anaeromyxobacter	Bacteria|Myxococcota|Myxococcia|Myxococcales|Cystobacterineae|Anaeromyxobacteraceae	0	0	0	0	0	4	0							WP_012524570.1, WP_012525678.1, WP_012527441.1, WP_012528237.1
GCF_000020825.1_ASM2082v1	Acidithiobacillus	Bacteria|Pseudomonadota|Acidithiobacillia|Acidithiobacillales|Acidithiobacillaceae	0	0	0	0	0	1	0							WP_012535786.1
GCF_000020865.1_ASM2086v1	Bacteria	Bacteria|Unclassified	0	0	0	0	0	2	0							WP_012847953.1, WP_012848620.1
GCF_000020885.1_ASM2088v1	Enterobacteriaceae	Bacteria|Pseudomonadota|Gammaproteobacteria|Enterobacterales	0	0	0	0	0	1	0							WP_001592732.1
GCF_000020925.1_ASM2092v1	Salmonella	Bacteria|Pseudomonadota|Gammaproteobacteria|Enterobacterales|Enterobacteriaceae	0	0	0	0	0	1	0							WP_001675506.1
GCF_000020945.1_ASM2094v1	Bacteria	Bacteria|Unclassified	0	0	0	0	0	0	0
GCF_000020965.1_ASM2096v1	Dictyoglomus thermophilum	Bacteria|Dictyoglomota|Dictyoglomia|Dictyoglomales|Dictyoglomaceae|Dictyoglomus	0	0	0	0	0	0	0
GCF_000020985.1_ASM2098v1	Thermodesulfovibrio yellowstonii	Bacteria|Nitrospirota|Thermodesulfovibrionia|Thermodesulfovibrionales|Thermodesulfovibrionaceae|Thermodesulfovibrio	0	0	0	0	0	0	0
GCF_000021005.1_ASM2100v1	Cereibacter	Bacteria|Pseudomonadota|Alphaproteobacteria|Rhodobacterales|Paracoccaceae	0	0	0	0	0	1	0							WP_012640797.1
GCF_000021025.1_ASM2102v1	Laribacter hongkongensis	Bacteria|Pseudomonadota|Betaproteobacteria|Neisseriales|Chromobacteriaceae|Laribacter	0	0	0	0	0	3	0							WP_012695600.1, WP_012696568.1, WP_012697943.1
GCF_000021045.1_ASM2104v1	Gammaproteobacteria	Bacteria|Pseudomonadota	0	0	0	0	0	1	0							WP_012703250.1
GCF_000021065.1_ASM2106v1	Buchnera aphidicola	Bacteria|Pseudomonadota|Gammaproteobacteria|Enterobacterales|Erwiniaceae|Buchnera	0	0	0	0	0	0	0
GCF_000021085.1_ASM2108v1	Buchnera aphidicola	Bacteria|Pseudomonadota|Gammaproteobacteria|Enterobacterales|Erwiniaceae|Buchnera	0	0	0	0	0	0	0
GCF_000021125.1_ASM2112v1	Enterobacteriaceae	Bacteria|Pseudomonadota|Gammaproteobacteria|Enterobacterales	0	0	0	0	0	2	0							WP_000732240.1, WP_001087250.1
GCF_000021165.1_ASM2116v1	Helicobacter pylori	Bacteria|Campylobacterota|Epsilonproteobacteria|Campylobacterales|Helicobacteraceae|Helicobacter	0	0	0	0	0	0	0
GCF_000021185.1_ASM2118v1	Listeria	Bacteria|Bacillota|Bacilli|Bacillales|Listeriaceae	0	0	0	0	0	0	0
GCF_000021205.1_ASM2120v1	Bacillus cereus	Bacteria|Bacillota|Bacilli|Bacillales|Bacillaceae|Bacillus|Bacillus cereus group	0	0	0	0	0	5	0							WP_000236368.1, WP_000236612.1, WP_000968616.1, WP_001071553.1, WP_001077751.1
GCF_000021245.2_ASM2124v2	Acinetobacter	Bacteria|Pseudomonadota|Gammaproteobacteria|Moraxellales|Moraxellaceae	0	0	0	0	0	1	0							WP_000483007.1
GCF_000021265.1_ASM2126v1	Ureaplasma urealyticum	Bacteria|Mycoplasmatota|Mollicutes|Mycoplasmataceae|Ureaplasma	0	0	0	0	0	0	0
GCF_000021285.1_ASM2128v1	Thermosipho africanus	Bacteria|Thermotogota|Thermotogae|Thermotogales|Fervidobacteriaceae|Thermosipho	0	0	0	0	0	0	0
GCF_000021305.1_ASM2130v1	Bacillus cereus group	Bacteria|Bacillota|Bacilli|Bacillales|Bacillaceae|Bacillus	0	0	0	0	0	5	0							WP_000236591.1, WP_000586149.1, WP_000968613.1, WP_001071553.1, WP_001077751.1
GCF_000021325.1_ASM2132v1	Acetobacteraceae	Bacteria|Pseudomonadota|Alphaproteobacteria|Rhodospirillales	0	0	0	0	0	2	0							WP_012554044.1, WP_012554657.1
GCF_000021345.1_ASM2134v1	Rhizobium	Bacteria|Pseudomonadota|Alphaproteobacteria|Hyphomicrobiales|Rhizobiaceae|Rhizobium/Agrobacterium group	0	0	0	0	0	7	0							WP_003586299.1, WP_003590210.1, WP_012556712.1, WP_012557608.1, WP_012558857.1, WP_012559051.1, WP_041671538.1
GCF_000021365.1_ASM2136v1	Nitrobacteraceae	Bacteria|Pseudomonadota|Alphaproteobacteria|Hyphomicrobiales	0	0	0	0	0	2	0							WP_012562292.1, WP_012563471.1
GCF_000021405.1_ASM2140v1	Borreliella burgdorferi	Bacteria|Spirochaetota|Spirochaetia|Spirochaetales|Borreliaceae|Borreliella	0	0	0	0	0	0	0
GCF_000021425.1_ASM2142v1	Bifidobacteriaceae	Bacteria|Actinomycetota|Actinomycetes|Bifidobacteriales	0	0	0	0	0	0	0
GCF_000021445.1_ASM2144v1	Bacillus cereus group	Bacteria|Bacillota|Bacilli|Bacillales|Bacillaceae|Bacillus	0	0	0	0	0	6	0							WP_000153831.1, WP_000236340.1, WP_000236599.1, WP_000968618.1, WP_001071557.1, WP_001077751.1
GCF_000021465.1_ASM2146v1	Helicobacter pylori	Bacteria|Campylobacterota|Epsilonproteobacteria|Campylobacterales|Helicobacteraceae|Helicobacter	0	0	0	0	0	0	0
GCF_000021485.1_ASM2148v1	Acidithiobacillus	Bacteria|Pseudomonadota|Acidithiobacillia|Acidithiobacillales|Acidithiobacillaceae	0	0	0	0	0	1	0							WP_012535786.1
GCF_000021525.1_ASM2152v1	spotted fever group	Bacteria|Pseudomonadota|Alphaproteobacteria|Rickettsiales|Rickettsiaceae|Rickettsieae|Rickettsia	0	0	0	0	0	0	0
GCF_000021545.1_ASM2154v1	Sulfurihydrogenibium azorense	Bacteria|Aquificota|Aquificae|Aquificales|Hydrogenothermaceae|Sulfurihydrogenibium	0	0	0	0	0	0	0
GCF_000021565.1_ASM2156v1	Persephonella marina	Bacteria|Aquificota|Aquificae|Aquificales|Hydrogenothermaceae|Persephonella	0	0	0	0	0	0	0
GCF_000021605.1_ASM2160v1	Vibrio	Bacteria|Pseudomonadota|Gammaproteobacteria|Vibrionales|Vibrionaceae	0	0	0	0	0	1	0							WP_001094294.1
GCF_000021625.1_ASM2162v1	Vibrio	Bacteria|Pseudomonadota|Gammaproteobacteria|Vibrionales|Vibrionaceae	0	0	0	0	0	1	0							WP_001094294.1
GCF_000021645.1_ASM2164v1	Dictyoglomus	Bacteria|Dictyoglomota|Dictyoglomia|Dictyoglomales|Dictyoglomaceae	0	0	0	0	0	0	0
GCF_000021665.1_ASM2166v1	Gammaproteobacteria	Bacteria|Pseudomonadota	0	1	0	2	2	3	0			WP_006083895.1		WP_012586995.1, WP_012587423.1	WP_012586994.1, WP_012587424.1	WP_011847349.1, WP_012587855.1, WP_041408592.1
GCF_000021685.1_ASM2168v1	Thermomicrobium roseum	Bacteria|Thermomicrobiota|Thermomicrobia|Thermomicrobiales|Thermomicrobiaceae|Thermomicrobium	0	0	0	0	0	1	0							WP_015922308.1
GCF_000021725.1_ASM2172v1	Nautiliaceae	Bacteria|Campylobacterota|Epsilonproteobacteria|Nautiliales	0	0	0	0	0	0	0
GCF_000021745.1_ASM2174v1	Methylocella silvestris	Bacteria|Pseudomonadota|Alphaproteobacteria|Hyphomicrobiales|Beijerinckiaceae|Methylocella	1	1	0	2	2	2	0		WP_012589353.1	WP_012592647.1		WP_012589352.1, WP_012592646.1	WP_012592645.1, WP_244406196.1	WP_012589350.1, WP_012592193.1
GCF_000021765.1_ASM2176v1	Pseudomonadota	Bacteria	0	0	0	0	0	0	0
GCF_000021785.1_ASM2178v1	Bacillus cereus group	Bacteria|Bacillota|Bacilli|Bacillales|Bacillaceae|Bacillus	0	0	0	0	0	6	0							WP_000153831.1, WP_000236342.1, WP_000236633.1, WP_000968618.1, WP_001071557.1, WP_001071563.1
GCF_000021805.1_ASM2180v1	Aphanothecaceae	Bacteria|Cyanobacteriota|Cyanophyceae|Oscillatoriophycideae|Chroococcales	0	0	0	0	0	1	0							WP_012596991.1
GCF_000021825.1_ASM2182v1	Cyanophyceae	Bacteria|Cyanobacteriota	0	0	0	0	0	4	0							WP_015954411.1, WP_015955763.1, WP_015955932.1, WP_015956078.1
GCF_000021845.1_ASM2184v1	Methylorubrum extorquens	Bacteria|Pseudomonadota|Alphaproteobacteria|Hyphomicrobiales|Methylobacteriaceae|Methylorubrum	0	0	0	0	0	3	0							WP_012605565.1, WP_015951772.1, WP_015952273.1
GCF_000021865.1_ASM2186v1	Paracoccaceae	Bacteria|Pseudomonadota|Alphaproteobacteria|Rhodobacterales	0	0	0	0	0	1	0							WP_013066559.1
GCF_000021885.1_ASM2188v1	Bacteria	Bacteria|Unclassified	0	0	0	0	0	1	0							WP_015939886.1
GCF_000021905.1_ASM2190v1	Desulfatibacillum aliphaticivorans	Bacteria|Thermodesulfobacteriota|Desulfobacteria|Desulfobacterales|Desulfatibacillaceae|Desulfatibacillum	0	0	0	0	0	1	0							WP_015948748.1
GCF_000021925.1_ASM2192v1	Desulfitobacterium hafniense	Bacteria|Bacillota|Clostridia|Eubacteriales|Desulfitobacteriaceae|Desulfitobacterium	0	0	0	0	0	2	0							WP_015943383.1, WP_015943812.1
GCF_000021945.1_ASM2194v1	Chloroflexales	Bacteria|Chloroflexota|Chloroflexia	0	0	0	0	0	2	0							WP_012615806.1, WP_012616335.1
GCF_000021985.1_ASM2198v1	Pseudomonadota	Bacteria	0	0	0	1	1	3	0					WP_012639191.1	WP_012639192.1	WP_012636689.1, WP_012637281.1, WP_012639187.1
GCF_000022005.1_ASM2200v1	Caulobacter vibrioides NA1000	Bacteria|Pseudomonadota|Alphaproteobacteria|Caulobacterales|Caulobacteraceae|Caulobacter	1	1	0	2	2	1	0		YP_002518736.1	YP_002518374.2		YP_002518373.2, YP_002518737.1	YP_002518372.1, YP_002518738.1	YP_002518739.1
GCF_000022025.1_ASM2202v1	Bacteria	Bacteria|Unclassified	0	0	0	0	0	3	0							WP_015936942.1, WP_015937562.1, WP_015939027.1
GCF_000022065.1_ASM2206v1	Bacillota	Bacteria	0	0	0	0	0	0	0
GCF_000022085.1_ASM2208v1	Methylobacterium	Bacteria|Pseudomonadota|Alphaproteobacteria|Hyphomicrobiales|Methylobacteriaceae	0	0	0	0	0	4	0							WP_012631350.1, WP_015927812.1, WP_015930703.1, WP_015931606.1
GCF_000022105.1_ASM2210v1	Brachyspira	Bacteria|Spirochaetota|Spirochaetia|Brachyspirales|Brachyspiraceae	0	0	0	0	0	0	0
GCF_000022145.1_ASM2214v1	Anaeromyxobacter	Bacteria|Myxococcota|Myxococcia|Myxococcales|Cystobacterineae|Anaeromyxobacteraceae	0	0	0	0	0	4	0							WP_012631900.1, WP_015934641.1, WP_245529897.1, WP_245530018.1
GCF_000022165.1_ASM2216v1	Enterobacteriaceae	Bacteria|Pseudomonadota|Gammaproteobacteria|Enterobacterales	0	0	0	0	0	1	0							WP_001592732.1
GCF_000022225.1_ASM2222v1	Enterobacteriaceae	Bacteria|Pseudomonadota|Gammaproteobacteria|Enterobacterales	0	0	0	0	0	2	0							WP_000732240.1, WP_001087250.1
GCF_000022245.1_ASM2224v1	Enterobacteriaceae	Bacteria|Pseudomonadota|Gammaproteobacteria|Enterobacterales	0	0	0	0	0	0	0
GCF_000022265.1_ASM2226v1	Geotalea	Bacteria|Thermodesulfobacteriota|Desulfuromonadia|Geobacterales|Geobacteraceae	0	0	0	0	0	2	0							WP_012645908.1, WP_012646245.1
GCF_000022285.1_ASM2228v1	Wolbachia	Bacteria|Pseudomonadota|Alphaproteobacteria|Rickettsiales|Anaplasmataceae|Wolbachieae	0	0	0	0	0	0	0
GCF_000022305.1_ASM2230v1	Bacteria	Bacteria|Unclassified	0	0	0	0	0	1	0							WP_015913316.1
GCF_000022325.1_ASM2232v1	Caldicellulosiruptor	Bacteria|Bacillota|Clostridia|Thermoanaerobacterales|Thermoanaerobacterales Family III. Incertae Sedis	0	0	0	0	0	0	0
GCF_000022345.1_ASM2234v1	Enterobacteriaceae	Bacteria|Pseudomonadota|Gammaproteobacteria|Enterobacterales	0	0	0	0	0	2	0							WP_000732240.1, WP_001094726.1
GCF_000022505.1_ASM2250v1	Bacillus cereus	Bacteria|Bacillota|Bacilli|Bacillales|Bacillaceae|Bacillus|Bacillus cereus group	0	0	0	0	0	6	0							WP_000153831.1, WP_000236342.1, WP_000236633.1, WP_000968618.1, WP_001071546.1, WP_001071557.1
GCF_000022525.1_ASM2252v1	Neorickettsia	Bacteria|Pseudomonadota|Alphaproteobacteria|Rickettsiales|Anaplasmataceae	0	0	0	0	0	1	0							WP_274377736.1
GCF_000022565.1_ASM2256v1	Acidobacterium	Bacteria|Acidobacteriota|Terriglobia|Terriglobales|Acidobacteriaceae	0	1	0	1	1	2	0			WP_015897739.1		WP_015897738.1	WP_015897737.1	WP_015896849.1, WP_015897736.1
GCF_000022585.1_ASM2258v1	Vibrio	Bacteria|Pseudomonadota|Gammaproteobacteria|Vibrionales|Vibrionaceae	0	0	0	0	0	1	0							WP_001094294.1
GCF_000022605.2_ASM2260v1	Blattabacterium sp. (Blattella germanica)	Bacteria|Bacteroidota|Flavobacteriia|Flavobacteriales|Blattabacteriaceae|Blattabacterium	0	0	0	0	0	0	0
GCF_000022625.1_ASM2262v1	Brucella	Bacteria|Pseudomonadota|Alphaproteobacteria|Hyphomicrobiales|Brucellaceae|Brucella/Ochrobactrum group	0	0	0	0	0	1	0							WP_002966391.1
GCF_000022645.2_ASM2264v1	Burkholderiaceae	Bacteria|Pseudomonadota|Betaproteobacteria|Burkholderiales	2	0	0	3	3	5	0		WP_012732777.1, WP_012732768.1			WP_012732767.1, WP_012732778.1, WP_012733896.1	WP_012732766.1, WP_012732779.1, WP_017433876.1	WP_012732765.1, WP_012733230.1, WP_012733360.1, WP_015876736.1, WP_017432760.1
GCF_000022665.1_ASM2266v1	Enterobacteriaceae	Bacteria|Pseudomonadota|Gammaproteobacteria|Enterobacterales	0	0	0	0	0	2	0							WP_000732240.1, WP_001094726.1
GCF_000022685.1_ASM2268v1	Methylorubrum extorquens	Bacteria|Pseudomonadota|Alphaproteobacteria|Hyphomicrobiales|Methylobacteriaceae|Methylorubrum	0	0	0	0	0	4	0							WP_003599620.1, WP_003604000.1, WP_012752581.1, WP_012753325.1
GCF_000022705.1_ASM2270v1	Bifidobacteriaceae	Bacteria|Actinomycetota|Actinomycetes|Bifidobacteriales	0	0	0	0	0	0	0
GCF_000022725.1_ASM2272v1	Bartonella	Bacteria|Pseudomonadota|Alphaproteobacteria|Hyphomicrobiales|Bartonellaceae	0	0	0	0	0	0	0
GCF_000022745.1_ASM2274v1	Pseudomonadota	Bacteria	0	0	0	0	0	1	0							WP_002966391.1
GCF_000022765.1_ASM2276v1	Bacteria	Bacteria|Unclassified	0	0	0	0	0	0	0
GCF_000022785.1_ASM2278v1	Rickettsia prowazekii	Bacteria|Pseudomonadota|Alphaproteobacteria|Rickettsiales|Rickettsiaceae|Rickettsieae|Rickettsia|typhus group	0	0	0	0	0	0	0
GCF_000022805.1_ASM2280v1	Enterobacterales	Bacteria|Pseudomonadota|Gammaproteobacteria	0	0	0	0	0	1	0							WP_002210421.1
GCF_000022845.1_ASM2284v1	Enterobacterales	Bacteria|Pseudomonadota|Gammaproteobacteria	0	0	0	0	0	1	0							WP_002210421.1
GCF_000022865.1_ASM2286v1	Bacillus cereus group	Bacteria|Bacillota|Bacilli|Bacillales|Bacillaceae|Bacillus	0	0	0	0	0	6	0							WP_000153831.1, WP_000236340.1, WP_000236599.1, WP_000968618.1, WP_001071557.1, WP_001077751.1
GCF_000022885.2_ASM2288v2	Bacteria	Bacteria|Unclassified	0	0	0	0	0	1	0							WP_015871247.1
GCF_000022905.1_ASM2290v1	Corynebacterium	Bacteria|Actinomycetota|Actinomycetes|Mycobacteriales|Corynebacteriaceae	0	0	0	0	0	4	0							WP_010186941.1, WP_010187578.1, WP_010190085.1, WP_010191290.1
GCF_000022925.1_ASM2292v1	Listeria	Bacteria|Bacillota|Bacilli|Bacillales|Listeriaceae	0	0	0	0	0	0	0
GCF_000022965.1_ASM2296v1	Bifidobacteriaceae	Bacteria|Actinomycetota|Actinomycetes|Bifidobacteriales	0	0	0	0	0	0	0
GCF_000022985.1_ASM2298v1	Bacteria	Bacteria|Unclassified	0	0	1	1	1	3	0				WP_005696509.1	WP_005700771.1	WP_005700770.1	WP_005699852.1, WP_005700491.1, WP_012771693.1
GCF_000023005.1_ASM2300v1	spotted fever group	Bacteria|Pseudomonadota|Alphaproteobacteria|Rickettsiales|Rickettsiaceae|Rickettsieae|Rickettsia	0	0	0	0	0	0	0
GCF_000023025.1_ASM2302v1	Cellvibrionaceae	Bacteria|Pseudomonadota|Gammaproteobacteria|Cellvibrionales	2	0	0	3	2	3	0		WP_015820406.1, WP_015820028.1			WP_015817306.1, WP_015818496.1, WP_015819629.1	WP_015819937.1, WP_041590273.1	WP_015817284.1, WP_015817970.1, WP_015818750.1
GCF_000023045.1_ASM2304v1	Bacteria	Bacteria|Unclassified	0	0	0	0	0	1	0							WP_015880429.1
GCF_000023065.1_ASM2306v1	Pseudomonadota	Bacteria	0	0	0	0	0	1	0							WP_015878724.1
GCF_000023085.1_ASM2308v1	Bacilli	Bacteria|Bacillota	0	0	0	0	0	0	0
GCF_000023105.1_ASM2310v1	Bacteria	Bacteria|Unclassified	0	0	0	0	0	2	0							WP_015881764.1, WP_015884239.1
GCF_000023125.1_ASM2312v1	Dyadobacter fermentans	Bacteria|Bacteroidota|Cytophagia|Cytophagales|Spirosomaceae|Dyadobacter	0	0	0	0	0	4	0							WP_012779840.1, WP_015812514.1, WP_015813436.1, WP_015814884.1
GCF_000023145.1_ASM2314v1	Actinomycetes	Bacteria|Actinomycetota	0	0	0	0	0	5	0							WP_012731170.1, WP_012731874.1, WP_012732139.1, WP_041629147.1, WP_052292386.1
GCF_000023165.1_ASM2316v1	Archaea	Archaea|Unclassified	0	0	0	0	0	0	0
GCF_000023185.1_ASM2318v1	Rhizobium	Bacteria|Pseudomonadota|Alphaproteobacteria|Hyphomicrobiales|Rhizobiaceae|Rhizobium/Agrobacterium group	1	0	0	1	1	7	0		WP_012760544.1			WP_012760543.1	WP_012760542.1	WP_012756203.1, WP_012757577.1, WP_012758871.1, WP_012759027.1, WP_012759085.1, WP_012760541.1, WP_041935578.1
GCF_000023205.1_ASM2320v1	Micrococcus	Bacteria|Actinomycetota|Actinomycetes|Micrococcales|Micrococcaceae	0	0	0	0	0	0	0
GCF_000023225.1_ASM2322v1	Desulfomicrobium baculatum	Bacteria|Thermodesulfobacteriota|Desulfovibrionia|Desulfovibrionales|Desulfomicrobiaceae|Desulfomicrobium	0	0	0	0	0	1	0							WP_015773194.1
GCF_000023245.1_ASM2324v1	Actinomycetes	Bacteria|Actinomycetota	0	0	0	1	0	4	4					WP_240438851.1		WP_012782647.1, WP_015803479.1, WP_015804717.1, WP_015805036.1	WP_015800398.1, WP_015800400.1, WP_015800401.1, WP_015800402.1
GCF_000023265.1_ASM2326v1	Acidimicrobium ferrooxidans	Bacteria|Actinomycetota|Acidimicrobiia|Acidimicrobiales|Acidimicrobiaceae|Acidimicrobium	0	0	0	0	0	1	0							WP_015798302.1
GCF_000023285.1_ASM2328v1	Capnocytophaga	Bacteria|Bacteroidota|Flavobacteriia|Flavobacteriales|Flavobacteriaceae	0	0	0	0	0	2	0							WP_002673772.1, WP_015781702.1
GCF_000023305.1_ASM2330v1	Francisella tularensis	Bacteria|Pseudomonadota|Gammaproteobacteria|Thiotrichales|Francisellaceae|Francisella	0	0	0	1	1	1	0					WP_003025492.1	WP_003020679.1	WP_003020682.1
GCF_000023325.1_ASM2332v1	Kosmotoga	Bacteria|Thermotogota|Thermotogae|Kosmotogales|Kosmotogaceae	0	0	0	0	0	0	0
GCF_000023365.1_ASM2336v1	Enterobacteriaceae	Bacteria|Pseudomonadota|Gammaproteobacteria|Enterobacterales	0	0	0	0	0	2	0							WP_000732240.1, WP_001094726.1
GCF_000023405.1_ASM2340v1	Brachybacterium	Bacteria|Actinomycetota|Actinomycetes|Micrococcales|Dermabacteraceae	0	0	0	0	0	0	0
GCF_000023445.1_ASM2344v1	Maridesulfovibrio salexigens	Bacteria|Thermodesulfobacteriota|Desulfovibrionia|Desulfovibrionales|Desulfovibrionaceae|Maridesulfovibrio	0	0	0	0	0	2	0							WP_015851970.1, WP_015853270.1
GCF_000023465.1_ASM2346v1	Flavobacteriaceae	Bacteria|Bacteroidota|Flavobacteriia|Flavobacteriales	0	0	0	0	0	3	0							WP_013072004.1, WP_013073960.1, WP_041578681.1
GCF_000023545.1_ASM2354v1	Bacteria	Bacteria|Unclassified	0	0	0	0	0	3	0							WP_015854344.1, WP_015854481.1, WP_015855054.1
GCF_000023565.1_ASM2356v1	Bacteria	Bacteria|Unclassified	0	0	0	0	0	2	0							WP_012768988.1, WP_015847847.1
GCF_000023585.1_ASM2358v1	Bacteria	Bacteria|Unclassified	0	0	0	0	0	5	0							WP_012772240.1, WP_015843322.1, WP_015846356.1, WP_015846829.1, WP_041613647.1
GCF_000023605.1_ASM2360v1	Bacteria	Bacteria|Unclassified	0	0	0	0	0	3	0							WP_012773227.1, WP_015841113.1, WP_015841261.1
GCF_000023625.1_ASM2362v1	Mycobacterium tuberculosis complex	Bacteria|Actinomycetota|Actinomycetes|Mycobacteriales|Mycobacteriaceae|Mycobacterium	0	0	0	0	0	4	0							WP_003413574.1, WP_003415171.1, WP_003415994.1, WP_003418942.1
GCF_000023665.1_ASM2366v1	Enterobacteriaceae	Bacteria|Pseudomonadota|Gammaproteobacteria|Enterobacterales	0	0	0	0	0	2	0							WP_000732240.1, WP_001094726.1
GCF_000023685.1_ASM2368v1	Archaea	Archaea|Unclassified	0	0	0	0	0	0	0
GCF_000023705.1_ASM2370v1	Methylotenera mobilis	Bacteria|Pseudomonadota|Betaproteobacteria|Nitrosomonadales|Methylophilaceae|Methylotenera	0	0	1	1	1	3	0				WP_015832903.1	WP_015832904.1	WP_015832905.1	WP_012777387.1, WP_015831943.1, WP_015832033.1
GCF_000023745.1_ASM2374v1	Methylophilaceae	Bacteria|Pseudomonadota|Betaproteobacteria|Nitrosomonadales	0	0	1	1	1	4	0				WP_013442570.1	WP_015830424.1	WP_015830423.1	WP_013442827.1, WP_013443480.1, WP_015830044.1, WP_015831078.1
GCF_000023765.2_ASM2376v2	Candidatus Liberibacter asiaticus	Bacteria|Pseudomonadota|Alphaproteobacteria|Hyphomicrobiales|Rhizobiaceae|Liberibacter	0	0	0	0	0	0	0
GCF_000023785.1_ASM2378v1	Hirschia baltica	Bacteria|Pseudomonadota|Alphaproteobacteria|Hyphomonadales|Hyphomonadaceae|Hirschia	0	0	0	0	0	0	0
GCF_000023805.1_ASM2380v1	Helicobacter pylori	Bacteria|Campylobacterota|Epsilonproteobacteria|Campylobacterales|Helicobacteraceae|Helicobacter	0	0	0	0	0	0	0
GCF_000023825.1_ASM2382v1	Pedobacter	Bacteria|Bacteroidota|Sphingobacteriia|Sphingobacteriales|Sphingobacteriaceae	0	0	0	0	0	5	0							WP_012781534.1, WP_015807598.1, WP_015809458.1, WP_015809461.1, WP_036674071.1
GCF_000023845.1_ASM2384v1	Terrabacteria group	Bacteria	0	0	0	0	0	0	0
GCF_000023865.1_ASM2386v1	Actinomycetes	Bacteria|Actinomycetota	0	0	0	0	0	3	0							WP_012796272.1, WP_012796373.1, WP_015788153.1
GCF_000023885.1_ASM2388v1	Coriobacteriia	Bacteria|Actinomycetota	0	0	0	0	0	0	0
GCF_000023905.1_ASM2390v1	Leptotrichia	Bacteria|Fusobacteriota|Fusobacteriia|Fusobacteriales|Leptotrichiaceae	0	0	0	0	0	0	0
GCF_000023925.1_ASM2392v1	Bacteria	Bacteria|Unclassified	0	0	0	0	0	2	0							WP_015779838.1, WP_081439818.1
GCF_000024005.1_ASM2400v1	Chitinophaga	Bacteria|Bacteroidota|Chitinophagia|Chitinophagales|Chitinophagaceae	0	0	0	1	0	9	1					WP_044218508.1		WP_012787995.1, WP_012789995.1, WP_012790674.1, WP_012791310.1, WP_012791725.1, WP_012792971.1, WP_012793061.1, WP_012793346.1, WP_012793609.1	WP_012792908.1
GCF_000024025.1_ASM2402v1	Actinomycetes	Bacteria|Actinomycetota	0	0	0	0	0	5	0							WP_015792239.1, WP_015793534.1, WP_015793708.1, WP_015794295.1, WP_015795574.1
GCF_000024065.1_ASM2406v1	Bacteria	Bacteria|Unclassified	0	0	0	0	0	1	0							WP_015772082.1
GCF_000024085.1_ASM2408v1	Kangiella koreensis	Bacteria|Pseudomonadota|Gammaproteobacteria|Kangiellales|Kangiellaceae|Kangiella	0	0	1	1	1	2	0				WP_012800921.1	WP_012800922.1	WP_012800923.1	WP_012801171.1, WP_015781456.1
GCF_000024105.1_ASM2410v1	Bacillota	Bacteria	0	0	0	0	0	0	0
GCF_000024125.1_ASM2412v1	Bacteroidota	Bacteria	0	0	0	0	0	6	0							WP_015753393.1, WP_015754092.1, WP_015754159.1, WP_015754460.1, WP_015754868.1, WP_148214385.1
GCF_000024145.1_ASM2414v1	Chlamydia	Bacteria|Chlamydiota|Chlamydiia|Chlamydiales|Chlamydiaceae|Chlamydia/Chlamydophila group	0	0	0	0	0	0	0
GCF_000024205.1_ASM2420v1	Desulfofarcimen acetoxidans	Bacteria|Bacillota|Clostridia|Eubacteriales|Peptococcaceae|Desulfofarcimen	0	0	0	0	0	0	0
GCF_000024225.1_ASM2422v1	Actinomycetota	Bacteria	0	0	0	0	0	0	0
GCF_000024245.1_ASM2424v1	Pseudomonadota	Bacteria	0	0	0	0	0	0	0
GCF_000024265.1_ASM2426v1	Terrabacteria group	Bacteria	0	0	0	0	0	0	0
GCF_000024285.1_ASM2428v1	Alicyclobacillus	Bacteria|Bacillota|Bacilli|Bacillales|Alicyclobacillaceae	0	0	0	0	0	0	0
GCF_000024325.1_ASM2432v1	Desulfohalobium retbaense	Bacteria|Thermodesulfobacteriota|Desulfovibrionia|Desulfovibrionales|Desulfohalobiaceae|Desulfohalobium	0	0	0	0	0	0	0
GCF_000024345.1_ASM2434v1	Actinomycetes	Bacteria|Actinomycetota	0	0	0	0	0	3	0							WP_012921007.1, WP_012922792.1, WP_012923646.1
GCF_000024365.1_ASM2436v1	Actinomycetes	Bacteria|Actinomycetota	0	0	0	0	0	3	0							WP_015745923.1, WP_015746978.1, WP_015749829.1
GCF_000024385.1_ASM2438v1	Thermomonospora curvata	Bacteria|Actinomycetota|Actinomycetes|Streptosporangiales|Thermomonosporaceae|Thermomonospora	0	0	0	0	0	4	0							WP_012851586.1, WP_012851948.1, WP_012853074.1, WP_012854029.1
GCF_000024405.1_ASM2440v1	Sebaldella termitidis	Bacteria|Fusobacteriota|Fusobacteriia|Fusobacteriales|Leptotrichiaceae|Sebaldella	0	0	0	0	0	0	0
GCF_000024425.1_ASM2442v1	Meiothermus ruber	Bacteria|Deinococcota|Deinococci|Thermales|Thermaceae|Meiothermus	0	0	0	0	0	1	0							WP_013012985.1
GCF_000024445.1_ASM2444v1	Bifidobacterium	Bacteria|Actinomycetota|Actinomycetes|Bifidobacteriales|Bifidobacteriaceae	0	0	0	0	0	0	0
GCF_000024465.1_ASM2446v1	Candidatus Puniceispirillum marinum	Bacteria|Pseudomonadota|Alphaproteobacteria|SAR116 cluster|Candidatus Puniceispirillum	0	0	0	0	0	0	0
GCF_000024505.1_ASM2450v1	Anaplasma	Bacteria|Pseudomonadota|Alphaproteobacteria|Rickettsiales|Anaplasmataceae	0	0	0	0	0	0	0
GCF_000024545.1_ASM2454v1	Stackebrandtia nassauensis	Bacteria|Actinomycetota|Actinomycetes|Glycomycetales|Glycomycetaceae|Stackebrandtia	0	0	0	0	0	6	0							WP_013016961.1, WP_013018246.1, WP_013018671.1, WP_013018886.1, WP_013019037.1, WP_013021192.1
GCF_000024565.1_ASM2456v1	Bacteria	Bacteria|Unclassified	0	0	0	0	0	0	0
GCF_000024585.1_ASM2458v1	Staphylococcus	Bacteria|Bacillota|Bacilli|Bacillales|Staphylococcaceae	0	0	0	0	0	2	0							WP_000766009.1, WP_001037807.1
GCF_000024605.1_ASM2460v1	Ammonifex degensii	Bacteria|Bacillota|Clostridia|Thermoanaerobacterales|Thermoanaerobacteraceae|Ammonifex	0	0	0	0	0	0	0
GCF_000024645.1_ASM2464v1	Bacteria	Bacteria|Unclassified	0	0	0	0	0	4	0							WP_005970046.1, WP_012822487.1, WP_012822882.1, WP_015730889.1
GCF_000024665.1_ASM2466v1	Fibrobacter succinogenes	Bacteria|Fibrobacterota|Fibrobacteria|Fibrobacterales|Fibrobacteraceae|Fibrobacter	0	0	0	0	0	0	0
GCF_000024685.1_ASM2468v1	Bacteria	Bacteria|Unclassified	0	0	0	0	0	6	0							WP_009592282.1, WP_012818730.1, WP_012819126.1, WP_012819127.1, WP_015734524.1, WP_015736161.1
GCF_000024725.1_ASM2472v1	Nitrosococcus halophilus	Bacteria|Pseudomonadota|Gammaproteobacteria|Chromatiales|Chromatiaceae|Nitrosococcus	0	0	0	1	1	2	0					WP_013033654.1	WP_013033653.1	WP_013031495.1, WP_013032775.1
GCF_000024765.1_ASM2476v1	Pseudomonadota	Bacteria	0	0	0	1	1	0	0					WP_012823190.1	WP_012823191.1
GCF_000024785.1_ASM2478v1	Actinomycetes	Bacteria|Actinomycetota	0	0	0	0	0	4	0							WP_012832521.1, WP_012834584.1, WP_012834954.1, WP_223375460.1
GCF_000024805.1_ASM2480v1	Haliangium ochraceum	Bacteria|Myxococcota|Polyangia|Haliangiales|Kofleriaceae|Haliangium	0	0	0	3	0	3	0					WP_012826743.1, WP_012826920.1, WP_012829831.1		WP_012827167.1, WP_012828736.1, WP_233104097.1
GCF_000024825.1_ASM2482v1	Vibrio	Bacteria|Pseudomonadota|Gammaproteobacteria|Vibrionales|Vibrionaceae	1	0	0	1	1	2	0		WP_031780600.1			WP_006743071.1	WP_006743070.1	WP_006740929.1, WP_012841278.1
GCF_000024845.1_ASM2484v1	Rhodothermus marinus	Bacteria|Rhodothermota|Rhodothermia|Rhodothermales|Rhodothermaceae|Rhodothermus	0	0	0	0	0	4	0							WP_012842850.1, WP_012843923.1, WP_012844867.1, WP_012845210.1
GCF_000024865.1_ASM2486v1	Bacteria	Bacteria|Unclassified	0	0	0	1	0	5	3					WP_043658045.1		WP_012890201.1, WP_012892853.1, WP_012893530.1, WP_012893682.1, WP_043652008.1	WP_012894899.1, WP_012894900.1, WP_148269222.1
GCF_000024885.1_ASM2488v1	Sulfurospirillum deleyianum	Bacteria|Campylobacterota|Epsilonproteobacteria|Campylobacterales|Sulfurospirillaceae|Sulfurospirillum	0	0	0	0	0	0	0
GCF_000024905.1_ASM2490v1	Thermanaerovibrio	Bacteria|Synergistota|Synergistia|Synergistales|Synergistaceae	0	0	0	0	0	0	0
GCF_000024925.1_ASM2492v1	Bacteria	Bacteria|Unclassified	0	0	0	0	0	2	0							WP_012865967.1, WP_012868378.1
GCF_000024945.1_ASM2494v1	Veillonella	Bacteria|Bacillota|Negativicutes|Veillonellales|Veillonellaceae	0	0	0	0	0	1	0							WP_004696040.1
GCF_000024965.1_ASM2496v1	Bacteria	Bacteria|Unclassified	0	0	0	0	0	1	0							WP_012879250.1
GCF_000024985.1_ASM2498v1	Sphaerobacter thermophilus	Bacteria|Thermomicrobiota|Thermomicrobia|Sphaerobacterales|Sphaerobacterineae|Sphaerobacteraceae|Sphaerobacter	0	0	0	0	0	4	0							WP_012870585.1, WP_012870641.1, WP_012870664.1, WP_012872621.1
GCF_000025005.1_ASM2500v1	Thermobaculum terrenum	Bacteria|Chloroflexota|Thermobaculum	0	0	0	0	0	4	0							WP_012874341.1, WP_012874619.1, WP_012876477.1, WP_148212027.1
GCF_000025025.1_ASM2502v1	Dehalococcoides	Bacteria|Chloroflexota|Dehalococcoidia|Dehalococcoidales|Dehalococcoidaceae	0	0	0	0	0	0	0
GCF_000025045.1_ASM2504v1	Bacilli	Bacteria|Bacillota	0	0	0	0	0	1	0							WP_012897486.1
GCF_000025065.1_ASM2506v1	Bacteria	Bacteria|Unclassified	0	0	0	1	0	3	0					WP_012883694.1		WP_012883291.1, WP_012885611.1, WP_012885765.1
GCF_000025085.1_ASM2508v1	Bacteria	Bacteria|Unclassified	0	0	0	0	0	2	0							WP_002479311.1, WP_037540730.1
GCF_000025105.1_ASM2510v1	Thermotoga	Bacteria|Thermotogota|Thermotogae|Thermotogales|Thermotogaceae	0	0	0	0	0	0	0
GCF_000025125.1_ASM2512v1	Candidatus Atelocyanobacterium thalassa	Bacteria|Cyanobacteriota|Cyanophyceae|Oscillatoriophycideae|Chroococcales|Aphanothecaceae|Candidatus Atelocyanobacterium	0	0	0	0	0	0	0
GCF_000025145.1_ASM2514v1	Staphylococcus	Bacteria|Bacillota|Bacilli|Bacillales|Staphylococcaceae	0	0	0	0	0	2	0							WP_000766008.1, WP_001037807.1
GCF_000025165.1_ASM2516v1	Escherichia coli	Bacteria|Pseudomonadota|Gammaproteobacteria|Enterobacterales|Enterobacteriaceae|Escherichia	0	0	0	0	0	2	0							WP_000732240.1, WP_001087250.1
GCF_000025185.1_ASM2518v1	Pirellula staleyi	Bacteria|Planctomycetota|Planctomycetia|Pirellulales|Pirellulaceae|Pirellula	0	1	0	1	1	2	1			WP_012909310.1		WP_012909898.1	WP_012909899.1	WP_012910552.1, WP_052303640.1	WP_044182403.1
GCF_000025205.1_ASM2520v1	Bacteria	Bacteria|Unclassified	0	0	0	0	0	0	0
GCF_000025225.2_ASM2522v1	Bacillota	Bacteria	0	0	0	0	0	0	0
GCF_000025245.2_ASM2524v2	Bifidobacteriaceae	Bacteria|Actinomycetota|Actinomycetes|Bifidobacteriales	0	0	0	0	0	0	0
GCF_000025265.1_ASM2526v1	Conexibacter woesei	Bacteria|Actinomycetota|Thermoleophilia|Solirubrobacterales|Conexibacteraceae|Conexibacter	0	0	0	0	0	1	0							WP_012935379.1
GCF_000025305.1_ASM2530v1	Acidaminococcus	Bacteria|Bacillota|Negativicutes|Acidaminococcales|Acidaminococcaceae	0	0	0	0	0	0	0
GCF_000025345.1_ASM2534v1	Actinomycetes	Bacteria|Actinomycetota	0	0	0	0	0	1	1							WP_012946672.1	WP_012946802.1
GCF_000025365.1_ASM2536v1	Mycoplasmoides gallisepticum	Bacteria|Mycoplasmatota|Mycoplasmoidales|Metamycoplasmataceae|Mycoplasmoides	0	0	0	0	0	0	0
GCF_000025385.1_ASM2538v1	Mycoplasmatota	Bacteria	0	0	0	0	0	0	0
GCF_000025405.2_ASM2540v1	Bacteria	Bacteria|Unclassified	0	0	0	0	0	2	0							WP_024471122.1, WP_028715178.1
GCF_000025425.1_ASM2542v1	Bacteria	Bacteria|Unclassified	0	0	0	0	0	0	0
GCF_000025465.1_ASM2546v1	Bacteria	Bacteria|Unclassified	0	0	0	0	0	3	1							WP_002917920.1, WP_008805832.1, WP_012540860.1	WP_012967780.1
GCF_000025485.1_ASM2548v1	Chromatiaceae	Bacteria|Pseudomonadota|Gammaproteobacteria|Chromatiales	0	0	0	0	0	0	0
GCF_000025545.1_ASM2554v1	unclassified Thioalkalivibrio	Bacteria|Pseudomonadota|Gammaproteobacteria|Chromatiales|Ectothiorhodospiraceae|Thioalkalivibrio	0	0	0	0	0	2	0							WP_012982892.1, WP_012983450.1
GCF_000025565.1_ASM2556v1	Enterobacterales	Bacteria|Pseudomonadota|Gammaproteobacteria	0	0	0	0	0	5	0							WP_013095409.1, WP_013097334.1, WP_013098301.1, WP_013098869.1, WP_235123353.1
GCF_000025605.1_ASM2560v1	Thermocrinis albus	Bacteria|Aquificota|Aquificae|Aquificales|Aquificaceae|Thermocrinis	0	0	0	0	0	0	0
GCF_000025645.1_ASM2564v1	Bacteria	Bacteria|Unclassified	0	0	0	0	0	0	0
GCF_000025705.1_ASM2570v1	Sideroxydans lithotrophicus	Bacteria|Pseudomonadota|Betaproteobacteria|Nitrosomonadales|Gallionellaceae|Sideroxydans	1	0	0	1	1	2	0		WP_013030888.1			WP_013030887.1	WP_013030886.1	WP_013030885.1, WP_223293792.1
GCF_000025725.1_ASM2572v1	Denitrovibrio acetiphilus	Bacteria|Deferribacterota|Deferribacteres|Deferribacterales|Geovibrionaceae|Denitrovibrio	0	0	0	0	0	0	0
GCF_000025745.1_ASM2574v1	Escherichia	Bacteria|Pseudomonadota|Gammaproteobacteria|Enterobacterales|Enterobacteriaceae	0	0	0	0	0	2	0							WP_000732237.1, WP_001305234.1
GCF_000025765.1_ASM2576v1	Cutibacterium	Bacteria|Actinomycetota|Actinomycetes|Propionibacteriales|Propionibacteriaceae	0	0	0	0	0	5	0							WP_002515656.1, WP_002515901.1, WP_002516902.1, WP_002520559.1, WP_002524305.1
GCF_000025805.1_ASM2580v1	Bacteria	Bacteria|Unclassified	0	0	0	0	0	5	0							WP_013058570.1, WP_013081485.1, WP_013083554.1, WP_013083590.1, WP_013084346.1
GCF_000025825.1_ASM2582v1	Bacteria	Bacteria|Unclassified	0	0	0	0	0	3	0							WP_013055086.1, WP_013058359.1, WP_013058570.1
GCF_000025845.1_ASM2584v1	Mycoplasmataceae	Bacteria|Mycoplasmatota|Mollicutes	0	0	0	0	0	0	0
GCF_000025885.1_ASM2588v1	Aminobacterium colombiense	Bacteria|Synergistota|Synergistia|Synergistales|Aminobacteriaceae|Aminobacterium	0	0	0	0	0	0	0
GCF_000025905.1_ASM2590v1	Coraliomargarita akajimensis	Bacteria|Verrucomicrobiota|Opitutae|Puniceicoccales|Coraliomargaritaceae|Coraliomargarita	0	0	0	0	0	2	0							WP_013044504.1, WP_169305343.1
GCF_000025925.1_ASM2592v1	Prevotellaceae	Bacteria|Bacteroidota|Bacteroidia|Bacteroidales	0	0	0	0	0	0	0
GCF_000025945.1_ASM2594v1	Desulfotalea psychrophila	Bacteria|Thermodesulfobacteriota|Desulfobulbia|Desulfobulbales|Desulfocapsaceae|Desulfotalea	0	0	0	0	0	2	0							WP_011188259.1, WP_041277433.1
GCF_000025965.1_ASM2596v1	Rhodocyclales	Bacteria|Pseudomonadota|Betaproteobacteria	0	0	0	0	0	1	0							WP_256469893.1
GCF_000025985.1_ASM2598v1	Bacteroides	Bacteria|Bacteroidota|Bacteroidia|Bacteroidales|Bacteroidaceae	0	0	0	0	0	2	0							WP_005787693.1, WP_010993101.1
GCF_000026005.1_ASM2600v1	Ehrlichia ruminantium	Bacteria|Pseudomonadota|Alphaproteobacteria|Rickettsiales|Anaplasmataceae|Ehrlichia	0	0	0	0	0	0	0
GCF_000026025.1_ASM2602v1	Chlamydia	Bacteria|Chlamydiota|Chlamydiia|Chlamydiales|Chlamydiaceae|Chlamydia/Chlamydophila group	0	0	0	0	0	0	0
GCF_000026065.1_ASM2606v1	Latilactobacillus	Bacteria|Bacillota|Bacilli|Lactobacillales|Lactobacillaceae	0	0	0	0	0	0	0
GCF_000026085.1_ASM2608v1	Pseudoalteromonas	Bacteria|Pseudomonadota|Gammaproteobacteria|Alteromonadales|Pseudoalteromonadaceae	0	0	1	1	1	2	0				WP_011327880.1	WP_086993388.1	WP_011327882.1	WP_011329744.1, WP_011329865.1
GCF_000026105.1_ASM2610v1	Gammaproteobacteria	Bacteria|Pseudomonadota	1	0	1	2	2	4	0		WP_011534416.1		WP_011534494.1	WP_011534417.1, WP_011534493.1	WP_011534418.1, WP_011534492.1	WP_011533127.1, WP_011533491.1, WP_011534419.1, WP_011534478.1
GCF_000026145.1_ASM2614v1	Hyphomicrobiales	Bacteria|Pseudomonadota|Alphaproteobacteria	1	0	0	1	1	6	1		WP_012030539.1			WP_012030540.1	WP_012030541.1	WP_011924455.1, WP_011925168.1, WP_011926314.1, WP_012028757.1, WP_012029185.1, WP_041757956.1	WP_157872510.1
GCF_000026185.1_ASM2618v1	Bacteria	Bacteria|Unclassified	0	0	0	0	0	2	0							WP_012442573.1, WP_042959143.1
GCF_000026205.1_ASM2620v1	Candidatus Phytoplasma mali	Bacteria|Mycoplasmatota|Mollicutes|Acholeplasmatales|Acholeplasmataceae|Candidatus Phytoplasma|16SrX (Apple proliferation group)	0	0	0	0	0	0	0
GCF_000026225.1_ASM2622v1	Escherichia fergusonii	Bacteria|Pseudomonadota|Gammaproteobacteria|Enterobacterales|Enterobacteriaceae|Escherichia	0	0	0	0	0	3	0							WP_000226602.1, WP_000732228.1, WP_001094737.1
GCF_000026245.1_ASM2624v1	Escherichia	Bacteria|Pseudomonadota|Gammaproteobacteria|Enterobacterales|Enterobacteriaceae	0	0	0	0	0	2	0							WP_000732233.1, WP_001094729.1
GCF_000026265.1_ASM2626v1	Enterobacteriaceae	Bacteria|Pseudomonadota|Gammaproteobacteria|Enterobacterales	0	0	0	0	0	2	0							WP_000732233.1, WP_001094724.1
GCF_000026285.1_ASM2628v2	Escherichia coli	Bacteria|Pseudomonadota|Gammaproteobacteria|Enterobacterales|Enterobacteriaceae|Escherichia	0	0	0	0	0	2	0							WP_000732237.1, WP_001305234.1
GCF_000026345.1_ASM2634v1	Enterobacteriaceae	Bacteria|Pseudomonadota|Gammaproteobacteria|Enterobacterales	0	0	0	0	0	2	0							WP_000732240.1, WP_001087250.1
GCF_000026405.1_ASM2640v1	Lactobacillaceae	Bacteria|Bacillota|Bacilli|Lactobacillales	0	0	0	0	0	1	0							WP_004902344.1
GCF_000026445.2_ASM2644v2	Actinomycetes	Bacteria|Actinomycetota	0	0	0	0	0	3	0							WP_015355120.1, WP_015356873.1, WP_041300307.1
GCF_000026485.1_ASM2648v1	Lactobacillales	Bacteria|Bacillota|Bacilli	0	0	0	0	0	0	0
GCF_000026505.1_ASM2650v1	Lactobacillaceae	Bacteria|Bacillota|Bacilli|Lactobacillales	0	0	0	0	0	0	0
GCF_000026525.1_ASM2652v1	Bacillota	Bacteria	0	0	0	0	0	0	0
GCF_000026545.1_ASM2654v1	Escherichia coli	Bacteria|Pseudomonadota|Gammaproteobacteria|Enterobacterales|Enterobacteriaceae|Escherichia	0	0	0	0	0	2	0							WP_000732237.1, WP_001339403.1
GCF_000026565.1_ASM2656v1	Gammaproteobacteria	Bacteria|Pseudomonadota	0	0	0	0	0	1	0							WP_001592732.1
GCF_000026585.1_ASM2658v1	Streptococcus	Bacteria|Bacillota|Bacilli|Lactobacillales|Streptococcaceae	0	0	0	0	0	0	0
GCF_000026605.1_ASM2660v1	Streptococcus	Bacteria|Bacillota|Bacilli|Lactobacillales|Streptococcaceae	0	0	0	0	0	0	0
GCF_000026645.1_ASM2664v1	Gammaproteobacteria	Bacteria|Pseudomonadota	0	0	2	2	2	4	0				WP_003121936.1, WP_003091625.1	WP_003114074.1, WP_003159305.1	WP_003114075.1, WP_003118207.1	WP_003090958.1, WP_003093607.1, WP_003113020.1, WP_003143472.1
GCF_000026665.1_ASM2666v1	Streptococcus	Bacteria|Bacillota|Bacilli|Lactobacillales|Streptococcaceae	0	0	0	0	0	0	0
GCF_000026705.1_ASM2670v1	Listeria	Bacteria|Bacillota|Bacilli|Bacillales|Listeriaceae	0	0	0	0	0	0	0
GCF_000026725.1_ASM2672v1	Bacteria	Bacteria|Unclassified	0	0	0	0	0	0	0
GCF_000026745.1_ASM2674v1	Bacteria	Bacteria|Unclassified	0	0	0	0	0	0	0
GCF_000026905.1_ASM2690v1	Chlamydia trachomatis	Bacteria|Chlamydiota|Chlamydiia|Chlamydiales|Chlamydiaceae|Chlamydia/Chlamydophila group|Chlamydia	0	0	0	0	0	0	0
GCF_000026925.1_ASM2692v1	Chlamydia trachomatis	Bacteria|Chlamydiota|Chlamydiia|Chlamydiales|Chlamydiaceae|Chlamydia/Chlamydophila group|Chlamydia	0	0	0	0	0	0	0
GCF_000026965.1_ASM2696v1	Bacteria	Bacteria|Unclassified	0	0	1	1	1	2	0				WP_002215148.1	WP_002224718.1	WP_014574308.1	WP_002216361.1, WP_002218247.1
GCF_000027025.1_ASM2702v1	Enterobacteriaceae	Bacteria|Pseudomonadota|Gammaproteobacteria|Enterobacterales	0	0	0	0	0	1	0							WP_001592732.1
GCF_000027045.1_ASM2704v1	Staphylococcus	Bacteria|Bacillota|Bacilli|Bacillales|Staphylococcaceae	0	0	0	0	0	2	0							WP_000766009.1, WP_001037807.1
GCF_000027085.1_ASM2708v1	Enterobacteriaceae	Bacteria|Pseudomonadota|Gammaproteobacteria|Enterobacterales	0	0	0	0	0	1	0							WP_024133082.1
GCF_000027125.1_ASM2712v1	Escherichia coli	Bacteria|Pseudomonadota|Gammaproteobacteria|Enterobacterales|Enterobacteriaceae|Escherichia	0	0	0	0	0	2	0							WP_000732240.1, WP_001087250.1
GCF_000027145.1_ASM2714v1	Listeria	Bacteria|Bacillota|Bacilli|Bacillales|Listeriaceae	0	0	0	0	0	0	0
GCF_000027165.1_ASM2716v1	Streptococcus	Bacteria|Bacillota|Bacilli|Lactobacillales|Streptococcaceae	0	0	0	0	0	0	0
GCF_000027185.1_ASM2718v1	Streptococcus	Bacteria|Bacillota|Bacilli|Lactobacillales|Streptococcaceae	0	0	0	0	0	0	0
GCF_000027205.1_ASM2720v1	Bacteria	Bacteria|Unclassified	0	0	0	0	0	1	0							WP_004160048.1
GCF_000027225.1_ASM2722v1	Bacteria	Bacteria|Unclassified	0	0	0	0	0	1	0							WP_012990167.1
GCF_000027265.1_ASM2726v1	Bacteria	Bacteria|Unclassified	0	0	0	0	0	1	0							WP_014538530.1
GCF_000027325.1_ASM2732v1	Mycoplasmoides genitalium	Bacteria|Mycoplasmatota|Mycoplasmoidales|Metamycoplasmataceae|Mycoplasmoides	0	0	0	0	0	0	0
GCF_000027345.1_ASM2734v1	Mycoplasmoides pneumoniae	Bacteria|Mycoplasmatota|Mycoplasmoidales|Metamycoplasmataceae|Mycoplasmoides	0	0	0	0	0	0	0
GCF_000039765.1_ASM3976v1	Vibrio	Bacteria|Pseudomonadota|Gammaproteobacteria|Vibrionales|Vibrionaceae	1	0	0	1	1	1	0		WP_011078997.1			WP_011078998.1	WP_011078999.1	WP_011079000.1
GCF_000046685.1_ASM4668v1	Bartonella	Bacteria|Pseudomonadota|Alphaproteobacteria|Hyphomicrobiales|Bartonellaceae	0	0	0	0	0	0	0
GCF_000046705.1_ASM4670v1	Bartonella	Bacteria|Pseudomonadota|Alphaproteobacteria|Hyphomicrobiales|Bartonellaceae	0	0	0	0	0	0	0
GCF_000046845.1_ASM4684v1	Gammaproteobacteria	Bacteria|Pseudomonadota	0	0	1	1	1	2	0				WP_004921993.1	WP_004921990.1	WP_004921986.1	WP_004921996.1, WP_004930625.1
GCF_000047365.1_ASM4736v1	Enterobacterales	Bacteria|Pseudomonadota|Gammaproteobacteria	0	0	0	0	0	1	0							WP_002210421.1
GCF_000048645.1_ASM4864v1	Legionellaceae	Bacteria|Pseudomonadota|Gammaproteobacteria|Legionellales	2	1	0	3	3	2	0		WP_011213255.1, WP_011213928.1	WP_011216159.1		WP_011213254.1, WP_011213262.1, WP_015961382.1	WP_011213253.1, WP_011213261.1, WP_015961381.1	WP_011213252.1, WP_011213257.1
GCF_000048665.1_ASM4866v1	Legionellaceae	Bacteria|Pseudomonadota|Gammaproteobacteria|Legionellales	2	1	0	3	3	2	0		WP_011215639.1, WP_010946406.1	WP_011216159.1		WP_011214883.1, WP_011214889.1, WP_011216158.1	WP_011214882.1, WP_011214888.1, WP_011216157.1	WP_011214881.1, WP_011214884.1
GCF_000050405.1_ASM5040v1	Ehrlichia ruminantium	Bacteria|Pseudomonadota|Alphaproteobacteria|Rickettsiales|Anaplasmataceae|Ehrlichia	0	0	0	0	0	0	0
GCF_000050425.1_ASM5042v1	Ehrlichia ruminantium	Bacteria|Pseudomonadota|Alphaproteobacteria|Rickettsiales|Anaplasmataceae|Ehrlichia	0	0	0	0	0	0	0
GCF_000054005.1_ASM5400v1	Brucella	Bacteria|Pseudomonadota|Alphaproteobacteria|Hyphomicrobiales|Brucellaceae|Brucella/Ochrobactrum group	0	0	0	0	0	1	0							WP_002966391.1
GCF_000055785.1_ASM5578v1	Chromohalobacter	Bacteria|Pseudomonadota|Gammaproteobacteria|Oceanospirillales|Halomonadaceae	0	0	0	0	0	1	0							WP_011505994.1
GCF_000055945.1_ASM5594v1	Lawsonia intracellularis	Bacteria|Thermodesulfobacteriota|Desulfovibrionia|Desulfovibrionales|Desulfovibrionaceae|Lawsonia	0	0	0	0	0	0	0
GCF_000056065.1_ASM5606v1	Lactobacillus delbrueckii	Bacteria|Bacillota|Bacilli|Lactobacillales|Lactobacillaceae|Lactobacillus	0	0	0	0	0	0	0
GCF_000058485.1_ASM5848v1	Actinomycetes	Bacteria|Actinomycetota	0	0	0	1	0	3	1					WP_011604772.1		WP_011601951.1, WP_011602715.1, WP_011604183.1	WP_083866888.1
GCF_000060285.1_ASM6028v1	Listeria	Bacteria|Bacillota|Bacilli|Bacillales|Listeriaceae	0	0	0	0	0	0	0
GCF_000060345.1_ASM6034v1	Flavobacteriaceae	Bacteria|Bacteroidota|Flavobacteriia|Flavobacteriales	0	0	0	0	0	6	0							WP_011708353.1, WP_011709164.1, WP_011710171.1, WP_011711003.1, WP_041250017.1, WP_041250275.1
GCF_000061505.1_ASM6150v1	Rhodocyclales	Bacteria|Pseudomonadota|Betaproteobacteria	0	0	1	1	1	2	0				WP_011766579.1	WP_011766580.1	WP_011766581.1	WP_011766582.1, WP_011766692.1
GCF_000062885.1_ASM6288v1	Actinomycetes	Bacteria|Actinomycetota	0	0	0	0	0	7	0							WP_009942111.1, WP_009942772.1, WP_009944977.1, WP_009948698.1, WP_009950827.1, WP_011874184.1, WP_011874968.1
GCF_000063485.1_ASM6348v1	Bacteria	Bacteria|Unclassified	0	0	0	0	0	3	0							WP_012037785.1, WP_012038628.1, WP_012039082.1
GCF_000063545.1_ASM6354v1	Orientia tsutsugamushi	Bacteria|Pseudomonadota|Alphaproteobacteria|Rickettsiales|Rickettsiaceae|Rickettsieae|Orientia	0	0	0	0	0	0	0
GCF_000063585.1_ASM6358v1	Bacteria	Bacteria|Unclassified	0	0	0	0	0	0	0
GCF_000063605.1_ASM6360v1	Mycoplasmopsis	Bacteria|Mycoplasmatota|Mollicutes|Mycoplasmataceae	0	0	0	0	0	0	0
GCF_000064305.2_ASM6430v2	Flavobacteriaceae	Bacteria|Bacteroidota|Flavobacteriia|Flavobacteriales	0	0	0	0	0	1	0							WP_011963612.1
GCF_000067045.1_ASM6704v1	Acetobacteraceae	Bacteria|Pseudomonadota|Alphaproteobacteria|Rhodospirillales	0	0	0	0	0	2	0							WP_012554044.1, WP_012554657.1
GCF_000067165.1_ASM6716v1	Sorangium cellulosum	Bacteria|Myxococcota|Polyangia|Polyangiales|Polyangiaceae|Sorangium	0	0	0	5	3	4	0					WP_012232776.1, WP_012234520.1, WP_012238681.1, WP_012240314.1, WP_197539383.1	WP_012238682.1, WP_012240315.1, WP_157906733.1	WP_012233405.1, WP_012234504.1, WP_012235392.1, WP_012236258.1
GCF_000067205.1_ASM6720v1	Pseudomonadota	Bacteria	0	0	0	0	0	2	0							WP_012249389.1, WP_012250559.1
GCF_000068525.2_ASM6852v2	Chlamydia trachomatis	Bacteria|Chlamydiota|Chlamydiia|Chlamydiales|Chlamydiaceae|Chlamydia/Chlamydophila group|Chlamydia	0	0	0	0	0	0	0
GCF_000068585.1_ASM6858v1	Chlamydia trachomatis	Bacteria|Chlamydiota|Chlamydiia|Chlamydiales|Chlamydiaceae|Chlamydia/Chlamydophila group|Chlamydia	0	0	0	0	0	0	0
GCF_000069185.1_ASM6918v1	Actinomycetes	Bacteria|Actinomycetota	0	0	0	1	0	8	0					WP_005090258.1		WP_005081390.1, WP_005090769.1, WP_005093268.1, WP_005095823.1, WP_005098137.1, WP_005110051.1, WP_005112273.1, WP_021268997.1
GCF_000069225.1_ASM6922v1	Bacteria	Bacteria|Unclassified	0	0	0	0	0	3	0							WP_012298674.1, WP_012298797.1, WP_049791931.1
GCF_000069245.1_ASM6924v1	Acinetobacter	Bacteria|Pseudomonadota|Gammaproteobacteria|Moraxellales|Moraxellaceae	0	0	0	0	0	1	0							WP_000483007.1
GCF_000069945.1_ASM6994v1	Bacteria	Bacteria|Unclassified	0	0	0	0	0	3	0							WP_012359807.1, WP_012359997.1, WP_012360375.1
GCF_000069965.1_ASM6996v1	Enterobacterales	Bacteria|Pseudomonadota|Gammaproteobacteria	0	0	0	0	0	3	0							WP_004245241.1, WP_004245852.1, WP_012368850.1
GCF_000070465.1_ASM7046v1	Alcaligenaceae	Bacteria|Pseudomonadota|Betaproteobacteria|Burkholderiales	0	0	0	1	1	3	0					WP_039051823.1	WP_231838554.1	WP_012417487.1, WP_012418390.1, WP_039051824.1
GCF_000070605.1_ASM7060v1	Xanthomonas	Bacteria|Pseudomonadota|Gammaproteobacteria|Xanthomonadales|Xanthomonadaceae	0	0	0	0	0	1	1							WP_012438210.1	WP_012437214.1
GCF_000072485.1_ASM7248v1	Gammaproteobacteria	Bacteria|Pseudomonadota	0	0	2	2	2	7	0				WP_012479417.1, WP_005415892.1	WP_012479416.1, WP_012479633.1	WP_012479415.1, WP_012479632.1	WP_005407907.1, WP_005410009.1, WP_012479418.1, WP_012479631.1, WP_012480000.1, WP_043034514.1, WP_219625378.1
GCF_000083545.1_ASM8354v1	Methylorubrum extorquens	Bacteria|Pseudomonadota|Alphaproteobacteria|Hyphomicrobiales|Methylobacteriaceae|Methylorubrum	0	0	0	0	0	4	0							WP_003604000.1, WP_012255208.1, WP_015822247.1, WP_015823587.1
GCF_000083565.1_ASM8356v1	Bacteria	Bacteria|Unclassified	0	0	1	1	1	2	0				WP_002215148.1	WP_002218249.1	WP_002215150.1	WP_002216361.1, WP_002218247.1
GCF_000085225.1_ASM8522v1	Bacteria	Bacteria|Unclassified	0	0	0	0	0	0	0
GCF_000085865.1_ASM8586v1	Metamycoplasma hominis	Bacteria|Mycoplasmatota|Mycoplasmoidales|Metamycoplasmataceae|Metamycoplasma	0	0	0	0	0	0	0
GCF_000087965.2_ASM8796v1	Gammaproteobacteria	Bacteria|Pseudomonadota	0	0	0	1	1	0	0					WP_012916482.1	WP_012916483.1
GCF_000089865.1_ASM8986v1	Mycoplasmopsis	Bacteria|Mycoplasmatota|Mollicutes|Mycoplasmataceae	0	0	0	0	0	0	0
GCF_000090405.2_ASM9040v2	Salinibacter ruber	Bacteria|Rhodothermota|Rhodothermia|Rhodothermales|Salinibacteraceae|Salinibacter	0	0	0	0	0	5	0							WP_011403203.1, WP_013060546.1, WP_013062652.1, WP_051010760.1, WP_231847293.1
GCF_000090965.1_ASM9096v1	Buchnera aphidicola	Bacteria|Pseudomonadota|Gammaproteobacteria|Enterobacterales|Erwiniaceae|Buchnera	0	0	0	0	0	0	0
GCF_000091005.1_ASM9100v1	Enterobacteriaceae	Bacteria|Pseudomonadota|Gammaproteobacteria|Enterobacterales	0	0	0	0	0	2	0							WP_000732233.1, WP_001094726.1
GCF_000091085.2_ASM9108v2	Chlamydia pneumoniae	Bacteria|Chlamydiota|Chlamydiia|Chlamydiales|Chlamydiaceae|Chlamydia/Chlamydophila group|Chlamydia	0	0	0	0	0	0	0
GCF_000091125.1_ASM9112v1	Bacteria	Bacteria|Unclassified	0	0	0	0	0	1	0							WP_013040728.1
GCF_000091305.1_ASM9130v1	Actinomycetes	Bacteria|Actinomycetota	0	0	0	1	0	7	2					WP_041670478.1		WP_012998971.1, WP_013000536.1, WP_013001339.1, WP_013004016.1, WP_037727831.1, WP_037729417.1, WP_173402901.1	WP_012999915.1, WP_041669703.1
GCF_000091325.1_ASM9132v1	Shewanella	Bacteria|Pseudomonadota|Gammaproteobacteria|Alteromonadales|Shewanellaceae	1	0	1	2	2	2	0		WP_013053486.1		WP_013052059.1	WP_013053485.1, WP_041419940.1	WP_013052057.1, WP_013053484.1	WP_013050617.1, WP_013051952.1
GCF_000091345.1_ASM9134v1	Helicobacter pylori	Bacteria|Campylobacterota|Epsilonproteobacteria|Campylobacterales|Helicobacteraceae|Helicobacter	0	0	0	0	0	0	0
GCF_000091405.1_ASM9140v1	Bacillota	Bacteria	0	0	0	0	0	0	0
GCF_000091465.1_ASM9146v1	Vibrio	Bacteria|Pseudomonadota|Gammaproteobacteria|Vibrionales|Vibrionaceae	1	0	0	1	1	1	0		WP_004736650.1			WP_012605067.1	WP_012605068.1	WP_004736653.1
GCF_000091545.1_ASM9154v1	Thermus	Bacteria|Deinococcota|Deinococci|Thermales|Thermaceae	0	0	0	0	0	0	0
GCF_000091565.1_ASM9156v1	Bacteria	Bacteria|Unclassified	0	0	0	0	0	1	0							WP_004160048.1
GCF_000091645.1_ASM9164v1	Streptococcus	Bacteria|Bacillota|Bacilli|Lactobacillales|Streptococcaceae	0	0	0	0	0	0	0
GCF_000091725.1_ASM9172v1	Propionibacterium freudenreichii	Bacteria|Actinomycetota|Actinomycetes|Propionibacteriales|Propionibacteriaceae|Propionibacterium	0	0	0	0	0	2	0							WP_013160743.1, WP_013161574.1
GCF_000091785.1_ASM9178v1	Legionella longbeachae	Bacteria|Pseudomonadota|Gammaproteobacteria|Legionellales|Legionellaceae|Legionella	2	1	0	2	2	0	0		WP_003637025.1, WP_003637056.1	WP_003632623.1		WP_003637021.1, WP_012978882.1	WP_003632621.1, WP_012979128.1
GCF_000091905.1_ASM9190v1	Bacteria	Bacteria|Unclassified	0	0	0	0	0	0	0
GCF_000091985.1_ASM9198v1	Bacteria	Bacteria|Unclassified	0	0	0	0	0	0	0
GCF_000092025.1_ASM9202v1	Rhizobium/Agrobacterium group	Bacteria|Pseudomonadota|Alphaproteobacteria|Hyphomicrobiales|Rhizobiaceae	0	0	0	0	0	4	0							WP_006313161.1, WP_010970744.1, WP_010973481.1, WP_035214914.1
GCF_000092045.1_ASM9204v1	Rhizobium/Agrobacterium group	Bacteria|Pseudomonadota|Alphaproteobacteria|Hyphomicrobiales|Rhizobiaceae	1	0	0	1	1	6	0		WP_011423959.1			WP_011423960.1	WP_011423961.1	WP_011423962.1, WP_011424174.1, WP_011425492.1, WP_011426878.1, WP_011426910.1, WP_011427924.1
GCF_000092105.1_ASM9210v1	Planctopirus limnophila	Bacteria|Planctomycetota|Planctomycetia|Planctomycetales|Planctomycetaceae|Planctopirus	0	2	0	1	1	3	0			WP_013111513.1, WP_013111510.1		WP_013111511.1	WP_013111514.1	WP_013108908.1, WP_013111512.1, WP_013112009.1
GCF_000092125.1_ASM9212v1	Thermaceae	Bacteria|Deinococcota|Deinococci|Thermales	0	0	0	1	0	2	0					WP_169307841.1		WP_013156958.1, WP_013157138.1
GCF_000092165.1_ASM9216v1	Bacillus	Bacteria|Bacillota|Bacilli|Bacillales|Bacillaceae	0	0	0	0	0	6	0							WP_000236367.1, WP_000236592.1, WP_000968616.1, WP_001071553.1, WP_001077751.1, WP_029948586.1
GCF_000092205.1_ASM9220v1	Desulfurivibrio alkaliphilus	Bacteria|Thermodesulfobacteriota|Desulfobulbia|Desulfobulbales|Desulfobulbaceae|Desulfurivibrio	0	0	0	0	0	0	0
GCF_000092225.1_ASM9222v1	Actinomycetes	Bacteria|Actinomycetota	0	0	0	1	0	9	0					WP_013125822.1		WP_013126009.1, WP_013126103.1, WP_013126647.1, WP_013127479.1, WP_013127847.1, WP_013127930.1, WP_013128251.1, WP_013128662.1, WP_147291134.1
GCF_000092245.1_ASM9224v1	Arcobacter nitrofigilis	Bacteria|Campylobacterota|Epsilonproteobacteria|Campylobacterales|Arcobacteraceae|Arcobacter	0	0	0	0	0	3	0							WP_013134675.1, WP_013134755.1, WP_013136182.1
GCF_000092265.1_ASM9226v1	Moraxella	Bacteria|Pseudomonadota|Gammaproteobacteria|Moraxellales|Moraxellaceae	0	0	0	0	0	0	0
GCF_000092285.1_ASM9228v1	Caulobacter	Bacteria|Pseudomonadota|Alphaproteobacteria|Caulobacterales|Caulobacteraceae	1	0	0	1	1	4	0		WP_013077846.1			WP_013077845.1	WP_013077844.1	WP_013077843.1, WP_013079101.1, WP_013079223.1, WP_013080704.1
GCF_000092325.1_ASM9232v1	Bacteria	Bacteria|Unclassified	0	0	0	0	0	0	0
GCF_000092365.1_ASM9236v1	Bacteria	Bacteria|Unclassified	0	0	0	0	0	0	0
GCF_000092385.1_ASM9238v1	Actinomycetes	Bacteria|Actinomycetota	0	0	0	1	0	7	3					WP_014175675.1		WP_014173510.1, WP_014177574.1, WP_014178866.1, WP_014180087.1, WP_014181235.1, WP_014181735.1, WP_078610511.1	WP_014175677.1, WP_043491693.1, WP_106436596.1
GCF_000092405.1_ASM9240v1	Syntrophothermus lipocalidus	Bacteria|Bacillota|Clostridia|Eubacteriales|Syntrophomonadaceae|Syntrophothermus	0	0	0	0	0	0	0
GCF_000092425.1_ASM9242v1	Truepera radiovictrix	Bacteria|Deinococcota|Deinococci|Trueperales|Trueperaceae|Truepera	0	0	0	0	0	2	0							WP_013177631.1, WP_013178511.1
GCF_000092445.1_ASM9244v1	Bacillaceae	Bacteria|Bacillota|Bacilli|Bacillales	0	0	0	0	0	1	0							WP_013144017.1
GCF_000092485.1_ASM9248v1	Chlamydia trachomatis	Bacteria|Chlamydiota|Chlamydiia|Chlamydiales|Chlamydiaceae|Chlamydia/Chlamydophila group|Chlamydia	0	0	0	0	0	0	0
GCF_000092505.1_ASM9250v1	Leuconostoc	Bacteria|Bacillota|Bacilli|Lactobacillales|Lactobacillaceae	0	0	0	0	0	1	0							WP_013102681.1
GCF_000092525.1_ASM9252v1	Enterobacteriaceae	Bacteria|Pseudomonadota|Gammaproteobacteria|Enterobacterales	0	0	0	0	0	2	0							WP_000732233.1, WP_032156306.1
GCF_000092545.1_ASM9254v1	Legionellaceae	Bacteria|Pseudomonadota|Gammaproteobacteria|Legionellales	2	1	0	3	2	2	0		WP_011946632.1, WP_010946406.1	WP_011216159.1		WP_011945823.1, WP_011945829.1, WP_011947114.1	WP_011945828.1, WP_011947113.1	WP_011213252.1, WP_011945825.1
GCF_000092565.1_ASM9256v1	Leptospira interrogans	Bacteria|Spirochaetota|Spirochaetia|Leptospirales|Leptospiraceae|Leptospira	0	0	0	0	0	3	0							WP_000376389.1, WP_000615575.1, WP_000939462.1
GCF_000092585.1_ASM9258v1	Mycoplasmoides gallisepticum	Bacteria|Mycoplasmatota|Mycoplasmoidales|Metamycoplasmataceae|Mycoplasmoides	0	0	0	0	0	0	0
GCF_000092625.1_ASM9262v1	Legionellaceae	Bacteria|Pseudomonadota|Gammaproteobacteria|Legionellales	2	1	0	3	3	2	0		WP_011946632.1, WP_010946406.1	WP_011216159.1		WP_011945823.1, WP_011947114.1, WP_013101153.1	WP_011213253.1, WP_011945828.1, WP_011947113.1	WP_011213252.1, WP_011945825.1
GCF_000092645.1_ASM9264v1	Thermobispora bispora	Bacteria|Actinomycetota|Actinomycetes|Streptosporangiales|Streptosporangiaceae|Thermobispora	0	0	0	0	0	2	0							WP_013130645.1, WP_013131704.1
GCF_000092665.1_ASM9266v1	Chlamydia trachomatis	Bacteria|Chlamydiota|Chlamydiia|Chlamydiales|Chlamydiaceae|Chlamydia/Chlamydophila group|Chlamydia	0	0	0	0	0	0	0
GCF_000092685.1_ASM9268v1	Chlamydia trachomatis	Bacteria|Chlamydiota|Chlamydiia|Chlamydiales|Chlamydiaceae|Chlamydia/Chlamydophila group|Chlamydia	0	0	0	0	0	0	0
GCF_000092705.1_ASM9270v1	Chlamydia trachomatis	Bacteria|Chlamydiota|Chlamydiia|Chlamydiales|Chlamydiaceae|Chlamydia/Chlamydophila group|Chlamydia	0	0	0	0	0	0	0
GCF_000092725.1_ASM9272v1	Chlamydia trachomatis	Bacteria|Chlamydiota|Chlamydiia|Chlamydiales|Chlamydiaceae|Chlamydia/Chlamydophila group|Chlamydia	0	0	0	0	0	0	0
GCF_000092745.1_ASM9274v1	Chlamydia trachomatis	Bacteria|Chlamydiota|Chlamydiia|Chlamydiales|Chlamydiaceae|Chlamydia/Chlamydophila group|Chlamydia	0	0	0	0	0	0	0
GCF_000092765.1_ASM9276v1	Bifidobacteriaceae	Bacteria|Actinomycetota|Actinomycetes|Bifidobacteriales	0	0	0	0	0	0	0
GCF_000092785.1_ASM9278v1	Waddlia chondrophila	Bacteria|Chlamydiota|Chlamydiia|Parachlamydiales|Waddliaceae|Waddlia	0	0	0	1	1	1	0					WP_013182123.1	WP_041941536.1	WP_013182172.1
GCF_000092805.1_ASM9280v1	Chlamydia trachomatis	Bacteria|Chlamydiota|Chlamydiia|Chlamydiales|Chlamydiaceae|Chlamydia/Chlamydophila group|Chlamydia	0	0	0	0	0	0	0
GCF_000092825.1_ASM9282v1	Segniliparus	Bacteria|Actinomycetota|Actinomycetes|Mycobacteriales|Segniliparaceae	0	0	0	0	0	6	0							WP_013137476.1, WP_013137531.1, WP_013138495.1, WP_013138633.1, WP_013139038.1, WP_013139741.1
GCF_000092845.1_ASM9284v1	Brachyspira	Bacteria|Spirochaetota|Spirochaetia|Brachyspirales|Brachyspiraceae	0	0	0	0	0	0	0
GCF_000092865.1_ASM9286v1	Bacteria	Bacteria|Unclassified	0	0	0	0	0	1	0							WP_013116444.1
GCF_000092885.1_ASM9288v1	Burkholderiaceae	Bacteria|Pseudomonadota|Betaproteobacteria|Burkholderiales	1	0	0	2	1	5	0		WP_013094689.1			WP_260327100.1, WP_260327101.1	WP_013094690.1	WP_013091791.1, WP_013092175.1, WP_013092439.1, WP_013092656.1, WP_013092706.1
GCF_000092905.1_ASM9290v1	Kyrpidia tusciae	Bacteria|Bacillota|Bacilli|Bacillales|Alicyclobacillaceae|Kyrpidia	0	0	0	0	0	1	0							WP_013074579.1
GCF_000092925.1_ASM9292v1	Starkeya novella	Bacteria|Pseudomonadota|Alphaproteobacteria|Hyphomicrobiales|Xanthobacteraceae|Starkeya	0	0	0	0	0	4	0							WP_013166881.1, WP_013167723.1, WP_013168721.1, WP_013168777.1
GCF_000092945.1_ASM9294v1	Bacillota	Bacteria	0	0	0	0	0	0	0
GCF_000092965.1_ASM9296v1	Bacteria	Bacteria|Unclassified	0	0	0	0	0	0	0
GCF_000092985.1_ASM9298v1	Nocardiopsis dassonvillei	Bacteria|Actinomycetota|Actinomycetes|Streptosporangiales|Nocardiopsaceae|Nocardiopsis	0	0	0	0	0	3	0							WP_013153640.1, WP_013154187.1, WP_013155515.1
GCF_000093005.1_ASM9300v1	Chlamydia trachomatis	Bacteria|Chlamydiota|Chlamydiia|Chlamydiales|Chlamydiaceae|Chlamydia/Chlamydophila group|Chlamydia	0	0	0	0	0	0	0
GCF_000093025.1_ASM9302v1	Betaproteobacteria	Bacteria|Pseudomonadota	0	1	1	2	2	3	0			WP_013148750.1	WP_013149055.1	WP_013148749.1, WP_013149056.1	WP_013148748.1, WP_013149057.1	WP_013148071.1, WP_013149418.1, WP_238524652.1
GCF_000093065.1_ASM9306v1	Candidatus Riesia pediculicola	Bacteria|Pseudomonadota|Gammaproteobacteria|Enterobacterales|Enterobacteriaceae|Candidatus Riesia	0	0	0	0	0	0	0
GCF_000093085.1_ASM9308v1	Bacillales	Bacteria|Bacillota|Bacilli	0	0	0	0	0	2	0							WP_013171948.1, WP_013173374.1
GCF_000093125.2_ASM9312v2	Bacilli	Bacteria|Bacillota	0	0	0	0	0	0	0
GCF_000093145.3_ASM9314v2	Pseudomonadota	Bacteria	0	0	0	0	0	3	0							WP_003073280.1, WP_012838442.1, WP_012839539.1
GCF_000093165.1_ASM9316v1	Blattabacterium sp. (Periplaneta americana)	Bacteria|Bacteroidota|Flavobacteriia|Flavobacteriales|Blattabacteriaceae|Blattabacterium	0	0	0	0	0	0	0
GCF_000093185.1_ASM9318v1	Helicobacter pylori	Bacteria|Campylobacterota|Epsilonproteobacteria|Campylobacterales|Helicobacteraceae|Helicobacter	0	0	0	0	0	0	0
GCF_000143085.1_ASM14308v1	Nitrosococcus	Bacteria|Pseudomonadota|Gammaproteobacteria|Chromatiales|Chromatiaceae	0	0	0	0	0	2	0							WP_013221481.1, WP_013221812.1
GCF_000143145.1_ASM14314v1	Hyphomicrobium	Bacteria|Pseudomonadota|Alphaproteobacteria|Hyphomicrobiales|Hyphomicrobiaceae	0	0	0	0	0	1	0							WP_013214444.1
GCF_000143205.1_ASM14320v1	Bacilli	Bacteria|Bacillota	0	0	0	0	0	1	0							WP_011835524.1
GCF_000143225.1_ASM14322v1	Oxalobacteraceae	Bacteria|Pseudomonadota|Betaproteobacteria|Burkholderiales	1	0	0	1	1	4	0		WP_013235183.1			WP_013235184.1	WP_013235185.1	WP_013232625.1, WP_013234511.1, WP_013235186.1, WP_013236437.1
GCF_000143435.1_ASM14343v1	Bacteria	Bacteria|Unclassified	0	0	0	0	0	0	0
GCF_000143605.1_ASM14360v1	Bacillus	Bacteria|Bacillota|Bacilli|Bacillales|Bacillaceae	0	0	0	0	0	6	0							WP_000153831.1, WP_000236340.1, WP_000236634.1, WP_000968618.1, WP_001071557.1, WP_001077751.1
GCF_000143685.1_ASM14368v1	Clostridium	Bacteria|Bacillota|Clostridia|Eubacteriales|Clostridiaceae	0	0	0	0	0	0	0
GCF_000143705.2_ASM14370v2	Actinomycetes	Bacteria|Actinomycetota	0	0	0	0	0	4	0							WP_013241527.1, WP_013241741.1, WP_013241796.1, WP_013242543.1
GCF_000143725.1_ASM14372v1	Bacteria	Bacteria|Unclassified	0	0	0	0	0	0	0
GCF_000143845.1_ASM14384v1	Olsenella	Bacteria|Actinomycetota|Coriobacteriia|Coriobacteriales|Atopobiaceae	0	0	0	0	0	0	0
GCF_000143865.1_ASM14386v1	Mycoplasma	Bacteria|Mycoplasmatota|Mollicutes|Mycoplasmataceae	0	0	0	0	0	0	0
GCF_000143885.2_ASM14388v2	Actinomycetes	Bacteria|Actinomycetota	0	0	0	0	0	8	0							WP_010842731.1, WP_010844351.1, WP_010844821.1, WP_014926858.1, WP_014926913.1, WP_014927503.1, WP_044506835.1, WP_044506848.1
GCF_000143945.1_ASM14394v1	Mycoplasmoides pneumoniae	Bacteria|Mycoplasmatota|Mycoplasmoidales|Metamycoplasmataceae|Mycoplasmoides	0	0	0	0	0	0	0
GCF_000143965.1_ASM14396v1	Thermodesulfobacteriota	Bacteria	0	0	0	0	0	2	0							WP_013256910.1, WP_013259423.1
GCF_000143985.1_ASM14398v1	Sediminispirochaeta smaragdinae	Bacteria|Spirochaetota|Spirochaetia|Spirochaetales|Spirochaetaceae|Sediminispirochaeta	0	0	0	0	0	0	0
GCF_000144405.1_ASM14440v1	Prevotella	Bacteria|Bacteroidota|Bacteroidia|Bacteroidales|Prevotellaceae	0	0	0	0	0	1	0							WP_013265524.1
GCF_000144605.1_ASM14460v1	Alphaproteobacteria	Bacteria|Pseudomonadota	0	0	0	0	0	1	0							WP_013270161.1
GCF_000144625.1_ASM14462v1	Eubacteriales	Bacteria|Bacillota|Clostridia	0	0	0	0	0	0	0
GCF_000144645.1_ASM14464v1	Bacillota	Bacteria	0	0	0	0	0	1	0							WP_013276488.1
GCF_000144675.2_ASM14467v2	Actinomycetes	Bacteria|Actinomycetota	0	0	0	0	0	4	0							WP_013241527.1, WP_013241796.1, WP_013242543.1, WP_014401132.1
GCF_000144695.1_ASM14469v1	Acetohalobium arabaticum	Bacteria|Bacillota|Clostridia|Halanaerobiales|Halobacteroidaceae|Acetohalobium	0	0	0	0	0	0	0
GCF_000144935.2_ASM14493v3	Actinomycetes	Bacteria|Actinomycetota	0	0	0	0	0	4	0							WP_013241527.1, WP_013241741.1, WP_013241796.1, WP_013242543.1
GCF_000144955.2_ASM14495v2	Staphylococcus aureus	Bacteria|Bacillota|Bacilli|Bacillales|Staphylococcaceae|Staphylococcus	0	0	0	0	0	2	0							WP_000766009.1, WP_001037807.1
GCF_000145035.1_ASM14503v1	Butyrivibrio proteoclasticus	Bacteria|Bacillota|Clostridia|Eubacteriales|Lachnospiraceae|Butyrivibrio	0	0	0	0	0	0	0
GCF_000145215.1_ASM14521v1	Caldicellulosiruptor	Bacteria|Bacillota|Clostridia|Thermoanaerobacterales|Thermoanaerobacterales Family III. Incertae Sedis	0	0	0	0	0	0	0
GCF_000145235.1_ASM14523v1	Micromonospora	Bacteria|Actinomycetota|Actinomycetes|Micromonosporales|Micromonosporaceae	0	0	0	1	0	6	2					WP_013287428.1		WP_013284030.1, WP_013284394.1, WP_013285118.1, WP_013286591.1, WP_013288861.1, WP_013289340.1	WP_013286319.1, WP_013287427.1
GCF_000145255.1_ASM14525v1	Gallionella capsiferriformans	Bacteria|Pseudomonadota|Betaproteobacteria|Nitrosomonadales|Gallionellaceae|Gallionella	0	0	0	0	0	0	0
GCF_000145275.1_ASM14527v1	Bacteria	Bacteria|Unclassified	0	0	0	0	0	0	0
GCF_000145595.1_ASM14559v1	Staphylococcus	Bacteria|Bacillota|Bacilli|Bacillales|Staphylococcaceae	0	0	0	0	0	2	0							WP_000766009.1, WP_001037807.1
GCF_000145615.1_ASM14561v1	Bacteria	Bacteria|Unclassified	0	0	0	0	0	1	0							WP_013297558.1
GCF_000145825.2_ASM14582v2	Pseudomonas	Bacteria|Pseudomonadota|Gammaproteobacteria|Pseudomonadales|Pseudomonadaceae	0	0	0	0	0	1	0							WP_003366798.1
GCF_000145845.2_ASM14584v2	Pseudomonas	Bacteria|Pseudomonadota|Gammaproteobacteria|Pseudomonadales|Pseudomonadaceae	0	0	0	1	0	2	0					WP_007252215.1		WP_007249953.1, WP_007253248.1
GCF_000145945.2_ASM14594v2	Pseudomonas	Bacteria|Pseudomonadota|Gammaproteobacteria|Pseudomonadales|Pseudomonadaceae	0	0	0	0	0	1	0							WP_005746097.1
GCF_000146005.2_ASM14600v2	Pseudomonas	Bacteria|Pseudomonadota|Gammaproteobacteria|Pseudomonadales|Pseudomonadaceae	0	0	0	0	0	1	0							WP_005746097.1
GCF_000146025.2_ASM14602v1	Candidatus Endomicrobium trichonymphae	Bacteria|Elusimicrobiota|Endomicrobiia|Endomicrobiales|Endomicrobiaceae|Endomicrobium	0	0	0	0	0	0	0
GCF_000146065.2_ASM14606v1	Candidatus Cloacimonas acidaminovorans	Bacteria|Candidatus Cloacimonadota|Candidatus Cloacimonadia|Candidatus Cloacimonadales|Candidatus Cloacimonadaceae|Candidatus Cloacimonas	0	0	0	0	0	0	0
GCF_000146165.2_ASM14616v2	Shewanella	Bacteria|Pseudomonadota|Gammaproteobacteria|Alteromonadales|Shewanellaceae	0	0	1	1	1	2	0				WP_011072091.1	WP_011072092.1	WP_011072093.1	WP_011072655.1, WP_011073195.1
GCF_000146185.1_ASM14618v1	Eubacteriales	Bacteria|Bacillota|Clostridia	0	0	0	0	0	0	0
GCF_000146265.3_ASM14626v4	Bacteria	Bacteria|Unclassified	0	0	0	0	0	2	0							WP_005539808.1, WP_005544757.1
GCF_000146305.1_ASM14630v1	Bacteria	Bacteria|Unclassified	0	0	0	0	0	2	0							WP_012847953.1, WP_012848620.1
GCF_000146505.1_ASM14650v1	Fibrobacter succinogenes	Bacteria|Fibrobacterota|Fibrobacteria|Fibrobacterales|Fibrobacteraceae|Fibrobacter	0	0	0	0	0	0	0
GCF_000146565.1_ASM14656v1	Bacteria	Bacteria|Unclassified	0	0	0	0	0	3	0							WP_003223188.1, WP_003225324.1, WP_003225348.1
GCF_000146875.3_ASM14687v2	Bacteria	Bacteria|Unclassified	0	0	0	0	0	4	0							WP_013308272.1, WP_013308835.1, WP_013310427.1, WP_013312427.1
GCF_000146975.1_ASM14697v1	Streptococcus	Bacteria|Bacillota|Bacilli|Lactobacillales|Streptococcaceae	0	0	0	0	0	0	0
GCF_000147055.1_ASM14705v1	Bacteria	Bacteria|Unclassified	0	0	0	0	0	3	0							WP_013318872.1, WP_013319023.1, WP_033111581.1
GCF_000147075.1_ASM14707v1	Spirochaeta thermophila	Bacteria|Spirochaetota|Spirochaetia|Spirochaetales|Spirochaetaceae|Spirochaeta	0	0	0	0	0	0	0
GCF_000147095.1_ASM14709v1	Streptococcus	Bacteria|Bacillota|Bacilli|Lactobacillales|Streptococcaceae	0	0	0	0	0	0	0
GCF_000147335.1_ASM14733v1	Gloeothece	Bacteria|Cyanobacteriota|Cyanophyceae|Oscillatoriophycideae|Chroococcales|Aphanothecaceae	0	0	0	0	0	4	1							WP_013322432.1, WP_013324068.1, WP_013324852.1, WP_013334691.1	WP_013335020.1
GCF_000147355.1_ASM14735v1	Sulfurimonas autotrophica	Bacteria|Campylobacterota|Epsilonproteobacteria|Campylobacterales|Sulfurimonadaceae|Sulfurimonas	0	0	0	0	0	2	0							WP_013326326.1, WP_013327865.1
GCF_000147695.2_ASM14769v3	Bacillota	Bacteria	0	0	0	0	0	0	0
GCF_000147715.2_ASM14771v3	Mesotoga prima	Bacteria|Thermotogota|Thermotogae|Kosmotogales|Kosmotogaceae|Mesotoga	0	0	0	0	0	0	0
GCF_000147735.2_ASM14773v3	Shewanella baltica	Bacteria|Pseudomonadota|Gammaproteobacteria|Alteromonadales|Shewanellaceae|Shewanella	0	0	0	2	2	3	0					WP_006082088.1, WP_006082775.1	WP_006082087.1, WP_006082776.1	WP_006081312.1, WP_006082489.1, WP_011847229.1
GCF_000147775.2_ASM14777v3	Alphaproteobacteria	Bacteria|Pseudomonadota	0	0	0	1	1	6	0					WP_014527416.1	WP_014527417.1	WP_010967202.1, WP_010968461.1, WP_010968601.1, WP_010976297.1, WP_014527418.1, WP_014528803.1
GCF_000147795.2_ASM14779v3	Hyphomicrobiales	Bacteria|Pseudomonadota|Alphaproteobacteria	1	0	0	2	2	7	0		WP_013845873.1			WP_013845874.1, WP_013850977.1	WP_013845875.1, WP_013850978.1	WP_003531515.1, WP_010968461.1, WP_013845656.1, WP_013845876.1, WP_013845907.1, WP_013850290.1, WP_013850979.1
GCF_000147815.2_ASM14781v3	Actinomycetes	Bacteria|Actinomycetota	0	0	0	1	0	5	3					WP_014055542.1		WP_014057177.1, WP_014058311.1, WP_014060283.1, WP_014061433.1, WP_014061574.1	WP_014055540.1, WP_014055541.1, WP_014060455.1
GCF_000147835.2_ASM14783v3	Bacteria	Bacteria|Unclassified	0	0	0	0	0	2	0							WP_013849512.1, WP_013849712.1
GCF_000148365.1_ASM14836v1	Escherichia	Bacteria|Pseudomonadota|Gammaproteobacteria|Enterobacterales|Enterobacteriaceae	0	0	0	0	0	2	0							WP_001305234.1, WP_001519150.1
GCF_000148585.2_ASM14858v3	Streptococcus	Bacteria|Bacillota|Bacilli|Lactobacillales|Streptococcaceae	0	0	0	0	0	0	0
GCF_000148605.1_ASM14860v1	Escherichia coli	Bacteria|Pseudomonadota|Gammaproteobacteria|Enterobacterales|Enterobacteriaceae|Escherichia	0	0	0	0	0	3	0							WP_000732237.1, WP_001298015.1, WP_001305234.1
GCF_000148625.1_ASM14862v1	Mycoplasmopsis fermentans	Bacteria|Mycoplasmatota|Mollicutes|Mycoplasmataceae|Mycoplasmopsis	0	0	0	0	0	0	0
GCF_000148645.1_ASM14864v1	Ferrimonas balearica	Bacteria|Pseudomonadota|Gammaproteobacteria|Alteromonadales|Ferrimonadaceae|Ferrimonas	0	0	0	1	1	2	0					WP_013344692.1	WP_013344693.1	WP_013345111.1, WP_013347080.1
GCF_000148705.1_ASM14870v1	Campylobacter	Bacteria|Campylobacterota|Epsilonproteobacteria|Campylobacterales|Campylobacteraceae	0	0	0	0	0	0	0
GCF_000148815.2_ASM14881v1	Bacilli	Bacteria|Bacillota	0	0	0	0	0	0	0
GCF_000148855.1_ASM14885v1	Helicobacter pylori	Bacteria|Campylobacterota|Epsilonproteobacteria|Campylobacterales|Helicobacteraceae|Helicobacter	0	0	0	0	0	0	0
GCF_000148875.1_ASM14887v1	Helicobacter pylori	Bacteria|Campylobacterota|Epsilonproteobacteria|Campylobacterales|Helicobacteraceae|Helicobacter	0	0	0	0	0	0	0
GCF_000148895.1_ASM14889v1	Helicobacter	Bacteria|Campylobacterota|Epsilonproteobacteria|Campylobacterales|Helicobacteraceae	0	0	0	0	0	0	0
GCF_000148915.1_ASM14891v1	Helicobacter pylori	Bacteria|Campylobacterota|Epsilonproteobacteria|Campylobacterales|Helicobacteraceae|Helicobacter	0	0	0	0	0	0	0
GCF_000148935.1_ASM14893v1	Bacteria	Bacteria|Unclassified	0	0	0	0	0	2	0							WP_013359135.1, WP_041456503.1
GCF_000152065.3_ASM15206v3	Actinomycetes	Bacteria|Actinomycetota	0	0	0	0	0	4	0							WP_013241527.1, WP_013241796.1, WP_013242543.1, WP_014401132.1
GCF_000152165.1_ASM15216v1	Bacteria	Bacteria|Unclassified	0	0	1	1	1	2	0				WP_002215148.1	WP_002224718.1	WP_021438245.1	WP_002216361.1, WP_002218247.1
GCF_000152245.2_ASM15224v2	Eubacteriales	Bacteria|Bacillota|Clostridia	0	0	0	0	0	0	0
GCF_000152825.2_ASM15282v2	Alphaproteobacteria	Bacteria|Pseudomonadota	0	0	0	0	0	0	0
GCF_000152925.2_ASM15292v3	Bacteroidota	Bacteria	0	0	0	0	0	2	0							WP_038597952.1, WP_237747126.1
GCF_000152945.2_ASM15294v2	Flavobacteriaceae	Bacteria|Bacteroidota|Flavobacteriia|Flavobacteriales	0	0	0	0	0	3	0							WP_015481516.1, WP_015481574.1, WP_015482056.1
GCF_000153165.2_ASM15316v2	Bacteroidota	Bacteria	0	0	0	0	0	5	0							WP_013305021.1, WP_013305094.1, WP_013305216.1, WP_013306273.1, WP_041633231.1
GCF_000153405.2_ASM15340v2	Psychromonas	Bacteria|Pseudomonadota|Gammaproteobacteria|Alteromonadales|Psychromonadaceae	0	0	0	0	0	0	0
GCF_000153485.2_ASM15348v2	Psychroflexus	Bacteria|Bacteroidota|Flavobacteriia|Flavobacteriales|Flavobacteriaceae	0	0	0	0	0	3	0							WP_015022926.1, WP_015023755.1, WP_015025748.1
GCF_000153685.2_ASM15368v2	Mycobacterium tuberculosis complex	Bacteria|Actinomycetota|Actinomycetes|Mycobacteriales|Mycobacteriaceae|Mycobacterium	0	0	0	0	0	4	0							WP_003413574.1, WP_003415171.1, WP_003415994.1, WP_003418942.1
GCF_000154585.2_ASM15458v2	Mycobacterium tuberculosis complex	Bacteria|Actinomycetota|Actinomycetes|Mycobacteriales|Mycobacteriaceae|Mycobacterium	0	0	0	0	0	4	0							WP_003413574.1, WP_003415171.1, WP_003415994.1, WP_003418942.1
GCF_000154605.2_ASM15460v2	Mycobacterium tuberculosis complex	Bacteria|Actinomycetota|Actinomycetes|Mycobacteriales|Mycobacteriaceae|Mycobacterium	0	0	0	0	0	4	0							WP_003413574.1, WP_003415171.1, WP_003415994.1, WP_003418942.1
GCF_000154745.2_ASM15474v2	Pseudomonadota	Bacteria	1	0	0	1	1	2	0		WP_014875093.1			WP_014875094.1	WP_014875095.1	WP_014875096.1, WP_044040887.1
GCF_000154765.2_ASM15476v2	Pseudomonadota	Bacteria	1	0	0	1	1	1	0		WP_014880417.1			WP_014880418.1	WP_014880419.1	WP_014875096.1
GCF_000154785.2_ASM15478v2	Rhodobacterales	Bacteria|Pseudomonadota|Alphaproteobacteria	1	0	0	1	1	1	0		WP_013960928.1			WP_013960927.1	WP_013960926.1	WP_013960925.1
GCF_000155515.2_ASM15551v2	Terrabacteria group	Bacteria	0	0	0	0	0	0	0
GCF_000155675.2_ASM15567v2	Octadecabacter antarcticus	Bacteria|Pseudomonadota|Alphaproteobacteria|Rhodobacterales|Roseobacteraceae|Octadecabacter	1	0	0	1	1	1	0		WP_044043421.1			WP_015499297.1	WP_015499296.1	WP_015499295.1
GCF_000155735.2_ASM15573v2	Rhodobacterales	Bacteria|Pseudomonadota|Alphaproteobacteria	1	0	0	1	1	4	0		WP_015494137.1			WP_015494136.1	WP_015494135.1	WP_015494134.1, WP_015496077.1, WP_015496240.1, WP_015496914.1
GCF_000156855.2_ASM15685v2	Neisseria	Bacteria|Pseudomonadota|Betaproteobacteria|Neisseriales|Neisseriaceae	0	0	1	1	1	2	0				WP_003688122.1	WP_010355671.1	WP_003705168.1	WP_002216361.1, WP_003694477.1
GCF_000156995.2_ASM15699v2	Pseudomonas	Bacteria|Pseudomonadota|Gammaproteobacteria|Pseudomonadales|Pseudomonadaceae	0	0	0	0	0	1	0							WP_005886598.1
GCF_000157355.2_ASM15735v2	Enterococcus	Bacteria|Bacillota|Bacilli|Lactobacillales|Enterococcaceae	0	0	0	0	0	0	0
GCF_000157895.3_ASM15789v2	Actinomycetes	Bacteria|Actinomycetota	0	0	0	0	0	5	0							WP_023366823.1, WP_023372171.1, WP_023372875.1, WP_036395464.1, WP_036395747.1
GCF_000158275.2_ASM15827v2	Fusobacterium	Bacteria|Fusobacteriota|Fusobacteriia|Fusobacteriales|Fusobacteriaceae	0	0	0	0	0	0	0
GCF_000159155.2_ASM15915v2	Bifidobacteriaceae	Bacteria|Actinomycetota|Actinomycetes|Bifidobacteriales	0	0	0	0	0	0	0
GCF_000159455.2_ASM15945v2	Bacteria	Bacteria|Unclassified	0	0	0	0	0	0	0
GCF_000159535.2_ASM15953v2	Staphylococcus	Bacteria|Bacillota|Bacilli|Bacillales|Staphylococcaceae	0	0	0	0	0	2	0							WP_000766009.1, WP_001037807.1
GCF_000160335.2_ASM16033v2	Staphylococcus	Bacteria|Bacillota|Bacilli|Bacillales|Staphylococcaceae	0	0	0	0	0	2	0							WP_000766009.1, WP_001037807.1
GCF_000161795.2_ASM16179v2	Cyanophyceae	Bacteria|Cyanobacteriota	0	0	0	0	0	2	0							WP_006850151.1, WP_232202466.1
GCF_000162235.2_ASM16223v2	Fusobacterium	Bacteria|Fusobacteriota|Fusobacteriia|Fusobacteriales|Fusobacteriaceae	0	0	0	0	0	0	0
GCF_000163055.2_ASM16305v2	Prevotellaceae	Bacteria|Bacteroidota|Bacteroidia|Bacteroidales	0	0	0	0	0	1	0							WP_009227275.1
GCF_000163615.3_ASM16361v3	Bacteria	Bacteria|Unclassified	0	0	0	0	0	2	0							WP_005539808.1, WP_005543500.1
GCF_000163895.2_ASM16389v2	Bacteria	Bacteria|Unclassified	0	0	0	0	0	0	0
GCF_000163915.2_ASM16391v2	Fusobacterium	Bacteria|Fusobacteriota|Fusobacteriia|Fusobacteriales|Fusobacteriaceae	0	0	0	0	0	0	0
GCF_000164015.3_ASM16401v3	Pseudomonas	Bacteria|Pseudomonadota|Gammaproteobacteria|Pseudomonadales|Pseudomonadaceae	0	0	0	0	0	1	0							WP_002553009.1
GCF_000164675.2_ASM16467v2	Bacteria	Bacteria|Unclassified	0	0	0	0	0	0	0
GCF_000164695.2_ASM16469v2	Rothia	Bacteria|Actinomycetota|Actinomycetes|Micrococcales|Micrococcaceae	0	0	0	0	0	1	0							WP_013398575.1
GCF_000164865.1_ASM16486v1	Bacteria	Bacteria|Unclassified	0	0	0	1	1	3	0					WP_013364128.1	WP_013364127.1	WP_013364126.1, WP_013364625.1, WP_071841380.1
GCF_000164885.1_ASM16488v1	Rhodobacterales	Bacteria|Pseudomonadota|Alphaproteobacteria	0	0	0	0	0	1	0							WP_014537641.1
GCF_000164905.1_ASM16490v1	Hydrogenobacter thermophilus	Bacteria|Aquificota|Aquificae|Aquificales|Aquificaceae|Hydrogenobacter	0	0	0	0	0	0	0
GCF_000164965.1_ASM16496v1	Bifidobacteriaceae	Bacteria|Actinomycetota|Actinomycetes|Bifidobacteriales	0	0	0	0	0	0	0
GCF_000164985.3_ASM16498v2	Bacteria	Bacteria|Unclassified	0	0	0	0	0	4	0							WP_013368890.1, WP_013369513.1, WP_013371365.1, WP_013373539.1
GCF_000165465.1_ASM16546v1	Halanaerobium	Bacteria|Bacillota|Clostridia|Halanaerobiales|Halanaerobiaceae	0	0	0	0	0	0	0
GCF_000165485.1_ASM16548v1	Stigmatella aurantiaca	Bacteria|Myxococcota|Myxococcia|Myxococcales|Cystobacterineae|Archangiaceae|Stigmatella	0	0	0	3	1	6	0					WP_002614260.1, WP_013376354.1, WP_187323511.1	WP_002614286.1	WP_002611287.1, WP_002614106.1, WP_002616548.1, WP_013377463.1, WP_013377780.1, WP_232293755.1
GCF_000165505.1_ASM16550v1	Ilyobacter polytropus	Bacteria|Fusobacteriota|Fusobacteriia|Fusobacteriales|Fusobacteriaceae|Ilyobacter	0	0	0	0	0	0	0
GCF_000165525.1_ASM16552v1	Bacteria	Bacteria|Unclassified	0	0	1	1	1	2	0				WP_005647268.1	WP_005647267.1	WP_005653246.1	WP_005647269.1, WP_005648172.1
GCF_000165575.1_ASM16557v1	Bacteria	Bacteria|Unclassified	0	0	1	1	1	2	0				WP_005691265.1	WP_005623843.1	WP_005686602.1	WP_005648172.1, WP_005653243.1
GCF_000165715.2_ASM16571v3	Rubinisphaera brasiliensis	Bacteria|Planctomycetota|Planctomycetia|Planctomycetales|Planctomycetaceae|Rubinisphaera	0	0	0	1	0	2	0					WP_013629922.1		WP_013626771.1, WP_013628319.1
GCF_000165815.1_ASM16581v1	Bacteria	Bacteria|Unclassified	0	0	0	0	0	1	0							WP_014542345.1
GCF_000165835.1_ASM16583v1	Pseudomonadota	Bacteria	0	0	0	0	0	4	0							WP_013390783.1, WP_013391760.1, WP_013392936.1, WP_013393511.1
GCF_000165905.1_ASM16590v1	Terrabacteria group	Bacteria	0	0	0	0	0	0	0
GCF_000165925.1_ASM16592v1	Bacteria	Bacteria|Unclassified	0	0	0	0	0	2	0							WP_003325053.1, WP_004430546.1
GCF_000166055.1_ASM16605v1	Rhodomicrobium vannielii	Bacteria|Pseudomonadota|Alphaproteobacteria|Hyphomicrobiales|Hyphomicrobiaceae|Rhodomicrobium	0	0	0	0	0	1	0							WP_013419237.1
GCF_000166115.1_ASM16611v1	Desulfovibrio vulgaris	Bacteria|Thermodesulfobacteriota|Desulfovibrionia|Desulfovibrionales|Desulfovibrionaceae|Desulfovibrio	0	0	0	1	0	1	0					WP_010940260.1		WP_014524564.1
GCF_000166135.1_ASM16613v1	Actinomycetes	Bacteria|Actinomycetota	0	0	0	1	0	3	1					WP_013422885.1		WP_013422389.1, WP_013424634.1, WP_013427859.1	WP_013423393.1
GCF_000166295.1_ASM16629v1	Marinobacter	Bacteria|Pseudomonadota|Gammaproteobacteria|Pseudomonadales|Marinobacteraceae	1	0	0	1	1	3	0		WP_014421587.1			WP_014577028.1	WP_014577029.1	WP_014576415.1, WP_014577030.1, WP_014578894.1
GCF_000166315.1_ASM16631v1	Bacteria	Bacteria|Unclassified	0	0	0	0	0	0	0
GCF_000166335.1_ASM16633v1	Caldicellulosiruptor	Bacteria|Bacillota|Clostridia|Thermoanaerobacterales|Thermoanaerobacterales Family III. Incertae Sedis	0	0	0	0	0	0	0
GCF_000166355.1_ASM16635v1	Caldicellulosiruptor	Bacteria|Bacillota|Clostridia|Thermoanaerobacterales|Thermoanaerobacterales Family III. Incertae Sedis	0	0	0	0	0	0	0
GCF_000166395.1_ASM16639v1	Leadbetterella byssophila	Bacteria|Bacteroidota|Cytophagia|Cytophagales|Spirosomaceae|Leadbetterella	0	0	0	0	0	4	0							WP_013407410.1, WP_013408364.1, WP_013408888.1, WP_013409552.1
GCF_000166415.1_ASM16641v1	Halanaerobium	Bacteria|Bacillota|Clostridia|Halanaerobiales|Halanaerobiaceae	0	0	0	0	0	1	0							WP_013405422.1
GCF_000166455.1_ASM16645v2	Vibrio	Bacteria|Pseudomonadota|Gammaproteobacteria|Vibrionales|Vibrionaceae	0	0	0	0	0	1	0							WP_001094294.1
GCF_000166635.1_ASM16663v1	Borreliella burgdorferi	Bacteria|Spirochaetota|Spirochaetia|Spirochaetales|Borreliaceae|Borreliella	0	0	0	0	0	0	0
GCF_000166655.1_ASM16665v1	Borreliella burgdorferi	Bacteria|Spirochaetota|Spirochaetia|Spirochaetales|Borreliaceae|Borreliella	0	0	0	0	0	0	0
GCF_000166695.1_ASM16669v1	Caldicellulosiruptor	Bacteria|Bacillota|Clostridia|Thermoanaerobacterales|Thermoanaerobacterales Family III. Incertae Sedis	0	0	0	0	0	0	0
GCF_000166775.1_ASM16677v1	Caldicellulosiruptor	Bacteria|Bacillota|Clostridia|Thermoanaerobacterales|Thermoanaerobacterales Family III. Incertae Sedis	0	0	0	0	0	0	0
GCF_000167435.2_ASM16743v2	Streptococcus	Bacteria|Bacillota|Bacilli|Lactobacillales|Streptococcaceae	0	0	0	0	0	0	0
GCF_000167875.2_ASM16787v2	Enterobacteriaceae	Bacteria|Pseudomonadota|Gammaproteobacteria|Enterobacterales	0	0	0	0	0	2	0							WP_000732233.1, WP_001094726.1
GCF_000168315.3_ASM16831v3	Xanthomonas	Bacteria|Pseudomonadota|Gammaproteobacteria|Xanthomonadales|Xanthomonadaceae	0	0	0	0	0	0	0
GCF_000168355.3_ASM16835v3	Bacteria	Bacteria|Unclassified	0	0	0	0	0	0	0
GCF_000168575.2_ASM16857v2	Listeria	Bacteria|Bacillota|Bacilli|Bacillales|Listeriaceae	0	0	0	0	0	0	0
GCF_000168595.2_ASM16859v2	Listeria	Bacteria|Bacillota|Bacilli|Bacillales|Listeriaceae	0	0	0	0	0	0	0
GCF_000168635.2_ASM16863v2	Listeria	Bacteria|Bacillota|Bacilli|Bacillales|Listeriaceae	0	0	0	0	0	0	0
GCF_000168695.2_ASM16869v2	Listeria	Bacteria|Bacillota|Bacilli|Bacillales|Listeriaceae	0	0	0	0	0	0	0
GCF_000168775.2_ASM16877v2	Francisella tularensis	Bacteria|Pseudomonadota|Gammaproteobacteria|Thiotrichales|Francisellaceae|Francisella	0	0	0	1	0	1	0					WP_003016733.1		WP_003016728.1
GCF_000168875.3_ASM16887v3	Coxiella burnetii	Bacteria|Pseudomonadota|Gammaproteobacteria|Legionellales|Coxiellaceae|Coxiella	0	0	0	0	0	2	0							WP_005771678.1, WP_012570739.1
GCF_000169195.2_ASM16919v2	Bacteria	Bacteria|Unclassified	0	0	0	0	0	1	0							WP_014097192.1
GCF_000171795.2_ASM17179v2	Bacteria	Bacteria|Unclassified	0	0	0	0	0	0	0
GCF_000172575.2_ASM17257v2	Bacteria	Bacteria|Unclassified	0	0	0	0	0	1	0							WP_002359784.1
GCF_000172635.2_ASM17263v2	Alteromonadaceae	Bacteria|Pseudomonadota|Gammaproteobacteria|Alteromonadales	0	0	0	1	1	2	0					WP_014950053.1	WP_014950052.1	WP_014949341.1, WP_014949616.1
GCF_000172695.2_ASM17269v2	Rhizobium/Agrobacterium group	Bacteria|Pseudomonadota|Alphaproteobacteria|Hyphomicrobiales|Rhizobiaceae	0	0	0	0	0	6	0							WP_009991824.1, WP_009997004.1, WP_039618089.1, WP_077990758.1, WP_077990789.1, WP_077990828.1
GCF_000172715.2_ASM17271v2	Rhizobium/Agrobacterium group	Bacteria|Pseudomonadota|Alphaproteobacteria|Hyphomicrobiales|Rhizobiaceae	0	0	0	0	0	8	0							WP_004675554.1, WP_004677193.1, WP_010003151.1, WP_037141407.1, WP_085743188.1, WP_085743282.1, WP_085743302.1, WP_085744390.1
GCF_000172795.2_ASM17279v2	Rhizobium/Agrobacterium group	Bacteria|Pseudomonadota|Alphaproteobacteria|Hyphomicrobiales|Rhizobiaceae	0	0	0	0	0	7	0							WP_003588305.1, WP_010062252.1, WP_049733018.1, WP_085737344.1, WP_085738422.1, WP_085738446.1, WP_085740203.1
GCF_000174395.2_ASM17439v2	Bacilli	Bacteria|Bacillota	0	0	0	0	0	0	0
GCF_000174795.2_ASM17479v2	Bacillaceae	Bacteria|Bacillota|Bacilli|Bacillales	0	0	0	0	0	2	0							WP_013522774.1, WP_013524081.1
GCF_000175215.2_ASM17521v2	Asticcacaulis	Bacteria|Pseudomonadota|Alphaproteobacteria|Caulobacterales|Caulobacteraceae	1	1	0	2	2	2	0		WP_013481133.1	WP_013481134.1		WP_013481132.1, WP_013481135.1	WP_013481131.1, WP_013481136.1	WP_013478070.1, WP_013481130.1
GCF_000175255.2_ASM17525v2	Sphingomonadales	Bacteria|Pseudomonadota|Alphaproteobacteria	0	0	0	0	0	0	0
GCF_000175295.2_ASM17529v2	Bacillota	Bacteria	0	0	0	0	0	0	0
GCF_000175575.2_ASM17557v2	Acidithiobacillus	Bacteria|Pseudomonadota|Acidithiobacillia|Acidithiobacillales|Acidithiobacillaceae	0	0	0	2	2	1	0					WP_004870276.1, WP_038471996.1	WP_004870273.1, WP_169737314.1	WP_004873215.1
GCF_000175935.2_ASM17593v2	Bacteria	Bacteria|Unclassified	0	0	0	0	0	4	0							WP_013509105.1, WP_013509174.1, WP_013510643.1, WP_013511664.1
GCF_000176035.2_ASM17603v2	Mesorhizobium	Bacteria|Pseudomonadota|Alphaproteobacteria|Hyphomicrobiales|Phyllobacteriaceae	0	0	0	0	0	6	0							WP_013894374.1, WP_013894491.1, WP_013894598.1, WP_013894607.1, WP_013896199.1, WP_013896200.1
GCF_000176835.2_ASM17683v2	Bacteria	Bacteria|Unclassified	0	0	0	0	0	3	0							WP_004946191.1, WP_004948438.1, WP_004953687.1
GCF_000176855.2_ASM17685v2	Burkholderiales	Bacteria|Pseudomonadota|Betaproteobacteria	0	0	0	0	0	4	0							WP_013593158.1, WP_013593360.1, WP_013594060.1, WP_013595415.1
GCF_000176915.2_ASM17691v2	Bacteria	Bacteria|Unclassified	0	0	0	0	0	3	0							WP_013513208.1, WP_013513467.1, WP_013515790.1
GCF_000177195.2_ASM17719v2	Actinomycetes	Bacteria|Actinomycetota	0	0	0	1	0	5	2					WP_014049032.1		WP_014045729.1, WP_014047509.1, WP_014047855.1, WP_014049816.1, WP_014050221.1	WP_014049030.1, WP_014049031.1
GCF_000177235.2_ASM17723v2	Bacillales	Bacteria|Bacillota|Bacilli	0	0	0	0	0	5	0							WP_013487211.1, WP_013487214.1, WP_013488585.1, WP_013489466.1, WP_013489612.1
GCF_000177535.2_ASM17753v2	Mycobacteriales	Bacteria|Actinomycetota|Actinomycetes	0	0	0	0	0	4	0							WP_013888300.1, WP_013888996.1, WP_013889260.1, WP_158306468.1
GCF_000177615.2_ASM17761v2	Actinomycetes	Bacteria|Actinomycetota	0	0	0	1	0	1	1					WP_013874479.1		WP_013872752.1	WP_013874478.1
GCF_000177635.2_ASM17763v2	Bacteria	Bacteria|Unclassified	0	0	0	0	0	0	0
GCF_000177655.2_ASM17765v2	Micromonospora	Bacteria|Actinomycetota|Actinomycetes|Micromonosporales|Micromonosporaceae	0	0	0	1	0	6	2					WP_013475901.1		WP_013286591.1, WP_013288861.1, WP_013473995.1, WP_013474260.1, WP_013474622.1, WP_013477511.1	WP_013475902.1, WP_013476796.1
GCF_000178115.2_ASM17811v2	Ethanoligenens harbinense	Bacteria|Bacillota|Clostridia|Eubacteriales|Oscillospiraceae|Ethanoligenens	0	0	0	0	0	0	0
GCF_000178395.2_ASM17839v2	Parageobacillus thermoglucosidasius	Bacteria|Bacillota|Bacilli|Bacillales|Bacillaceae|Parageobacillus	0	0	0	0	0	2	0							WP_003249711.1, WP_013876238.1
GCF_000178495.2_ASM17849v2	Bacteria	Bacteria|Unclassified	0	0	0	0	0	1	0							WP_005599813.1
GCF_000178835.2_ASM17883v2	Cellulosilyticum lentocellum	Bacteria|Bacillota|Clostridia|Eubacteriales|Cellulosilyticaceae|Cellulosilyticum	0	0	0	0	0	1	0							WP_013655928.1
GCF_000178875.2_ASM17887v2	Shewanella	Bacteria|Pseudomonadota|Gammaproteobacteria|Alteromonadales|Shewanellaceae	0	1	1	2	2	3	0			WP_006083895.1	WP_006086189.1	WP_006083896.1, WP_006086190.1	WP_006083897.1, WP_006086191.1	WP_006085685.1, WP_012196931.1, WP_012197366.1
GCF_000178935.2_ASM17893v2	Helicobacter pylori	Bacteria|Campylobacterota|Epsilonproteobacteria|Campylobacterales|Helicobacteraceae|Helicobacter	0	0	0	0	0	0	0
GCF_000178955.2_ASM17895v2	Acidobacteriaceae	Bacteria|Acidobacteriota|Terriglobia|Terriglobales	0	1	0	1	1	5	0			WP_014267245.1		WP_014267246.1	WP_014267247.1	WP_014263773.1, WP_014264349.1, WP_014264735.1, WP_014264748.1, WP_014265627.1
GCF_000178975.2_ASM17897v2	Granulicella tundricola	Bacteria|Acidobacteriota|Terriglobia|Terriglobales|Acidobacteriaceae|Granulicella	0	0	0	0	0	3	0							WP_013579942.1, WP_013580559.1, WP_041597138.1
GCF_000179015.2_ASM17901v2	Bacteria	Bacteria|Unclassified	0	0	0	0	0	0	0
GCF_000179035.2_ASM17903v2	Mycoplasma suis	Bacteria|Mycoplasmatota|Mollicutes|Mycoplasmataceae|Mycoplasma	0	0	0	0	0	0	0
GCF_000179235.2_ASM17923v2	Cyanophyceae	Bacteria|Cyanobacteriota	0	0	0	0	0	1	0							WP_010310131.1
GCF_000179395.2_ASM17939v2	Actinomycetes	Bacteria|Actinomycetota	0	0	0	0	0	3	0							WP_014008656.1, WP_014010571.1, WP_158307497.1
GCF_000179635.2_ASM17963v2	Oscillospiraceae	Bacteria|Bacillota|Clostridia|Eubacteriales	0	0	0	0	0	0	0
GCF_000179915.2_ASM17991v2	Terriglobus saanensis	Bacteria|Acidobacteriota|Terriglobia|Terriglobales|Acidobacteriaceae|Terriglobus	0	1	0	2	1	3	0			WP_041586049.1		WP_013566597.1, WP_013568780.1	WP_013568781.1	WP_013566817.1, WP_013568545.1, WP_013568776.1
GCF_000180515.1_ASM18051v2	Streptococcus	Bacteria|Bacillota|Bacilli|Lactobacillales|Streptococcaceae	0	0	0	0	0	0	0
GCF_000182745.2_ASM18274v1	Acetobacteraceae	Bacteria|Pseudomonadota|Alphaproteobacteria|Rhodospirillales	0	0	0	0	0	0	0
GCF_000182835.1_ASM18283v1	Lactobacillus	Bacteria|Bacillota|Bacilli|Lactobacillales|Lactobacillaceae	0	0	0	0	0	0	0
GCF_000182875.1_ASM18287v1	Streptococcus	Bacteria|Bacillota|Bacilli|Lactobacillales|Streptococcaceae	0	0	0	0	0	0	0
GCF_000183115.1_ASM18311v1	Methylophilaceae	Bacteria|Pseudomonadota|Betaproteobacteria|Nitrosomonadales	0	0	1	1	1	4	0				WP_013442570.1	WP_013442569.1	WP_013442568.1	WP_013442186.1, WP_013442827.1, WP_013443307.1, WP_013443480.1
GCF_000183135.1_ASM18313v1	Paludibacter propionicigenes	Bacteria|Bacteroidota|Bacteroidia|Bacteroidales|Paludibacteraceae|Paludibacter	0	0	0	0	0	1	0							WP_013443855.1
GCF_000183155.1_ASM18315v1	Bacteria	Bacteria|Unclassified	0	0	0	0	0	0	0
GCF_000183185.1_ASM18318v1	Mesomycoplasma	Bacteria|Mycoplasmatota|Mollicutes|Mycoplasmataceae	0	0	0	0	0	0	0
GCF_000183225.1_ASM18322v1	Buchnera aphidicola	Bacteria|Pseudomonadota|Gammaproteobacteria|Enterobacterales|Erwiniaceae|Buchnera	0	0	0	0	0	0	0
GCF_000183245.1_ASM18324v1	Buchnera aphidicola	Bacteria|Pseudomonadota|Gammaproteobacteria|Enterobacterales|Erwiniaceae|Buchnera	0	0	0	0	0	0	0
GCF_000183285.1_ASM18328v1	Buchnera aphidicola	Bacteria|Pseudomonadota|Gammaproteobacteria|Enterobacterales|Erwiniaceae|Buchnera	0	0	0	0	0	0	0
GCF_000183305.1_ASM18330v1	Buchnera aphidicola	Bacteria|Pseudomonadota|Gammaproteobacteria|Enterobacterales|Erwiniaceae|Buchnera	0	0	0	0	0	0	0
GCF_000183345.1_ASM18334v1	Escherichia coli	Bacteria|Pseudomonadota|Gammaproteobacteria|Enterobacterales|Enterobacteriaceae|Escherichia	0	0	0	0	0	2	0							WP_000732237.1, WP_001305234.1
GCF_000183365.1_ASM18336v1	Mycoplasma	Bacteria|Mycoplasmatota|Mollicutes|Mycoplasmataceae	0	0	0	0	0	0	0
GCF_000183385.1_ASM18338v1	Mycoplasmopsis	Bacteria|Mycoplasmatota|Mollicutes|Mycoplasmataceae	0	0	0	0	0	0	0
GCF_000183405.1_ASM18340v1	Calditerrivibrio nitroreducens	Bacteria|Deferribacterota|Deferribacteres|Deferribacterales|Calditerrivibrionaceae	0	0	0	0	0	0	0
GCF_000183425.1_ASM18342v1	Marivirga tractuosa	Bacteria|Bacteroidota|Cytophagia|Cytophagales|Marivirgaceae|Marivirga	0	0	0	0	0	1	0							WP_013452812.1
GCF_000183645.1_ASM18364v1	Gammaproteobacteria	Bacteria|Pseudomonadota	1	0	1	2	2	4	0		WP_010952179.1		WP_019437461.1	WP_014591612.1, WP_023389722.1	WP_014589845.1, WP_014591611.1	WP_010953281.1, WP_014589844.1, WP_014590441.1, WP_014591610.1
GCF_000183665.1_ASM18366v1	Candidatus Liberibacter solanacearum	Bacteria|Pseudomonadota|Alphaproteobacteria|Hyphomicrobiales|Rhizobiaceae|Liberibacter	0	0	0	0	0	0	0
GCF_000183725.1_ASM18372v1	Sulfuricurvum kujiense	Bacteria|Campylobacterota|Epsilonproteobacteria|Campylobacterales|Sulfurimonadaceae|Sulfuricurvum	0	0	0	0	0	0	0
GCF_000183745.1_ASM18374v1	Oceanithermus profundus	Bacteria|Deinococcota|Deinococci|Thermales|Thermaceae|Oceanithermus	0	0	0	0	0	0	0
GCF_000184065.1_ASM18406v1	Gammaproteobacteria	Bacteria|Pseudomonadota	0	0	0	1	1	2	0					WP_013465196.1	WP_013465195.1	WP_013463037.1, WP_013465123.1
GCF_000184185.1_ASM18418v1	Escherichia coli	Bacteria|Pseudomonadota|Gammaproteobacteria|Enterobacterales|Enterobacteriaceae|Escherichia	0	0	0	0	0	2	0							WP_000732233.1, WP_001094726.1
GCF_000184205.1_ASM18420v1	Campylobacter	Bacteria|Campylobacterota|Epsilonproteobacteria|Campylobacterales|Campylobacteraceae	0	0	0	0	0	0	0
GCF_000184325.1_ASM18432v1	Vibrio	Bacteria|Pseudomonadota|Gammaproteobacteria|Vibrionales|Vibrionaceae	1	0	0	1	1	3	0		WP_004728380.1			WP_193386103.1	WP_014204123.1	WP_004727499.1, WP_014204124.1, WP_014204785.1
GCF_000184345.1_ASM18434v2	Spirochaeta thermophila	Bacteria|Spirochaetota|Spirochaetia|Spirochaetales|Spirochaetaceae|Spirochaeta	0	0	0	0	0	0	0
GCF_000184435.1_ASM18443v1	Actinomycetes	Bacteria|Actinomycetota	0	0	0	0	0	5	0							WP_011893018.1, WP_011893792.1, WP_011894007.1, WP_013471078.1, WP_178061064.1
GCF_000184685.1_ASM18468v1	Bacteria	Bacteria|Unclassified	0	0	0	0	0	3	0							WP_013490929.1, WP_013493351.1, WP_013494201.1
GCF_000184705.1_ASM18470v1	Thermaerobacter	Bacteria|Bacillota|Clostridia|Eubacteriales|Clostridiales Family XVII. Incertae Sedis	0	0	0	0	0	2	0							WP_013495915.1, WP_207635140.1
GCF_000184745.1_ASM18474v1	Variovorax	Bacteria|Pseudomonadota|Betaproteobacteria|Burkholderiales|Comamonadaceae	0	0	0	0	0	4	0							WP_013541634.1, WP_041943318.1, WP_234975127.1, WP_268741612.1
GCF_000184925.1_ASM18492v1	Acetivibrio thermocellus	Bacteria|Bacillota|Clostridia|Eubacteriales|Oscillospiraceae|Acetivibrio	0	0	0	0	0	0	0
GCF_000185185.1_ASM18518v1	Helicobacter pylori	Bacteria|Campylobacterota|Epsilonproteobacteria|Campylobacterales|Helicobacteraceae|Helicobacter	0	0	0	0	0	0	0
GCF_000185205.1_ASM18520v1	Helicobacter pylori	Bacteria|Campylobacterota|Epsilonproteobacteria|Campylobacterales|Helicobacteraceae|Helicobacter	0	0	0	0	0	0	0
GCF_000185225.1_ASM18522v1	Helicobacter pylori	Bacteria|Campylobacterota|Epsilonproteobacteria|Campylobacterales|Helicobacteraceae|Helicobacter	0	0	0	0	0	0	0
GCF_000185245.1_ASM18524v1	Helicobacter pylori	Bacteria|Campylobacterota|Epsilonproteobacteria|Campylobacterales|Helicobacteraceae|Helicobacter	0	0	0	0	0	0	0
GCF_000185805.1_ASM18580v1	Thermovibrio ammonificans	Bacteria|Aquificota|Aquificae|Desulfurobacteriales|Desulfurobacteriaceae|Thermovibrio	0	0	0	0	0	0	0
GCF_000185885.1_ASM18588v1	Bacteria	Bacteria|Unclassified	0	0	0	0	0	2	0							WP_014612788.1, WP_014612844.1
GCF_000185905.1_ASM18590v1	Mesorhizobium	Bacteria|Pseudomonadota|Alphaproteobacteria|Hyphomicrobiales|Phyllobacteriaceae	0	0	0	0	0	6	0							WP_013528194.1, WP_013530779.1, WP_013530889.1, WP_013530897.1, WP_013532413.1, WP_013532414.1
GCF_000185965.1_ASM18596v1	Gammaproteobacteria	Bacteria|Pseudomonadota	0	0	1	1	1	0	0				WP_013534611.1	WP_013534610.1	WP_013534609.1
GCF_000185985.2_ASM18598v2	Candidatus Blochmannia vafer	Bacteria|Pseudomonadota|Gammaproteobacteria|Enterobacterales|Enterobacteriaceae|ant endosymbionts|Candidatus Blochmannia	0	0	0	0	0	0	0
GCF_000186005.1_ASM18600v1	Mycoplasmopsis fermentans	Bacteria|Mycoplasmatota|Mollicutes|Mycoplasmataceae|Mycoplasmopsis	0	0	0	0	0	0	0
GCF_000186225.1_ASM18622v1	Bacteroides	Bacteria|Bacteroidota|Bacteroidia|Bacteroidales|Bacteroidaceae	0	0	0	0	0	1	0							WP_013547899.1
GCF_000186245.1_ASM18624v1	Nitratifractor salsuginis	Bacteria|Campylobacterota|Epsilonproteobacteria|Campylobacterales|Sulfurovaceae|Nitratifractor	0	0	0	0	0	0	0
GCF_000186265.1_ASM18626v1	Bacteroidota	Bacteria	0	0	0	1	0	3	0					WP_013552756.1		WP_013549314.1, WP_013550705.1, WP_013552482.1
GCF_000186345.1_ASM18634v1	Isosphaera pallida	Bacteria|Planctomycetota|Planctomycetia|Isosphaerales|Isosphaeraceae|Isosphaera	0	0	0	0	0	3	0							WP_013564663.1, WP_013565966.1, WP_052298888.1
GCF_000186385.1_ASM18638v1	Deinococcus maricopensis	Bacteria|Deinococcota|Deinococci|Deinococcales|Deinococcaceae|Deinococcus	0	0	0	0	0	1	0							WP_013555488.1
GCF_000186405.1_ASM18640v1	Bacilli	Bacteria|Bacillota	0	0	0	0	0	0	0
GCF_000186585.1_ASM18658v1	Vibrio	Bacteria|Pseudomonadota|Gammaproteobacteria|Vibrionales|Vibrionaceae	1	0	0	1	1	1	0		WP_011078997.1			WP_044023956.1	WP_013572612.1	WP_013572613.1
GCF_000186665.3_ASM18666v4	Acinetobacter baumannii	Bacteria|Pseudomonadota|Gammaproteobacteria|Moraxellales|Moraxellaceae|Acinetobacter|Acinetobacter calcoaceticus/baumannii complex	0	0	0	0	0	1	0							WP_000483007.1
GCF_000186725.1_ASM18672v1	Enterobacterales	Bacteria|Pseudomonadota|Gammaproteobacteria	0	0	0	0	0	1	0							WP_002210421.1
GCF_000186745.1_ASM18674v1	Archaea	Archaea|Unclassified	0	0	0	0	0	3	0							WP_003234169.1, WP_003244204.1, WP_015715317.1
GCF_000186885.1_ASM18688v1	Desulfobulbus propionicus	Bacteria|Thermodesulfobacteriota|Desulfobulbia|Desulfobulbales|Desulfobulbaceae|Desulfobulbus	0	0	0	0	0	0	0
GCF_000187005.1_ASM18700v1	Thermus	Bacteria|Deinococcota|Deinococci|Thermales|Thermaceae	0	0	0	0	0	0	0
GCF_000187205.2_ASM18720v4	Acinetobacter	Bacteria|Pseudomonadota|Gammaproteobacteria|Moraxellales|Moraxellaceae	0	0	0	0	0	1	0							WP_000483007.1
GCF_000187705.1_ASM18770v1	Bacteria	Bacteria|Unclassified	0	0	0	0	0	4	0							WP_013573514.1, WP_013576270.1, WP_013577211.1, WP_013577303.1
GCF_000188215.1_ASM18821v1	Acinetobacter baumannii	Bacteria|Pseudomonadota|Gammaproteobacteria|Moraxellales|Moraxellaceae|Acinetobacter|Acinetobacter calcoaceticus/baumannii complex	0	0	0	0	0	1	0							WP_000483005.1
GCF_000188735.1_ASM18873v1	Enterobacteriaceae	Bacteria|Pseudomonadota|Gammaproteobacteria|Enterobacterales	0	0	0	0	0	1	0							WP_001592732.1
GCF_000188955.2_ASM18895v5	Salmonella	Bacteria|Pseudomonadota|Gammaproteobacteria|Enterobacterales|Enterobacteriaceae	0	0	0	0	0	1	0							WP_024133739.1
GCF_000189295.2_ASM18929v2	Pseudodesulfovibrio mercurii	Bacteria|Thermodesulfobacteriota|Desulfovibrionia|Desulfovibrionales|Desulfovibrionaceae	0	0	0	0	0	1	0							WP_014322447.1
GCF_000189415.1_ASM18941v1	Bacteroidota	Bacteria	0	0	0	0	0	3	0							WP_013597976.1, WP_013598590.1, WP_013598834.1
GCF_000189455.2_ASM18945v3	Staphylococcus aureus	Bacteria|Bacillota|Bacilli|Bacillales|Staphylococcaceae|Staphylococcus	0	0	0	0	0	2	0							WP_000766009.1, WP_001037807.1
GCF_000189495.1_ASM18949v1	Staphylococcus	Bacteria|Bacillota|Bacilli|Bacillales|Staphylococcaceae	0	0	0	0	0	2	0							WP_014612788.1, WP_014612844.1
GCF_000189515.1_ASM18951v1	Lactobacillales	Bacteria|Bacillota|Bacilli	0	0	0	0	0	0	0
GCF_000189535.1_ASM18953v1	Bacteria	Bacteria|Unclassified	0	0	0	0	0	6	0							WP_013599348.1, WP_013601283.1, WP_013601555.1, WP_013602889.1, WP_013602947.1, WP_013602987.1
GCF_000189775.2_ASM18977v3	Thermoanaerobacterium	Bacteria|Bacillota|Clostridia|Thermoanaerobacterales|Thermoanaerobacteraceae	0	0	0	0	0	1	0							WP_013788415.1
GCF_000190435.1_ASM19043v1	Sphaerochaeta globosa	Bacteria|Spirochaetota|Spirochaetia|Spirochaetales|Sphaerochaetaceae|Sphaerochaeta	0	0	0	0	0	0	0
GCF_000190535.1_ASM19053v1	Bacteroidales	Bacteria|Bacteroidota|Bacteroidia	0	0	0	0	0	2	0							WP_013611406.1, WP_013613098.1
GCF_000190555.1_ASM19055v1	Deinococcus	Bacteria|Deinococcota|Deinococci|Deinococcales|Deinococcaceae	0	0	0	0	0	2	0							WP_013614433.1, WP_013614772.1
GCF_000190575.1_ASM19057v1	Bacteroidota	Bacteria	0	0	0	0	0	0	0
GCF_000190595.1_ASM19059v1	Bacteroidota	Bacteria	0	0	0	0	0	2	0							WP_013621885.1, WP_013622338.1
GCF_000190635.1_ASM19063v1	Syntrophobotulus glycolicus	Bacteria|Bacillota|Clostridia|Eubacteriales|Desulfitobacteriaceae|Syntrophobotulus	0	0	0	0	0	1	0							WP_013625695.1
GCF_000190735.1_ASM19073v2	Bacteroidota	Bacteria	0	0	0	0	0	6	0							WP_013631667.1, WP_013633432.1, WP_013634147.1, WP_013634690.1, WP_013634846.1, WP_013634851.1
GCF_000191045.1_ASM19104v1	Desulfurobacterium thermolithotrophum	Bacteria|Aquificota|Aquificae|Desulfurobacteriales|Desulfurobacteriaceae|Desulfurobacterium	0	0	0	0	0	0	0
GCF_000191145.1_ASM19114v1	Acinetobacter pittii PHEA-2	Bacteria|Pseudomonadota|Gammaproteobacteria|Moraxellales|Moraxellaceae|Acinetobacter|Acinetobacter calcoaceticus/baumannii complex	0	0	1	1	1	2	0				YP_004994860.1	YP_004994861.1	YP_004994862.1	YP_004994859.1, YP_004997321.1
GCF_000191425.1_ASM19142v1	Bacteria	Bacteria|Unclassified	0	0	1	1	1	2	0				WP_002215148.1	WP_002224718.1	WP_002215150.1	WP_002216361.1, WP_002226845.1
GCF_000191445.1_ASM19144v1	Neisseria	Bacteria|Pseudomonadota|Betaproteobacteria|Neisseriales|Neisseriaceae	0	0	1	1	1	2	0				WP_002215148.1	WP_002225739.1	WP_002225740.1	WP_002216361.1, WP_002225738.1
GCF_000191465.1_ASM19146v1	Bacteria	Bacteria|Unclassified	0	0	1	1	1	2	0				WP_002215148.1	WP_002215149.1	WP_002258402.1	WP_002218247.1, WP_002241055.1
GCF_000191485.1_ASM19148v1	Bacteria	Bacteria|Unclassified	0	0	1	1	1	2	0				WP_002215148.1	WP_014582340.1	WP_014582341.1	WP_002216361.1, WP_002218247.1
GCF_000191505.1_ASM19150v1	Neisseria	Bacteria|Pseudomonadota|Betaproteobacteria|Neisseriales|Neisseriaceae	0	0	1	1	1	2	0				WP_002223224.1	WP_002218249.1	WP_002220005.1	WP_002216361.1, WP_002218247.1
GCF_000191525.1_ASM19152v1	Bacteria	Bacteria|Unclassified	0	0	1	1	1	2	0				WP_002215148.1	WP_002218249.1	WP_002220005.1	WP_002216361.1, WP_002218247.1
GCF_000191545.1_ASM19154v1	Bacteria	Bacteria|Unclassified	0	0	0	0	0	0	0
GCF_000191565.1_ASM19156v1	Bacteria	Bacteria|Unclassified	0	0	0	0	0	0	0
GCF_000191905.1_ASM19190v1	Bacteria	Bacteria|Unclassified	0	0	0	1	0	0	0					WP_010965760.1
GCF_000191925.1_ASM19192v1	Chlamydia	Bacteria|Chlamydiota|Chlamydiia|Chlamydiales|Chlamydiaceae|Chlamydia/Chlamydophila group	0	0	0	0	0	0	0
GCF_000192045.2_ASM19204v3	Gammaproteobacteria	Bacteria|Pseudomonadota	0	0	0	0	0	1	1							WP_011347412.1	WP_008571206.1
GCF_000192105.1_ASM19210v1	Enterobacterales	Bacteria|Pseudomonadota|Gammaproteobacteria	0	0	0	0	0	2	0							WP_004391987.1, WP_005157877.1
GCF_000192395.2_ASM19239v2	Mycoplasma mycoides group	Bacteria|Mycoplasmatota|Mollicutes|Mycoplasmataceae|Mycoplasma	0	0	0	0	0	0	0
GCF_000192635.1_ASM19263v1	Rhizobium/Agrobacterium group	Bacteria|Pseudomonadota|Alphaproteobacteria|Hyphomicrobiales|Rhizobiaceae	0	0	0	0	0	5	0							WP_003513694.1, WP_003514571.1, WP_013635551.1, WP_013637076.1, WP_013762173.1
GCF_000192705.1_ASM19270v1	Bacilli	Bacteria|Bacillota	0	0	0	0	0	1	0							WP_003132579.1
GCF_000192725.1_ASM19272v1	Brucella	Bacteria|Pseudomonadota|Alphaproteobacteria|Hyphomicrobiales|Brucellaceae|Brucella/Ochrobactrum group	0	0	0	0	0	1	0							WP_002966391.1
GCF_000192745.1_ASM19274v1	Polymorphum gilvum	Bacteria|Pseudomonadota|Alphaproteobacteria|Rhodobacterales|Paracoccaceae|Polymorphum	1	0	0	1	1	0	0		WP_013651596.1			WP_013651597.1	WP_013651598.1
GCF_000192865.1_ASM19286v1	Gammaproteobacteria	Bacteria|Pseudomonadota	1	0	0	2	2	3	0		WP_013659397.1			WP_013659398.1, WP_013661251.1	WP_013659399.1, WP_013661252.1	WP_013659400.1, WP_013661334.1, WP_013663019.1
GCF_000192885.1_ASM19288v1	Brucella	Bacteria|Pseudomonadota|Alphaproteobacteria|Hyphomicrobiales|Brucellaceae|Brucella/Ochrobactrum group	0	0	0	0	0	1	0							WP_002966391.1
GCF_000193185.2_ASM19318v2	Mycobacterium tuberculosis complex	Bacteria|Actinomycetota|Actinomycetes|Mycobacteriales|Mycobacteriaceae|Mycobacterium	0	0	0	0	0	4	0							WP_003413574.1, WP_003415171.1, WP_003415994.1, WP_003418942.1
GCF_000193205.1_ASM19320v1	Bacteria	Bacteria|Unclassified	0	0	0	0	0	0	0
GCF_000193355.1_ASM19335v1	Bacillus	Bacteria|Bacillota|Bacilli|Bacillales|Bacillaceae	0	0	0	0	0	6	0							WP_000236608.1, WP_000586151.1, WP_000968616.1, WP_001071553.1, WP_001077751.1, WP_024927972.1
GCF_000193395.1_ASM19339v1	Prevotella	Bacteria|Bacteroidota|Bacteroidia|Bacteroidales|Prevotellaceae	0	0	0	0	0	1	0							WP_013671089.1
GCF_000193435.2_ASM19343v3	Caldicellulosiruptor	Bacteria|Bacillota|Clostridia|Thermoanaerobacterales|Thermoanaerobacterales Family III. Incertae Sedis	0	0	0	0	0	0	0
GCF_000193495.2_ASM19349v2	Acetobacteraceae	Bacteria|Pseudomonadota|Alphaproteobacteria|Rhodospirillales	0	0	0	0	0	0	0
GCF_000193595.2_ASM19359v3	Bordetella	Bacteria|Pseudomonadota|Betaproteobacteria|Burkholderiales|Alcaligenaceae	1	0	0	1	1	3	0		WP_010931203.1			WP_023853526.1	WP_010931205.1	WP_003820995.1, WP_010930300.1, WP_010931206.1
GCF_000193615.2_ASM19361v3	Bordetella	Bacteria|Pseudomonadota|Betaproteobacteria|Burkholderiales|Alcaligenaceae	1	0	0	1	1	3	0		WP_010931203.1			WP_023853526.1	WP_010931205.1	WP_003820995.1, WP_010930300.1, WP_010931206.1
GCF_000194115.1_ASM19411v1	Lactobacillus	Bacteria|Bacillota|Bacilli|Lactobacillales|Lactobacillaceae	0	0	0	0	0	0	0
GCF_000194135.1_ASM19413v1	Hippea maritima	Bacteria|Campylobacterota|Desulfurellia|Desulfurellales|Hippeaceae|Hippea	0	0	0	0	0	0	0
GCF_000194605.1_ASM19460v1	Fluviicola taffensis	Bacteria|Bacteroidota|Flavobacteriia|Flavobacteriales|Crocinitomicaceae|Fluviicola	0	0	0	1	0	3	0					WP_013687393.1		WP_013688584.1, WP_043023860.1, WP_083800571.1
GCF_000194745.1_ASM19474v1	Burkholderiaceae	Bacteria|Pseudomonadota|Betaproteobacteria|Burkholderiales	3	1	0	3	3	8	0		WP_013689440.1, WP_013697619.1, WP_013697620.1	WP_013689437.1		WP_013689436.1, WP_013690323.1, WP_013697618.1	WP_013689435.1, WP_013690322.1, WP_013697617.1	WP_013689355.1, WP_013690290.1, WP_013691511.1, WP_013698046.1, WP_013699067.1, WP_043216964.1, WP_080562449.1, WP_223995925.1
GCF_000194765.1_ASM19476v1	Lactobacillales	Bacteria|Bacillota|Bacilli	0	0	0	0	0	0	0
GCF_000194785.1_ASM19478v1	Lactobacillales	Bacteria|Bacillota|Bacilli	0	0	0	0	0	0	0
GCF_000194805.1_ASM19480v1	Pseudomonadota	Bacteria	1	0	0	1	1	4	0		WP_013692423.1			WP_013692422.1	WP_013692421.1	WP_003199333.1, WP_003203404.1, WP_013692420.1, WP_041931156.1
GCF_000195085.1_ASM19508v1	Candidatus Pelagibacter sp. IMCC9063	Bacteria|Pseudomonadota|Alphaproteobacteria|Candidatus Pelagibacterales|Pelagibacteraceae|Candidatus Pelagibacter	0	0	0	0	0	1	0							WP_049775404.1
GCF_000195105.1_ASM19510v1	Gammaproteobacteria	Bacteria|Pseudomonadota	0	0	0	0	0	1	0							WP_014597535.1
GCF_000195275.1_ASM19527v1	Bacteria	Bacteria|Unclassified	0	0	0	0	0	0	0
GCF_000195295.1_ASM19529v1	Desulfobacca acetoxidans	Bacteria|Thermodesulfobacteriota|Desulfobaccia|Desulfobaccales|Desulfobaccaceae|Desulfobacca	0	0	0	0	0	1	0							WP_013707254.1
GCF_000195315.1_ASM19531v1	Coriobacteriia	Bacteria|Actinomycetota	0	0	0	0	0	0	0
GCF_000195335.1_ASM19533v1	Marinithermus hydrothermalis	Bacteria|Deinococcota|Deinococci|Thermales|Thermaceae|Marinithermus	0	0	0	0	0	0	0
GCF_000195395.5_ASM19539v6	Bacilli	Bacteria|Bacillota	0	0	0	0	0	0	0
GCF_000195435.3_ASM19543v4	Listeria	Bacteria|Bacillota|Bacilli|Bacillales|Listeriaceae	0	0	0	0	0	0	0
GCF_000195515.1_ASM19551v1	Bacillus	Bacteria|Bacillota|Bacilli|Bacillales|Bacillaceae	0	0	0	0	0	2	0							WP_013351420.1, WP_014469683.1
GCF_000195535.1_ASM19553v1	Francisella tularensis	Bacteria|Pseudomonadota|Gammaproteobacteria|Thiotrichales|Francisellaceae|Francisella	0	0	0	0	0	0	0
GCF_000195555.1_ASM19555v1	Francisella	Bacteria|Pseudomonadota|Gammaproteobacteria|Thiotrichales|Francisellaceae	0	0	0	0	0	0	0
GCF_000195575.1_ASM19557v1	unclassified Carnobacterium	Bacteria|Bacillota|Bacilli|Lactobacillales|Carnobacteriaceae|Carnobacterium	0	0	0	0	0	1	0							WP_013712059.1
GCF_000195675.1_ASM19567v1	Bordetella bronchiseptica	Bacteria|Pseudomonadota|Betaproteobacteria|Burkholderiales|Alcaligenaceae|Bordetella	1	0	0	1	1	4	0		WP_003809238.1			WP_230594825.1	WP_010926120.1	WP_003810810.1, WP_003811318.1, WP_003820995.1, WP_010926119.1
GCF_000195695.1_ASM19569v1	Bordetella	Bacteria|Pseudomonadota|Betaproteobacteria|Burkholderiales|Alcaligenaceae	1	0	0	1	1	4	0		WP_010927841.1			WP_225665800.1	WP_010926120.1	WP_003810810.1, WP_003811318.1, WP_010926119.1, WP_010929114.1
GCF_000195715.1_ASM19571v1	Bordetella	Bacteria|Pseudomonadota|Betaproteobacteria|Burkholderiales|Alcaligenaceae	1	0	0	1	1	3	0		WP_010931203.1			WP_023853526.1	WP_010931205.1	WP_003820995.1, WP_010930300.1, WP_010931206.1
GCF_000195735.1_ASM19573v1	Rickettsia prowazekii	Bacteria|Pseudomonadota|Alphaproteobacteria|Rickettsiales|Rickettsiaceae|Rickettsieae|Rickettsia|typhus group	0	0	0	0	0	0	0
GCF_000195755.1_ASM19575v1	Desulfovibrio vulgaris	Bacteria|Thermodesulfobacteriota|Desulfovibrionia|Desulfovibrionales|Desulfovibrionaceae|Desulfovibrio	0	0	0	1	0	1	0					WP_010940260.1		WP_014524564.1
GCF_000195775.2_ASM19577v2	Hyphomicrobiales	Bacteria|Pseudomonadota|Alphaproteobacteria	0	0	0	0	0	3	0							WP_011157657.1, WP_011159608.1, WP_042441613.1
GCF_000195795.1_ASM19579v1	Bacteria	Bacteria|Unclassified	0	0	0	0	0	0	0
GCF_000195815.1_ASM19581v1	Bacteria	Bacteria|Unclassified	0	0	0	0	0	4	0							WP_003850760.1, WP_010934804.1, WP_010934847.1, WP_010935400.1
GCF_000195835.3_ASM19583v2	Mycobacterium tuberculosis complex	Bacteria|Actinomycetota|Actinomycetes|Mycobacteriales|Mycobacteriaceae|Mycobacterium	0	0	0	0	0	4	0							WP_003413574.1, WP_003415171.1, WP_003415994.1, WP_003418942.1
GCF_000195855.1_ASM19585v1	Actinomycetes	Bacteria|Actinomycetota	0	0	0	0	0	2	0							WP_010908043.1, WP_010908488.1
GCF_000195875.1_ASM19587v1	Mycoplasmopsis pulmonis	Bacteria|Mycoplasmatota|Mollicutes|Mycoplasmataceae|Mycoplasmopsis	0	0	0	0	0	0	0
GCF_000195955.2_ASM19595v2	Mycobacterium tuberculosis H37Rv	Bacteria|Actinomycetota|Actinomycetes|Mycobacteriales|Mycobacteriaceae|Mycobacterium|Mycobacterium tuberculosis complex	0	0	0	0	0	4	0							NP_217133.1, NP_217521.1, NP_217580.1, NP_218003.1
GCF_000195975.1_ASM19597v1	Cyanophyceae	Bacteria|Cyanobacteriota	0	0	0	0	0	1	0							WP_011128316.1
GCF_000195995.1_ASM19599v1	Enterobacteriaceae	Bacteria|Pseudomonadota|Gammaproteobacteria|Enterobacterales	0	0	0	0	0	1	0							WP_024131216.1
GCF_000196015.1_ASM19601v1	Bacteria	Bacteria|Unclassified	1	0	0	1	1	6	0		WP_011519119.1			WP_011519118.1	WP_011519117.1	WP_008649650.1, WP_011518588.1, WP_011518772.1, WP_011519116.1, WP_011519718.1, WP_152560262.1
GCF_000196035.1_ASM19603v1	Listeria monocytogenes EGD-e	Bacteria|Bacillota|Bacilli|Bacillales|Listeriaceae|Listeria	0	0	0	0	0	0	0
GCF_000196055.1_ASM19605v1	Streptococcus	Bacteria|Bacillota|Bacilli|Lactobacillales|Streptococcaceae	0	0	0	0	0	0	0
GCF_000196075.1_ASM19607v1	Tropheryma whipplei	Bacteria|Actinomycetota|Actinomycetes|Micrococcales|Tropherymataceae|Tropheryma	0	0	0	0	0	0	0
GCF_000196095.1_ASM19609v1	Vibrio	Bacteria|Pseudomonadota|Gammaproteobacteria|Vibrionales|Vibrionaceae	1	0	0	1	1	2	0		WP_005458571.1			WP_005458570.1	WP_005458569.1	WP_005458568.1, WP_005482937.1
GCF_000196115.1_ASM19611v1	Rhodopirellula baltica	Bacteria|Planctomycetota|Planctomycetia|Pirellulales|Pirellulaceae|Rhodopirellula	0	0	0	0	0	4	1							WP_011120295.1, WP_011123017.1, WP_011123285.1, WP_164921774.1	WP_164922101.1
GCF_000196135.1_ASM19613v1	Wolinella succinogenes	Bacteria|Campylobacterota|Epsilonproteobacteria|Campylobacterales|Helicobacteraceae|Wolinella	0	0	0	0	0	1	0							WP_011139369.1
GCF_000196155.1_ASM19615v1	Bacteria	Bacteria|Unclassified	1	0	0	3	1	2	0		WP_011144488.1			WP_011144487.1, WP_011144911.1, WP_011144912.1	WP_011144486.1	WP_011144485.1, WP_011148129.1
GCF_000196175.1_ASM19617v1	Bdellovibrio bacteriovorus	Bacteria|Bdellovibrionota|Bdellovibrionia|Bdellovibrionales|Pseudobdellovibrionaceae|Bdellovibrio	0	0	0	1	1	3	0					WP_038448293.1	WP_050792929.1	WP_011163161.1, WP_226987814.1, WP_226988002.1
GCF_000196215.1_ASM19621v1	Borreliella	Bacteria|Spirochaetota|Spirochaetia|Spirochaetales|Borreliaceae	0	0	0	0	0	0	0
GCF_000196235.1_ASM19623v1	Bacteria	Bacteria|Unclassified	0	0	0	0	0	2	0							WP_011692493.1, WP_011693929.1
GCF_000196255.1_ASM19625v1	Vibrionaceae	Bacteria|Pseudomonadota|Gammaproteobacteria|Vibrionales	2	0	0	1	1	3	0		WP_011220026.1, WP_011220027.1			WP_041394581.1	WP_041394582.1	WP_011220030.1, WP_041395201.1, WP_231855031.1
GCF_000196275.1_ASM19627v1	Deinococcus	Bacteria|Deinococcota|Deinococci|Deinococcales|Deinococcaceae	0	0	0	0	0	1	0							WP_011531207.1
GCF_000196295.1_ASM19629v1	Neisseriaceae	Bacteria|Pseudomonadota|Betaproteobacteria|Neisseriales	0	0	1	1	1	2	0				WP_003688122.1	WP_013449650.1	WP_013449651.1	WP_013449602.1, WP_013449649.1
GCF_000196315.1_ASM19631v1	Flavobacteriaceae	Bacteria|Bacteroidota|Flavobacteriia|Flavobacteriales	0	0	0	0	0	5	0							WP_013186089.1, WP_013186245.1, WP_013186246.1, WP_013188098.1, WP_013188439.1
GCF_000196335.1_ASM19633v1	Corynebacterium	Bacteria|Actinomycetota|Actinomycetes|Mycobacteriales|Corynebacteriaceae	0	0	0	0	0	4	0							WP_006286612.1, WP_011013947.1, WP_011014243.1, WP_011014318.1
GCF_000196355.1_ASM19635v1	Nitrosomonadaceae	Bacteria|Pseudomonadota|Betaproteobacteria|Nitrosomonadales	0	0	2	1	1	1	0				WP_011380357.1, WP_011381839.1	WP_011381838.1	WP_011381837.1	WP_011380954.1
GCF_000196395.1_ASM19639v1	Bacteria	Bacteria|Unclassified	0	0	0	0	0	2	0							WP_005313864.1, WP_005316605.1
GCF_000196435.1_ASM19643v1	Bartonella	Bacteria|Pseudomonadota|Alphaproteobacteria|Hyphomicrobiales|Bartonellaceae	0	0	0	0	0	0	0
GCF_000196455.1_ASM19645v1	Acetoanaerobium	Bacteria|Bacillota|Clostridia|Eubacteriales|Peptostreptococcaceae	0	0	0	0	0	0	0
GCF_000196475.1_ASM19647v1	Bacteria	Bacteria|Unclassified	0	0	0	1	1	2	0					WP_012777058.1	WP_012777059.1	WP_012777060.1, WP_041382414.1
GCF_000196495.1_ASM19649v1	Bacteria	Bacteria|Unclassified	0	0	0	0	0	0	0
GCF_000196515.1_ASM19651v1	Cyanophyceae	Bacteria|Cyanobacteriota	0	0	0	0	0	1	0							WP_228371803.1
GCF_000196535.1_ASM19653v1	Terrabacteria group	Bacteria	0	0	0	0	0	1	0							WP_236589524.1
GCF_000196555.1_ASM19655v1	Bacteria	Bacteria|Unclassified	0	0	0	0	0	0	0
GCF_000196575.1_ASM19657v1	Bacteria	Bacteria|Unclassified	0	0	0	0	0	0	0
GCF_000196595.1_ASM19659v1	Streptococcus	Bacteria|Bacillota|Bacilli|Lactobacillales|Streptococcaceae	0	0	0	0	0	0	0
GCF_000196615.1_ASM19661v1	Bacteria	Bacteria|Unclassified	0	0	0	0	0	2	0							WP_013200541.1, WP_013202038.1
GCF_000196695.1_ASM19669v1	Actinomycetes	Bacteria|Actinomycetota	0	0	0	0	0	4	0							WP_005514778.1, WP_005518888.1, WP_013416153.1, WP_013416612.1
GCF_000196735.1_ASM19673v1	Bacillus	Bacteria|Bacillota|Bacilli|Bacillales|Bacillaceae	0	0	0	0	0	2	0							WP_013350903.1, WP_013351420.1
GCF_000196755.1_ASM19675v1	Helicobacter pylori	Bacteria|Campylobacterota|Epsilonproteobacteria|Campylobacterales|Helicobacteraceae|Helicobacter	0	0	0	0	0	0	0
GCF_000196795.1_ASM19679v1	Acinetobacter	Bacteria|Pseudomonadota|Gammaproteobacteria|Moraxellales|Moraxellaceae	0	0	1	1	1	4	0				WP_004702533.1	WP_013198335.1	WP_023274276.1	WP_004795325.1, WP_005305413.1, WP_013197171.1, WP_013198336.1
GCF_000196835.1_ASM19683v1	Amycolatopsis	Bacteria|Actinomycetota|Actinomycetes|Pseudonocardiales|Pseudonocardiaceae	0	0	0	1	0	9	2					WP_013224517.1		WP_013222912.1, WP_013223188.1, WP_013223579.1, WP_013225705.1, WP_013226957.1, WP_013227281.1, WP_013228960.1, WP_013229427.1, WP_013230942.1	WP_013224518.1, WP_013224519.1
GCF_000196855.1_ASM19685v1	Lactobacillaceae	Bacteria|Bacillota|Bacilli|Lactobacillales	0	0	0	0	0	1	0							WP_013231647.1
GCF_000196875.2_ASM19687v2	Halomonas	Bacteria|Pseudomonadota|Gammaproteobacteria|Oceanospirillales|Halomonadaceae	1	0	0	1	1	3	0		WP_013333409.1			WP_013333410.1	WP_013333411.1	WP_013333412.1, WP_013333635.1, WP_013334051.1
GCF_000197735.1_ASM19773v1	Bacteria	Bacteria|Unclassified	0	0	0	0	0	1	0							WP_013349772.1
GCF_000197755.2_ASM19775v2	Bacilli	Bacteria|Bacillota	0	0	0	0	0	0	0
GCF_000197875.1_ASM19787v1	Bacteria	Bacteria|Unclassified	0	0	1	1	1	2	0				WP_005681701.1	WP_013525968.1	WP_006996434.1	WP_005686601.1, WP_013526226.1
GCF_000198775.1_ASM19877v1	Burkholderiaceae	Bacteria|Pseudomonadota|Betaproteobacteria|Burkholderiales	0	0	0	0	0	1	0							WP_049786378.1
GCF_000199675.1_ASM19967v1	Anaerolinea thermophila	Bacteria|Chloroflexota|Anaerolineae|Anaerolineales|Anaerolineaceae|Anaerolinea	0	0	0	0	0	0	0
GCF_000200475.1_ASM20047v1	Bacteria	Bacteria|Unclassified	0	0	1	1	1	1	0				WP_005681701.1	WP_013525968.1	WP_006996434.1	WP_005686601.1
GCF_000200595.1_ASM20059v1	Helicobacter	Bacteria|Campylobacterota|Epsilonproteobacteria|Campylobacterales|Helicobacteraceae	0	0	0	0	0	0	0
GCF_000200735.1_ASM20073v1	Mycoplasma	Bacteria|Mycoplasmatota|Mollicutes|Mycoplasmataceae	0	0	0	0	0	0	0
GCF_000202635.1_ASM20263v1	Bacteria	Bacteria|Unclassified	0	0	0	0	0	0	0
GCF_000202835.1_ASM20283v1	Acidiphilium	Bacteria|Pseudomonadota|Alphaproteobacteria|Rhodospirillales|Acetobacteraceae	0	0	0	0	0	3	0							WP_007421898.1, WP_011942129.1, WP_013639423.1
GCF_000203195.1_ASM20319v1	Streptococcus	Bacteria|Bacillota|Bacilli|Lactobacillales|Streptococcaceae	0	0	0	0	0	0	0
GCF_000203215.1_ASM20321v1	Mycoplasma suis	Bacteria|Mycoplasmatota|Mollicutes|Mycoplasmataceae|Mycoplasma	0	0	0	0	0	0	0
GCF_000203855.3_ASM20385v3	Bacilli	Bacteria|Bacillota	0	0	0	0	0	0	0
GCF_000203895.1_ASM20389v1	Paracoccus	Bacteria|Pseudomonadota|Alphaproteobacteria|Rhodobacterales|Paracoccaceae	0	0	0	0	0	3	0							WP_011750536.1, WP_011750722.1, WP_041530576.1
GCF_000203915.1_ASM20391v1	Bacteria	Bacteria|Unclassified	0	0	0	0	0	6	1							WP_011656596.1, WP_011657660.1, WP_011659629.1, WP_011660702.1, WP_011660963.1, WP_012366203.1	WP_011655661.1
GCF_000203935.1_ASM20393v1	Bacteria	Bacteria|Unclassified	0	1	1	2	2	2	0			WP_011716102.1	WP_011717376.1	WP_011716101.1, WP_011717375.1	WP_011716100.1, WP_011717374.1	WP_011716306.1, WP_011717415.1
GCF_000203955.1_ASM20395v1	Burkholderiaceae	Bacteria|Pseudomonadota|Betaproteobacteria|Burkholderiales	0	0	0	0	0	7	1							WP_006481060.1, WP_011545037.1, WP_011545179.1, WP_011545659.1, WP_011545964.1, WP_011546888.1, WP_011547564.1	WP_011546731.1
GCF_000204075.1_ASM20407v1	Cyanophyceae	Bacteria|Cyanobacteriota	0	0	0	0	0	2	0							WP_011317714.1, WP_011319523.1
GCF_000204115.1_ASM20411v1	Aeromonas	Bacteria|Pseudomonadota|Gammaproteobacteria|Aeromonadales|Aeromonadaceae	1	0	0	2	2	3	0		WP_005334862.1			WP_005350846.1, WP_005353812.1	WP_005350847.1, WP_013723538.1	WP_005337566.1, WP_005342720.1, WP_005353801.1
GCF_000204135.1_ASM20413v1	Chlamydia	Bacteria|Chlamydiota|Chlamydiia|Chlamydiales|Chlamydiaceae|Chlamydia/Chlamydophila group	0	0	0	0	0	0	0
GCF_000204155.1_ASM20415v1	Micromonospora	Bacteria|Actinomycetota|Actinomycetes|Micromonosporales|Micromonosporaceae	0	0	0	1	0	4	1					WP_013734919.1		WP_013731895.1, WP_013736178.1, WP_013736561.1, WP_232510911.1	WP_013734918.1
GCF_000204255.1_ASM20425v1	Chlamydia	Bacteria|Chlamydiota|Chlamydiia|Chlamydiales|Chlamydiaceae|Chlamydia/Chlamydophila group	0	0	0	0	0	0	0
GCF_000204275.1_ASM20427v1	Bacillus	Bacteria|Bacillota|Bacilli|Bacillales|Bacillaceae	0	0	0	0	0	2	0							WP_013350903.1, WP_013351420.1
GCF_000204295.1_ASM20429v1	Gammaproteobacteria	Bacteria|Pseudomonadota	0	1	1	2	2	2	0			WP_003460126.1	WP_013714751.1	WP_004374664.1, WP_013714752.1	WP_003246754.1, WP_013714753.1	WP_013714754.1, WP_013715451.1
GCF_000204565.1_ASM20456v1	Bacteria	Bacteria|Unclassified	0	0	0	0	0	0	0
GCF_000204625.1_ASM20462v1	Bacteria	Bacteria|Unclassified	0	0	0	0	0	0	0
GCF_000204645.1_ASM20464v1	Bacteria	Bacteria|Unclassified	0	0	0	0	0	0	0
GCF_000204665.1_ASM20466v1	Staphylococcus	Bacteria|Bacillota|Bacilli|Bacillales|Staphylococcaceae	0	0	0	0	0	2	0							WP_000766009.1, WP_001037807.1
GCF_000204985.1_ASM20498v1	Bacillota	Bacteria	0	0	0	0	0	0	0
GCF_000208385.1_ASM20838v1	Sphaerochaeta coccoides	Bacteria|Spirochaetota|Spirochaetia|Spirochaetales|Sphaerochaetaceae|Sphaerochaeta	0	0	0	0	0	0	0
GCF_000208405.1_ASM20840v1	Selenomonadaceae	Bacteria|Bacillota|Negativicutes|Selenomonadales	0	0	0	0	0	0	0
GCF_000209655.1_ASM20965v1	Bacteria	Bacteria|Unclassified	0	0	0	1	1	6	0					WP_041682571.1	WP_041682572.1	WP_013741216.1, WP_013743575.1, WP_041682993.1, WP_049790267.1, WP_049790272.1, WP_193383939.1
GCF_000209675.1_ASM20967v1	Bacteria	Bacteria|Unclassified	0	0	0	0	0	1	0							WP_013745617.1
GCF_000209755.1_ASM20975v1	Listeria	Bacteria|Bacillota|Bacilli|Bacillales|Listeriaceae	0	0	0	0	0	0	0
GCF_000209795.2_ASM20979v2	Bacteria	Bacteria|Unclassified	0	0	0	0	0	3	0							WP_003234169.1, WP_014479194.1, WP_033882278.1
GCF_000210155.1_ASM21015v1	Geobacter sulfurreducens	Bacteria|Thermodesulfobacteriota|Desulfuromonadia|Geobacterales|Geobacteraceae|Geobacter	0	0	0	0	0	2	0							WP_010940812.1, WP_014551337.1
GCF_000210315.1_ASM21031v1	Staphylococcus	Bacteria|Bacillota|Bacilli|Bacillales|Staphylococcaceae	0	0	0	0	0	2	0							WP_000766009.1, WP_001037806.1
GCF_000210415.1_ASM21041v1	Bacteria	Bacteria|Unclassified	0	0	0	0	0	0	0
GCF_000210435.1_ASM21043v1	Bacteria	Bacteria|Unclassified	0	0	0	0	0	0	0
GCF_000210455.1_ASM21045v1	Bacteria	Bacteria|Unclassified	0	0	0	0	0	0	0
GCF_000210475.1_ASM21047v1	Escherichia coli	Bacteria|Pseudomonadota|Gammaproteobacteria|Enterobacterales|Enterobacteriaceae|Escherichia	0	0	0	0	0	2	0							WP_000732240.1, WP_001094726.1
GCF_000210495.1_ASM21049v1	Chlamydia trachomatis	Bacteria|Chlamydiota|Chlamydiia|Chlamydiales|Chlamydiaceae|Chlamydia/Chlamydophila group|Chlamydia	0	0	0	0	0	0	0
GCF_000210815.2_ASM21081v2	Bacilli	Bacteria|Bacillota	0	0	0	0	0	0	0
GCF_000210835.1_ASM21083v1	Bacteroides	Bacteria|Bacteroidota|Bacteroidia|Bacteroidales|Bacteroidaceae	0	0	0	0	0	2	0							WP_005788323.1, WP_005803505.1
GCF_000210855.2_ASM21085v2	Enterobacteriaceae	Bacteria|Pseudomonadota|Gammaproteobacteria|Enterobacterales	0	0	0	0	0	1	0							WP_001592732.1
GCF_000210875.1_ASM21087v1	Bacteria	Bacteria|Unclassified	0	0	1	1	1	2	0				WP_015702423.1	WP_015702422.1	WP_005693614.1	WP_005648172.1, WP_005653243.1
GCF_000210895.1_ASM21089v1	Bacteria	Bacteria|Unclassified	0	0	1	1	1	2	0				WP_005696509.1	WP_009501044.1	WP_014065046.1	WP_005699852.1, WP_014064111.1
GCF_000210915.2_ASM21091v2	Halobacteriovorax marinus	Bacteria|Bdellovibrionota|Bacteriovoracia|Bacteriovoracales|Halobacteriovoraceae|Halobacteriovorax	0	0	0	0	0	1	0							WP_014244339.1
GCF_000210935.1_ASM21093v1	Streptococcus	Bacteria|Bacillota|Bacilli|Lactobacillales|Streptococcaceae	0	0	0	0	0	0	0
GCF_000210955.1_ASM21095v1	Streptococcus	Bacteria|Bacillota|Bacilli|Lactobacillales|Streptococcaceae	0	0	0	0	0	0	0
GCF_000210975.1_ASM21097v1	Streptococcus	Bacteria|Bacillota|Bacilli|Lactobacillales|Streptococcaceae	0	0	0	0	0	0	0
GCF_000210995.1_ASM21099v1	Streptococcus	Bacteria|Bacillota|Bacilli|Lactobacillales|Streptococcaceae	0	0	0	0	0	0	0
GCF_000211015.1_ASM21101v1	Streptococcus	Bacteria|Bacillota|Bacilli|Lactobacillales|Streptococcaceae	0	0	0	0	0	0	0
GCF_000211035.1_ASM21103v2	Streptococcus	Bacteria|Bacillota|Bacilli|Lactobacillales|Streptococcaceae	0	0	0	0	0	0	0
GCF_000211055.1_ASM21105v2	Streptococcus	Bacteria|Bacillota|Bacilli|Lactobacillales|Streptococcaceae	0	0	0	0	0	0	0
GCF_000211075.1_ASM21107v1	Streptococcus	Bacteria|Bacillota|Bacilli|Lactobacillales|Streptococcaceae	0	0	0	0	0	0	0
GCF_000211235.1_ASM21123v1	Bacteria	Bacteria|Unclassified	0	0	0	0	0	0	0
GCF_000211255.2_ASM21125v2	Bacteria	Bacteria|Unclassified	0	0	0	0	0	1	0							WP_002362881.1
GCF_000211375.1_ASM21137v1	Lactobacillaceae	Bacteria|Bacillota|Bacilli|Lactobacillales	0	0	0	0	0	0	0
GCF_000211545.4_ASM21154v6	Mycoplasmoides gallisepticum	Bacteria|Mycoplasmatota|Mycoplasmoidales|Metamycoplasmataceae|Mycoplasmoides	0	0	0	0	0	0	0
GCF_000211855.2_ASM21185v3	Flavobacteriaceae	Bacteria|Bacteroidota|Flavobacteriia|Flavobacteriales	0	0	0	0	0	1	0							WP_013868969.1
GCF_000212355.1_ASM21235v1	Bacteroidota	Bacteria	0	0	0	0	0	3	0							WP_013750516.1, WP_013750808.1, WP_013751576.1
GCF_000212375.1_ASM21237v1	Porphyromonas asaccharolytica	Bacteria|Bacteroidota|Bacteroidia|Bacteroidales|Porphyromonadaceae|Porphyromonas	0	0	0	0	0	0	0
GCF_000212395.1_ASM21239v1	Thermodesulfobium narugense	Bacteria|Bacillota|Clostridia|Thermoanaerobacterales|Thermodesulfobiaceae|Thermodesulfobium	0	0	0	0	0	1	0							WP_013755473.1
GCF_000212415.1_ASM21241v1	Bacteria	Bacteria|Unclassified	0	0	0	0	0	0	0
GCF_000212675.2_ASM21267v2	Desulfocurvibacter africanus	Bacteria|Thermodesulfobacteriota|Desulfovibrionia|Desulfovibrionales|Desulfovibrionaceae|Desulfocurvibacter	0	0	0	0	0	1	0							WP_014259362.1
GCF_000212695.1_ASM21269v1	Bacteria	Bacteria|Unclassified	0	0	0	0	0	0	0
GCF_000212715.2_ASM21271v2	Escherichia coli	Bacteria|Pseudomonadota|Gammaproteobacteria|Enterobacterales|Enterobacteriaceae|Escherichia	0	0	0	0	0	2	0							WP_000732240.1, WP_001094726.1
GCF_000212735.1_ASM21273v1	Haliscomenobacter hydrossis	Bacteria|Bacteroidota|Saprospiria|Saprospirales|Haliscomenobacteraceae|Haliscomenobacter	0	0	0	0	0	4	0							WP_013766909.1, WP_013767311.1, WP_013767462.1, WP_013767707.1
GCF_000212755.2_ASM21275v3	Xanthomonas	Bacteria|Pseudomonadota|Gammaproteobacteria|Xanthomonadales|Xanthomonadaceae	0	0	0	1	0	1	0					WP_019302705.1		WP_019301238.1
GCF_000212975.1_ASM21297v1	Bordetella	Bacteria|Pseudomonadota|Betaproteobacteria|Burkholderiales|Alcaligenaceae	1	0	0	1	1	3	0		WP_010931203.1			WP_023853526.1	WP_010931205.1	WP_003820995.1, WP_010930300.1, WP_010931206.1
GCF_000213135.1_ASM21313v1	Helicobacter pylori	Bacteria|Campylobacterota|Epsilonproteobacteria|Campylobacterales|Helicobacteraceae|Helicobacter	0	0	0	0	0	0	0
GCF_000213155.1_ASM21315v1	Bacteria	Bacteria|Unclassified	0	0	0	0	0	5	0							WP_002515656.1, WP_002515901.1, WP_002516902.1, WP_002517148.1, WP_002518901.1
GCF_000213235.1_ASM21323v1	Tepidanaerobacter acetatoxydans	Bacteria|Bacillota|Clostridia|Thermosediminibacterales|Tepidanaerobacteraceae|Tepidanaerobacter	0	0	0	0	0	0	0
GCF_000213255.1_ASM21325v1	Clostridia	Bacteria|Bacillota	0	0	0	0	0	0	0
GCF_000213635.1_ASM21363v1	Enterobacteriaceae	Bacteria|Pseudomonadota|Gammaproteobacteria|Enterobacterales	0	0	0	0	0	1	0							WP_001592732.1
GCF_000213655.1_ASM21365v1	Gammaproteobacteria	Bacteria|Pseudomonadota	0	0	0	1	1	2	0					WP_013783398.1	WP_013783399.1	WP_013783837.1, WP_013784381.1
GCF_000213785.1_ASM21378v1	unclassified Hydrogenobaculum	Bacteria|Aquificota|Aquificae|Aquificales|Aquificaceae|Hydrogenobaculum	0	0	0	0	0	0	0
GCF_000213805.1_ASM21380v1	Pseudomonas	Bacteria|Pseudomonadota|Gammaproteobacteria|Pseudomonadales|Pseudomonadaceae	0	0	0	0	0	3	0							WP_013790745.1, WP_013790859.1, WP_013791654.1
GCF_000213865.1_ASM21386v1	Terrabacteria group	Bacteria	0	0	0	0	0	0	0
GCF_000213955.1_ASM21395v1	Bifidobacteriaceae	Bacteria|Actinomycetota|Actinomycetes|Bifidobacteriales	0	0	0	0	0	0	0
GCF_000214095.2_ASM21409v3	Acidithiobacillus	Bacteria|Pseudomonadota|Acidithiobacillia|Acidithiobacillales|Acidithiobacillaceae	2	0	0	2	2	2	0		WP_014028234.1, WP_014028237.1			WP_014027628.1, WP_014028233.1	WP_014028232.1, WP_237700379.1	WP_014028235.1, WP_014029950.1
GCF_000214155.1_ASM21415v1	Actinomycetes	Bacteria|Actinomycetota	0	0	0	0	0	6	0							WP_013827530.1, WP_013827685.1, WP_013828020.1, WP_013829330.1, WP_013829655.1, WP_049793030.1
GCF_000214175.1_ASM21417v1	Actinomycetes	Bacteria|Actinomycetota	0	0	0	0	0	4	0							WP_013806296.1, WP_013808232.1, WP_013808297.1, WP_049793746.1
GCF_000214195.1_ASM21419v1	Bacteria	Bacteria|Unclassified	0	0	0	0	0	4	0							WP_004953687.1, WP_013812860.1, WP_013813528.1, WP_013814659.1
GCF_000214215.1_ASM21421v1	Marinomonas	Bacteria|Pseudomonadota|Gammaproteobacteria|Oceanospirillales|Oceanospirillaceae	1	0	0	1	1	4	0		WP_013794738.1			WP_013794737.1	WP_013794736.1	WP_013794735.1, WP_013796728.1, WP_013796791.1, WP_013797417.1
GCF_000214235.1_ASM21423v1	Bacteria	Bacteria|Unclassified	0	0	0	0	0	4	0							WP_004953687.1, WP_013812860.1, WP_013813528.1, WP_013814659.1
GCF_000214355.1_ASM21435v1	Leadbettera azotonutricia	Bacteria|Spirochaetota|Spirochaetia|Spirochaetales|Breznakiellaceae|Leadbettera	0	0	0	0	0	1	0							WP_015712636.1
GCF_000214375.1_ASM21437v1	Treponema primitia	Bacteria|Spirochaetota|Spirochaetia|Spirochaetales|Treponemataceae|Treponema	0	0	0	0	0	0	0
GCF_000214395.1_ASM21439v1	Pseudomonadota	Bacteria	0	0	0	0	0	3	0							WP_013802170.1, WP_013803705.1, WP_227468487.1
GCF_000214435.1_ASM21443v1	Desulfotomaculum nigrificans	Bacteria|Bacillota|Clostridia|Eubacteriales|Desulfotomaculaceae|Desulfotomaculum	0	0	0	0	0	0	0
GCF_000214665.1_ASM21466v1	Methylomonas methanica	Bacteria|Pseudomonadota|Gammaproteobacteria|Methylococcales|Methylococcaceae|Methylomonas	2	0	3	3	3	3	0		WP_013816906.1, WP_013816904.1		WP_013820991.1, WP_013820849.1, WP_013820484.1	WP_013816903.1, WP_013820850.1, WP_013820992.1	WP_013816902.1, WP_013820851.1, WP_013820993.1	WP_013816901.1, WP_013820469.1, WP_013820852.1
GCF_000214785.1_ASM21478v1	Lactobacillaceae	Bacteria|Bacillota|Bacilli|Lactobacillales	0	0	0	0	0	0	0
GCF_000214805.1_ASM21480v1	Bacteria	Bacteria|Unclassified	0	0	0	0	0	4	0							WP_004953687.1, WP_013812860.1, WP_013813528.1, WP_013814659.1
GCF_000214825.1_ASM21482v1	Thiomicrospira	Bacteria|Pseudomonadota|Gammaproteobacteria|Thiotrichales|Piscirickettsiaceae	0	0	0	0	0	0	0
GCF_000214845.1_ASM21484v1	Thermus	Bacteria|Deinococcota|Deinococci|Thermales|Thermaceae	0	0	0	0	0	0	0
GCF_000215065.1_ASM21506v1	unclassified Hydrogenobaculum	Bacteria|Aquificota|Aquificae|Aquificales|Aquificaceae|Hydrogenobaculum	0	0	0	0	0	0	0
GCF_000215085.1_ASM21508v1	Eubacteriales	Bacteria|Bacillota|Clostridia	0	0	0	0	0	0	0
GCF_000215105.1_ASM21510v1	Bacteria	Bacteria|Unclassified	0	0	0	0	0	2	0							WP_013839067.1, WP_013839447.1
GCF_000215325.1_ASM21532v1	Ralstonia solanacearum	Bacteria|Pseudomonadota|Betaproteobacteria|Burkholderiales|Burkholderiaceae|Ralstonia	1	0	0	2	2	2	0		WP_011004324.1			WP_014615624.1, WP_042549871.1	WP_014619554.1, WP_230625876.1	WP_003277646.1, WP_014619555.1
GCF_000215345.2_ASM21534v3	Aliarcobacter butzleri	Bacteria|Campylobacterota|Epsilonproteobacteria|Campylobacterales|Arcobacteraceae|Aliarcobacter	0	0	0	0	0	2	0							WP_014467982.1, WP_020848184.1
GCF_000215645.1_ASM21564v1	Actinomycetes	Bacteria|Actinomycetota	0	0	0	0	0	4	0							WP_013911097.1, WP_014525647.1, WP_014525694.1, WP_041479404.1
GCF_000215665.1_ASM21566v1	Actinomycetes	Bacteria|Actinomycetota	0	0	0	0	0	4	0							WP_013911097.1, WP_013911316.1, WP_013911376.1, WP_029975753.1
GCF_000215705.1_ASM21570v1	Comamonadaceae	Bacteria|Pseudomonadota|Betaproteobacteria|Burkholderiales	0	0	0	0	0	1	0							WP_013900831.1
GCF_000215745.1_ASM21574v1	Bacteria	Bacteria|Unclassified	0	0	0	0	0	3	0							WP_015370306.1, WP_015703571.1, WP_015704866.1
GCF_000215895.1_ASM21589v1	Shewanella	Bacteria|Pseudomonadota|Gammaproteobacteria|Alteromonadales|Shewanellaceae	0	1	1	2	2	3	0			WP_006083895.1	WP_011847063.1	WP_011847062.1, WP_011847550.1	WP_011847061.1, WP_011847551.1	WP_011846585.1, WP_011847229.1, WP_011847349.1
GCF_000215975.1_ASM21597v1	Thermodesulfobacterium geofontis	Bacteria|Thermodesulfobacteriota|Thermodesulfobacteria|Thermodesulfobacteriales|Thermodesulfobacteriaceae|Thermodesulfobacterium	0	0	0	0	0	0	0
GCF_000217615.1_ASM21761v1	Cutibacterium	Bacteria|Actinomycetota|Actinomycetes|Propionibacteriales|Propionibacteriaceae	0	0	0	0	0	5	0							WP_002513803.1, WP_002520559.1, WP_002530816.1, WP_009640237.1, WP_014598756.1
GCF_000217635.1_ASM21763v1	Buchnera aphidicola	Bacteria|Pseudomonadota|Gammaproteobacteria|Enterobacterales|Erwiniaceae|Buchnera	0	0	0	0	0	0	0
GCF_000217655.1_ASM21765v1	Treponema	Bacteria|Spirochaetota|Spirochaetia|Spirochaetales|Treponemataceae	0	0	0	0	0	0	0
GCF_000217675.1_ASM21767v1	Vibrio	Bacteria|Pseudomonadota|Gammaproteobacteria|Vibrionales|Vibrionaceae	0	0	0	1	1	2	0					WP_013856715.1	WP_013856714.1	WP_013868258.1, WP_017044810.1
GCF_000217795.1_ASM21779v1	Thermodesulfatator indicus	Bacteria|Thermodesulfobacteriota|Thermodesulfobacteria|Thermodesulfobacteriales|Thermodesulfatatoraceae|Thermodesulfatator	0	0	0	0	0	0	0
GCF_000217815.1_ASM21781v1	Pseudothermotoga thermarum	Bacteria|Thermotogota|Thermotogae|Thermotogales|Thermotogaceae|Pseudothermotoga	0	0	0	0	0	0	0
GCF_000217835.1_ASM21783v1	Bacillota	Bacteria	0	0	0	0	0	1	0							WP_013860404.1
GCF_000218265.1_ASM21826v1	Hyphomicrobiales	Bacteria|Pseudomonadota|Alphaproteobacteria	1	0	0	1	1	7	0		WP_013845873.1			WP_014530669.1	WP_014530670.1	WP_010967202.1, WP_010967958.1, WP_010968461.1, WP_010968601.1, WP_010976297.1, WP_013845907.1, WP_017272394.1
GCF_000218305.1_ASM21830v1	Listeria	Bacteria|Bacillota|Bacilli|Bacillales|Listeriaceae	0	0	0	0	0	0	0
GCF_000218545.1_ASM21854v1	Bacteria	Bacteria|Unclassified	0	0	0	0	0	1	0							WP_013884363.1
GCF_000218565.1_ASM21856v1	Nitrobacteraceae	Bacteria|Pseudomonadota|Alphaproteobacteria|Hyphomicrobiales	0	0	0	0	0	2	0							WP_012562292.1, WP_012563471.1
GCF_000218585.1_ASM21858v1	Nitrobacteraceae	Bacteria|Pseudomonadota|Alphaproteobacteria|Hyphomicrobiales	0	0	0	0	0	2	0							WP_012562292.1, WP_012563471.1
GCF_000218625.1_ASM21862v1	Flexistipes sinusarabici	Bacteria|Deferribacterota|Deferribacteres|Deferribacterales|Flexistipitaceae|Flexistipes	0	0	0	0	0	0	0
GCF_000218855.1_ASM21885v1	Bacteria	Bacteria|Unclassified	0	0	0	1	0	0	0					WP_010965760.1
GCF_000218875.1_ASM21887v1	Sphingomonadales	Bacteria|Pseudomonadota|Alphaproteobacteria	0	0	0	0	0	0	0
GCF_000218895.1_ASM21889v1	Runella slithyformis	Bacteria|Bacteroidota|Cytophagia|Cytophagales|Spirosomaceae|Runella	0	0	0	0	0	2	0							WP_013929495.1, WP_013930983.1
GCF_000218915.1_ASM21891v1	Bacteria	Bacteria|Unclassified	0	0	0	0	0	8	0							WP_013914224.1, WP_013914250.1, WP_013915918.1, WP_013916264.1, WP_013917514.1, WP_013918686.1, WP_013920851.1, WP_041616778.1
GCF_000219045.1_ASM21904v1	Bacteria	Bacteria|Unclassified	0	0	0	1	1	1	0					WP_013922867.1	WP_013922868.1	WP_004287493.1
GCF_000219085.2_ASM21908v3	Actinomycetes	Bacteria|Actinomycetota	0	0	0	0	0	3	0							WP_003875001.1, WP_003875410.1, WP_003876748.1
GCF_000219105.1_ASM21910v1	Bacteria	Bacteria|Unclassified	0	0	0	3	2	5	0					WP_013940770.1, WP_082207140.1, WP_238539801.1	WP_013938073.1, WP_013941507.1	WP_013936824.1, WP_013937379.1, WP_013937890.1, WP_013941009.1, WP_013941720.1
GCF_000219175.1_ASM21917v1	Candidatus Moranella endobia	Bacteria|Pseudomonadota|Gammaproteobacteria|Enterobacterales|Enterobacteriaceae|Candidatus Moranella	0	0	0	0	0	0	0
GCF_000219215.1_ASM21921v1	Burkholderiaceae	Bacteria|Pseudomonadota|Betaproteobacteria|Burkholderiales	1	0	0	1	1	7	0		WP_013959218.1			WP_013959219.1	WP_013959220.1	WP_013951981.1, WP_013952551.1, WP_013953540.1, WP_013954127.1, WP_013956577.1, WP_013958686.1, WP_238553223.1
GCF_000219355.1_ASM21935v1	Candidatus Midichloria mitochondrii	Bacteria|Pseudomonadota|Alphaproteobacteria|Rickettsiales|Candidatus Midichloriaceae|Candidatus Midichloria	0	0	0	0	0	0	0
GCF_000219375.1_ASM21937v1	Mycoplasmopsis	Bacteria|Mycoplasmatota|Mollicutes|Mycoplasmataceae	0	0	0	0	0	0	0
GCF_000219455.1_ASM21945v1	Bacteria	Bacteria|Unclassified	0	0	0	0	0	0	0
GCF_000219515.2_ASM21951v3	Escherichia coli	Bacteria|Pseudomonadota|Gammaproteobacteria|Enterobacterales|Enterobacteriaceae|Escherichia	0	0	0	0	0	2	0							WP_000732240.1, WP_001087248.1
GCF_000219535.2_ASM21953v3	Brevibacillus	Bacteria|Bacillota|Bacilli|Bacillales|Paenibacillaceae	0	0	0	0	0	4	0							WP_003333673.1, WP_003334702.1, WP_003335960.1, WP_041751887.1
GCF_000219605.1_ASM21960v1	Bacteria	Bacteria|Unclassified	0	0	0	0	0	1	0							WP_011914299.1
GCF_000219705.1_ASM21970v1	Bacteria	Bacteria|Unclassified	0	0	1	1	1	3	0				WP_013971966.1	WP_049798439.1	WP_013971968.1	WP_013971893.1, WP_013971969.1, WP_015270882.1
GCF_000219725.1_ASM21972v1	Gracilinema caldarium	Bacteria|Spirochaetota|Spirochaetia|Spirochaetales|Breznakiellaceae|Gracilinema	0	0	0	0	0	1	0							WP_013969962.1
GCF_000219765.1_ASM21976v1	Streptococcus	Bacteria|Bacillota|Bacilli|Lactobacillales|Streptococcaceae	0	0	0	0	0	0	0
GCF_000219785.1_ASM21978v1	Lactobacillaceae	Bacteria|Bacillota|Bacilli|Lactobacillales	0	0	0	0	0	1	0							WP_013102681.1
GCF_000219805.1_ASM21980v1	Lactobacillaceae	Bacteria|Bacillota|Bacilli|Lactobacillales	0	0	0	0	0	0	0
GCF_000219875.1_ASM21987v1	Alicyclobacillus	Bacteria|Bacillota|Bacilli|Bacillales|Alicyclobacillaceae	0	0	0	0	0	0	0
GCF_000219915.2_ASM21991v3	Burkholderiales	Bacteria|Pseudomonadota|Betaproteobacteria	0	0	0	0	0	2	0							WP_202947793.1, WP_238534213.1
GCF_000220105.1_ASM22010v1	Chlamydia trachomatis	Bacteria|Chlamydiota|Chlamydiia|Chlamydiales|Chlamydiaceae|Chlamydia/Chlamydophila group|Chlamydia	0	0	0	0	0	0	0
GCF_000220135.1_ASM22013v1	Bacteria	Bacteria|Unclassified	0	0	0	0	0	0	0
GCF_000220485.1_ASM22048v1	Bacteria	Bacteria|Unclassified	0	0	0	0	0	4	0							WP_002917920.1, WP_004143228.1, WP_014599114.1, WP_226332853.1
GCF_000220625.1_ASM22062v1	Flavobacteriales	Bacteria|Bacteroidota|Flavobacteriia	0	0	0	0	0	2	0							WP_013996600.1, WP_013996803.1
GCF_000220705.2_ASM22070v2	Actinomycetes	Bacteria|Actinomycetota	0	0	0	1	0	6	0					WP_095756714.1		WP_019710478.1, WP_019711311.1, WP_039820257.1, WP_050931035.1, WP_095757181.1, WP_238153794.1
GCF_000220885.1_ASM22088v1	Bifidobacteriaceae	Bacteria|Actinomycetota|Actinomycetes|Bifidobacteriales	0	0	0	0	0	0	0
GCF_000220945.1_ASM22094v1	Amycolatopsis	Bacteria|Actinomycetota|Actinomycetes|Pseudonocardiales|Pseudonocardiaceae	0	0	0	1	0	9	2					WP_013224517.1		WP_013222912.1, WP_013223188.1, WP_013223579.1, WP_013225705.1, WP_013226957.1, WP_013227281.1, WP_013228960.1, WP_013229427.1, WP_013230942.1	WP_013224518.1, WP_013224519.1
GCF_000221005.1_ASM22100v1	Brucella	Bacteria|Pseudomonadota|Alphaproteobacteria|Hyphomicrobiales|Brucellaceae|Brucella/Ochrobactrum group	0	0	0	0	0	1	0							WP_002966391.1
GCF_000221025.1_ASM22102v1	Pseudomonadota	Bacteria	2	0	0	3	3	1	0		WP_077272807.1, WP_014002610.1			WP_004870276.1, WP_014002609.1, WP_041635812.1	WP_004870273.1, WP_014002608.1, WP_158007160.1	WP_049784637.1
GCF_000221045.1_ASM22104v1	Burkholderiales	Bacteria|Pseudomonadota|Betaproteobacteria	0	0	0	0	0	3	0							WP_014007518.1, WP_014008063.1, WP_014008196.1
GCF_000221205.1_ASM22120v1	Rickettsia	Bacteria|Pseudomonadota|Alphaproteobacteria|Rickettsiales|Rickettsiaceae|Rickettsieae	0	0	0	0	0	0	0
GCF_000221625.1_ASM22162v1	Actinomycetes	Bacteria|Actinomycetota	0	0	0	0	0	4	0							WP_013241527.1, WP_013241796.1, WP_013242543.1, WP_014401132.1
GCF_000221645.1_ASM22164v1	Bacillus	Bacteria|Bacillota|Bacilli|Bacillales|Bacillaceae	0	0	0	0	0	2	0							WP_013351420.1, WP_014469683.1
GCF_000221965.1_ASM22196v1	Xanthomonas	Bacteria|Pseudomonadota|Gammaproteobacteria|Xanthomonadales|Xanthomonadaceae	0	0	0	0	0	1	1							WP_014507879.1	WP_014509186.1
GCF_000221985.1_ASM22198v1	Streptococcus pseudopneumoniae	Bacteria|Bacillota|Bacilli|Lactobacillales|Streptococcaceae|Streptococcus	0	0	0	0	0	0	0
GCF_000222305.1_ASM22230v1	Borreliella	Bacteria|Spirochaetota|Spirochaetia|Spirochaetales|Borreliaceae	0	0	0	0	0	0	0
GCF_000222485.1_ASM22248v1	Cytophagales	Bacteria|Bacteroidota|Cytophagia	0	0	0	0	0	5	0							WP_014019313.1, WP_014020373.1, WP_014020560.1, WP_014021495.1, WP_014022016.1
GCF_000222975.1_ASM22297v1	Enterobacterales	Bacteria|Pseudomonadota|Gammaproteobacteria	0	0	0	0	0	1	0							WP_002210421.1
GCF_000223195.1_ASM22319v1	Pseudomonadota	Bacteria	0	0	0	0	0	1	0							WP_002966391.1
GCF_000223215.1_ASM22321v1	Brachyspira	Bacteria|Spirochaetota|Spirochaetia|Brachyspirales|Brachyspiraceae	0	0	0	0	0	0	0
GCF_000223375.1_ASM22337v1	Alphaproteobacteria	Bacteria|Pseudomonadota	0	0	0	0	0	2	0							WP_014537426.1, WP_236953149.1
GCF_000223885.1_ASM22388v1	Gammaproteobacteria	Bacteria|Pseudomonadota	0	0	1	1	1	4	0				WP_014036546.1	WP_014036545.1	WP_042359121.1	WP_014035830.1, WP_014036543.1, WP_014037535.1, WP_014038615.1
GCF_000224005.2_ASM22400v3	Marichromatium	Bacteria|Pseudomonadota|Gammaproteobacteria|Chromatiales|Chromatiaceae	0	0	0	1	1	1	0					WP_005224286.1	WP_005224287.1	WP_005224715.1
GCF_000224085.1_ASM22408v1	Flavobacteriaceae	Bacteria|Bacteroidota|Flavobacteriia|Flavobacteriales	0	0	0	0	0	8	0							WP_014031420.1, WP_014031474.1, WP_014031808.1, WP_014032035.1, WP_014033532.1, WP_014034021.1, WP_014034192.1, WP_014034521.1
GCF_000224105.1_ASM22410v1	Mycoplasma	Bacteria|Mycoplasmatota|Mollicutes|Mycoplasmataceae	0	0	0	0	0	0	0
GCF_000224435.1_ASM22443v1	Mycobacterium tuberculosis complex	Bacteria|Actinomycetota|Actinomycetes|Mycobacteriales|Mycobacteriaceae|Mycobacterium	0	0	0	0	0	4	0							WP_003413574.1, WP_003415171.1, WP_003415994.1, WP_003418942.1
GCF_000224535.1_ASM22453v1	Helicobacter	Bacteria|Campylobacterota|Epsilonproteobacteria|Campylobacterales|Helicobacteraceae	0	0	0	0	0	0	0
GCF_000224555.1_ASM22455v1	Helicobacter pylori	Bacteria|Campylobacterota|Epsilonproteobacteria|Campylobacterales|Helicobacteraceae|Helicobacter	0	0	0	0	0	0	0
GCF_000224575.1_ASM22457v1	Helicobacter pylori	Bacteria|Campylobacterota|Epsilonproteobacteria|Campylobacterales|Helicobacteraceae|Helicobacter	0	0	0	0	0	0	0
GCF_000224675.1_ASM22467v1	Bacteria	Bacteria|Unclassified	0	0	0	0	0	5	0							WP_014069549.1, WP_014071357.1, WP_014071615.1, WP_014071850.1, WP_041162307.1
GCF_000224745.1_ASM22474v1	Rhodothermus marinus	Bacteria|Rhodothermota|Rhodothermia|Rhodothermales|Rhodothermaceae|Rhodothermus	0	0	0	0	0	4	0							WP_014066036.1, WP_014067065.1, WP_014067848.1, WP_014068175.1
GCF_000224965.2_ASM22496v2	Bifidobacteriaceae	Bacteria|Actinomycetota|Actinomycetes|Bifidobacteriales	0	0	0	0	0	0	0
GCF_000224985.1_ASM22498v1	Ligilactobacillus ruminis	Bacteria|Bacillota|Bacilli|Lactobacillales|Lactobacillaceae|Ligilactobacillus	0	0	0	0	0	0	0
GCF_000225265.1_ASM22526v1	Bacteria	Bacteria|Unclassified	0	0	0	0	0	3	0							WP_013058359.1, WP_014461891.1, WP_042991961.1
GCF_000225325.1_ASM22532v1	Lactobacillales	Bacteria|Bacillota|Bacilli	0	0	0	0	0	0	0
GCF_000225345.1_ASM22534v1	Bacteria	Bacteria|Unclassified	0	0	0	0	0	0	0
GCF_000225445.1_ASM22544v1	Buchnera aphidicola	Bacteria|Pseudomonadota|Gammaproteobacteria|Enterobacterales|Erwiniaceae|Buchnera	0	0	0	0	0	0	0
GCF_000225465.1_ASM22546v1	Buchnera aphidicola	Bacteria|Pseudomonadota|Gammaproteobacteria|Enterobacterales|Erwiniaceae|Buchnera	0	0	0	0	0	0	0
GCF_000225915.1_ASM22591v1	Gammaproteobacteria	Bacteria|Pseudomonadota	0	0	0	0	0	1	1							WP_011347412.1	WP_014089213.1
GCF_000225955.1_ASM22595v1	Rhodospirillum rubrum	Bacteria|Pseudomonadota|Alphaproteobacteria|Rhodospirillales|Rhodospirillaceae|Rhodospirillum	0	0	0	0	0	0	0
GCF_000226035.2_ASM22603v3	Gammaproteobacteria	Bacteria|Pseudomonadota	1	0	1	2	2	4	0		WP_003255083.1		WP_003250451.1	WP_019752009.1, WP_029380527.1	WP_019750569.1, WP_019752008.1	WP_014591610.1, WP_014859854.1, WP_017147775.1, WP_019750568.1
GCF_000226155.1_ASM22615v1	Gammaproteobacteria	Bacteria|Pseudomonadota	0	0	2	2	2	4	0				WP_003121936.1, WP_003091625.1	WP_003104429.1, WP_003118206.1	WP_003114075.1, WP_003118207.1	WP_003090958.1, WP_003093607.1, WP_003113020.1, WP_003119673.1
GCF_000226275.2_ASM22627v2	Acinetobacter	Bacteria|Pseudomonadota|Gammaproteobacteria|Moraxellales|Moraxellaceae	0	0	0	0	0	1	0							WP_000483005.1
GCF_000226295.1_ASM22629v1	Chloracidobacterium thermophilum	Bacteria|Acidobacteriota|Blastocatellia|Chloracidobacterium	0	0	0	1	0	1	1					WP_014100044.1		WP_014100472.1	WP_081464785.1
GCF_000226315.1_ASM22631v1	Micavibrio aeruginosavorus	Bacteria|Bdellovibrionota|Bdellovibrionia|Bdellovibrionales|Pseudobdellovibrionaceae|Micavibrio	0	0	0	0	0	0	0
GCF_000226565.1_ASM22656v1	Glaciecola	Bacteria|Pseudomonadota|Gammaproteobacteria|Alteromonadales|Alteromonadaceae	1	0	0	1	1	0	0		WP_014109562.1			WP_014109561.1	WP_014109560.1
GCF_000226605.1_ASM22660v1	Chlamydia trachomatis	Bacteria|Chlamydiota|Chlamydiia|Chlamydiales|Chlamydiaceae|Chlamydia/Chlamydophila group|Chlamydia	0	0	0	0	0	0	0
GCF_000226625.1_ASM22662v1	Alcaligenaceae	Bacteria|Pseudomonadota|Betaproteobacteria|Burkholderiales	0	0	0	0	0	1	0							WP_014111150.1
GCF_000227175.1_ASM22717v1	Actinomycetes	Bacteria|Actinomycetota	0	0	0	0	0	4	0							WP_013241527.1, WP_013241796.1, WP_013242543.1, WP_014401132.1
GCF_000227465.1_ASM22746v1	Bacteria	Bacteria|Unclassified	0	0	0	0	0	4	0							WP_010333166.1, WP_014113076.1, WP_041520869.1, WP_080010044.1
GCF_000227485.1_ASM22748v1	Bacteria	Bacteria|Unclassified	0	0	0	0	0	3	0							WP_014475946.1, WP_014475960.1, WP_014476184.1
GCF_000227605.3_ASM22760v3	Actinomycetes	Bacteria|Actinomycetota	0	0	0	0	0	4	0							WP_013241527.1, WP_013242543.1, WP_014366967.1, WP_014523243.1
GCF_000227625.1_ASM22762v1	Enterobacteriaceae	Bacteria|Pseudomonadota|Gammaproteobacteria|Enterobacterales	0	0	0	0	0	2	0							WP_000732240.1, WP_001087250.1
GCF_000227645.1_ASM22764v1	Brucella	Bacteria|Pseudomonadota|Alphaproteobacteria|Hyphomicrobiales|Brucellaceae|Brucella/Ochrobactrum group	0	0	0	0	0	1	0							WP_002966391.1
GCF_000227665.2_ASM22766v3	Thiomicrospira aerophila	Bacteria|Pseudomonadota|Gammaproteobacteria|Thiotrichales|Piscirickettsiaceae|Thiomicrospira	0	0	0	0	0	0	0
GCF_000227685.2_ASM22768v3	Thioalkalivibrio paradoxus	Bacteria|Pseudomonadota|Gammaproteobacteria|Chromatiales|Ectothiorhodospiraceae|Thioalkalivibrio	0	0	1	1	1	2	0				WP_006748004.1	WP_006748003.1	WP_006748002.1	WP_006747436.1, WP_006748005.1
GCF_000227705.2_ASM22770v3	Thermobacillus composti	Bacteria|Bacillota|Bacilli|Bacillales|Paenibacillaceae|Thermobacillus	0	0	0	0	0	3	0							WP_015253040.1, WP_015253854.1, WP_015256645.1
GCF_000227745.2_ASM22774v3	Chromatiaceae	Bacteria|Pseudomonadota|Gammaproteobacteria|Chromatiales	0	0	0	0	0	0	0
GCF_000230275.1_ASM23027v1	Bacteria	Bacteria|Unclassified	0	0	0	0	0	0	0
GCF_000230295.1_ASM23029v1	Streptococcus	Bacteria|Bacillota|Bacilli|Lactobacillales|Streptococcaceae	0	0	0	0	0	0	0
GCF_000230555.1_ASM23055v1	Pseudomonadota	Bacteria	1	0	0	1	1	4	0		WP_014130683.1			WP_014130684.1	WP_014130685.1	WP_014129619.1, WP_014129711.1, WP_014130686.1, WP_083823900.1
GCF_000230655.2_ASM23065v3	Thermotoga	Bacteria|Thermotogota|Thermotogae|Thermotogales|Thermotogaceae	0	0	0	0	0	0	0
GCF_000230695.2_ASM23069v3	Rhodanobacteraceae	Bacteria|Pseudomonadota|Gammaproteobacteria|Xanthomonadales	0	0	0	2	2	4	0					WP_015447710.1, WP_015449104.1	WP_015447709.1, WP_015449105.1	WP_007510212.1, WP_007511037.1, WP_015448622.1, WP_015449106.1
GCF_000230895.2_ASM23089v3	Actinomycetes	Bacteria|Actinomycetota	0	0	0	0	0	7	0							WP_014208647.1, WP_014210400.1, WP_014211864.1, WP_014211882.1, WP_014212722.1, WP_014213265.1, WP_014214130.1
GCF_000230975.2_ASM23097v3	Hyphomicrobiales	Bacteria|Pseudomonadota|Alphaproteobacteria	0	0	0	1	1	3	0					WP_041319984.1	WP_015597177.1	WP_015596635.1, WP_015597171.1, WP_015597176.1
GCF_000230995.2_ASM23099v3	Mesorhizobium	Bacteria|Pseudomonadota|Alphaproteobacteria|Hyphomicrobiales|Phyllobacteriaceae	0	0	0	0	0	5	0							WP_015316913.1, WP_015317040.1, WP_015317141.1, WP_015318405.1, WP_015318406.1
GCF_000231175.1_ASM23117v1	Leptospira interrogans	Bacteria|Spirochaetota|Spirochaetia|Leptospirales|Leptospiraceae|Leptospira	0	0	0	0	0	3	0							WP_000376389.1, WP_000615575.1, WP_000939462.1
GCF_000231215.1_ASM23121v1	Cutibacterium	Bacteria|Actinomycetota|Actinomycetes|Propionibacteriales|Propionibacteriaceae	0	0	0	0	0	5	0							WP_002512874.1, WP_002512966.1, WP_002513803.1, WP_002521536.1, WP_009640237.1
GCF_000231385.2_ASM23138v3	Desulfosporosinus	Bacteria|Bacillota|Clostridia|Eubacteriales|Desulfitobacteriaceae	0	0	0	0	0	0	0
GCF_000231405.2_ASM23140v3	Desulfitobacterium	Bacteria|Bacillota|Clostridia|Eubacteriales|Desulfitobacteriaceae	0	0	0	0	0	3	0							WP_006716933.1, WP_006717460.1, WP_006717468.1
GCF_000231865.1_ASM23186v1	Terrabacteria group	Bacteria	0	0	0	0	0	0	0
GCF_000231885.1_ASM23188v1	Bacteria	Bacteria|Unclassified	0	0	0	0	0	0	0
GCF_000231905.1_ASM23190v1	Bacilli	Bacteria|Bacillota	0	0	0	0	0	0	0
GCF_000231925.1_ASM23192v1	Streptococcus	Bacteria|Bacillota|Bacilli|Lactobacillales|Streptococcaceae	0	0	0	0	0	0	0
GCF_000233435.1_ASM23343v1	Blattabacterium sp. (Mastotermes darwiniensis)	Bacteria|Bacteroidota|Flavobacteriia|Flavobacteriales|Blattabacteriaceae|Blattabacterium	0	0	0	0	0	0	0
GCF_000233575.1_ASM23357v1	Bacteria	Bacteria|Unclassified	0	0	0	0	0	0	0
GCF_000233595.1_ASM23359v1	Bacteria	Bacteria|Unclassified	0	0	0	0	0	2	0							WP_014605776.1, WP_024471122.1
GCF_000233715.2_ASM23371v3	Desulfoscipio gibsoniae	Bacteria|Bacillota|Clostridia|Eubacteriales|Desulfallaceae|Desulfoscipio	0	0	0	0	0	1	0							WP_157872831.1
GCF_000233755.1_ASM23375v1	Bacillota	Bacteria	0	0	0	0	0	0	0
GCF_000233775.1_ASM23377v1	Thermovirga lienii	Bacteria|Synergistota|Synergistia|Synergistales|Thermovirgaceae|Thermovirga	0	0	0	0	0	0	0
GCF_000233875.1_ASM23387v1	Escherichia	Bacteria|Pseudomonadota|Gammaproteobacteria|Enterobacterales|Enterobacteriaceae	0	0	0	0	0	2	0							WP_000732244.1, WP_001305234.1
GCF_000233895.1_ASM23389v1	Escherichia	Bacteria|Pseudomonadota|Gammaproteobacteria|Enterobacterales|Enterobacteriaceae	0	0	0	0	0	2	0							WP_000732244.1, WP_001305234.1
GCF_000233915.3_ASM23391v4	Bacteria	Bacteria|Unclassified	0	0	0	0	0	0	0
GCF_000234725.1_ASM23472v1	Mycobacterium tuberculosis complex	Bacteria|Actinomycetota|Actinomycetes|Mycobacteriales|Mycobacteriaceae|Mycobacterium	0	0	0	0	0	4	0							WP_003413574.1, WP_003415171.1, WP_003415994.1, WP_003418942.1
GCF_000234745.1_ASM23474v1	Pseudomonadota	Bacteria	0	0	1	1	1	1	0				WP_014326227.1	WP_014326228.1	WP_014326229.1	WP_005720797.1
GCF_000234825.3_ASM23482v3	Leuconostoc	Bacteria|Bacillota|Bacilli|Lactobacillales|Lactobacillaceae	0	0	0	0	0	0	0
GCF_000235405.2_ASM23540v3	Bacteria	Bacteria|Unclassified	0	0	0	0	0	0	0
GCF_000235585.1_ASM23558v1	Bacteria	Bacteria|Unclassified	0	0	0	0	0	4	0							WP_014278581.1, WP_014279210.1, WP_014279875.1, WP_014281592.1
GCF_000235605.1_ASM23560v1	Desulfosporosinus	Bacteria|Bacillota|Clostridia|Eubacteriales|Desulfitobacteriaceae	0	0	0	0	0	2	0							WP_014184719.1, WP_014184875.1
GCF_000235765.1_ASM23576v3	Enterobacterales	Bacteria|Pseudomonadota|Gammaproteobacteria	0	0	0	0	0	5	0							WP_014830495.1, WP_014831260.1, WP_014832532.1, WP_014832911.1, WP_014833394.1
GCF_000236215.2_ASM23621v4	Burkholderiaceae	Bacteria|Pseudomonadota|Betaproteobacteria|Burkholderiales	0	0	0	0	0	7	1							WP_006482676.1, WP_006491342.1, WP_006496103.1, WP_006497649.1, WP_006498462.1, WP_006498488.1, WP_012493376.1	WP_043205285.1
GCF_000236255.1_ASM23625v1	Pseudomonadota	Bacteria	0	0	0	0	0	1	0							WP_002966391.1
GCF_000236405.1_ASM23640v1	Blattabacterium	Bacteria|Bacteroidota|Flavobacteriia|Flavobacteriales|Blattabacteriaceae	0	0	0	0	0	0	0
GCF_000236455.2_ASM23645v2	Lactobacillaceae	Bacteria|Bacillota|Bacilli|Lactobacillales	0	0	0	0	0	0	0
GCF_000236475.1_ASM23647v1	Terrabacteria group	Bacteria	0	0	0	0	0	1	0							WP_014572874.1
GCF_000236585.1_ASM23658v1	Thermus	Bacteria|Deinococcota|Deinococci|Thermales|Thermaceae	0	0	0	0	0	0	0
GCF_000236605.1_ASM23660v1	Bacillaceae	Bacteria|Bacillota|Bacilli|Bacillales	0	0	0	0	0	3	0							WP_011229711.1, WP_011231622.1, WP_014195214.1
GCF_000236665.1_ASM23666v1	Pseudomonadota	Bacteria	0	0	0	0	0	0	0
GCF_000236685.1_ASM23668v1	Sphaerochaeta	Bacteria|Spirochaetota|Spirochaetia|Spirochaetales|Sphaerochaetaceae	0	0	0	0	0	0	0
GCF_000236705.1_ASM23670v1	Owenweeksia hongkongensis	Bacteria|Bacteroidota|Flavobacteriia|Flavobacteriales|Schleiferiaceae|Owenweeksia	0	0	0	0	0	6	0							WP_014200731.1, WP_014200784.1, WP_014201201.1, WP_014201485.1, WP_014203251.1, WP_014203645.1
GCF_000236925.1_ASM23692v1	Staphylococcus argenteus	Bacteria|Bacillota|Bacilli|Bacillales|Staphylococcaceae|Staphylococcus	0	0	0	0	0	2	0							WP_000766007.1, WP_001037800.1
GCF_000237065.1_ASM23706v1	Pseudomonadota	Bacteria	1	0	0	1	1	4	0		WP_014336888.1			WP_014336887.1	WP_014336886.1	WP_014336885.1, WP_014337263.1, WP_014337661.1, WP_014337952.1
GCF_000237085.1_ASM23708v1	Oscillospiraceae	Bacteria|Bacillota|Clostridia|Eubacteriales	0	0	0	0	0	0	0
GCF_000237125.2_ASM23712v3	Staphylococcus	Bacteria|Bacillota|Bacilli|Bacillales|Staphylococcaceae	0	0	0	0	0	2	0							WP_000766009.1, WP_001037807.1
GCF_000237145.1_ASM23714v1	Micromonosporaceae	Bacteria|Actinomycetota|Actinomycetes|Micromonosporales	0	0	0	0	0	3	0							WP_014688158.1, WP_014690848.1, WP_014695258.1
GCF_000237205.1_ASM23720v1	Simkania negevensis	Bacteria|Chlamydiota|Chlamydiia|Parachlamydiales|Simkaniaceae|Simkania	0	0	0	0	0	3	0							WP_013942996.1, WP_013944247.1, WP_053225359.1
GCF_000237265.1_ASM23726v1	Staphylococcus aureus	Bacteria|Bacillota|Bacilli|Bacillales|Staphylococcaceae|Staphylococcus	0	0	0	0	0	2	0							WP_000766009.1, WP_001037807.1
GCF_000237305.1_ASM23730v1	Actinomycetes	Bacteria|Actinomycetota	0	0	0	0	0	6	1							WP_014141409.1, WP_014142216.1, WP_014142957.1, WP_014151559.1, WP_014151994.1, WP_078590699.1	WP_014145395.1
GCF_000237325.1_ASM23732v1	Bacteria	Bacteria|Unclassified	0	0	0	0	0	4	0							WP_013368890.1, WP_013369513.1, WP_013371365.1, WP_016324856.1
GCF_000237845.1_ASM23784v1	spotted fever group	Bacteria|Pseudomonadota|Alphaproteobacteria|Rickettsiales|Rickettsiaceae|Rickettsieae|Rickettsia	0	0	0	0	0	0	0
GCF_000237995.1_ASM23799v2	Bacteria	Bacteria|Unclassified	0	0	0	0	0	0	0
GCF_000238175.1_ASM23817v1	Brucella	Bacteria|Pseudomonadota|Alphaproteobacteria|Hyphomicrobiales|Brucellaceae|Brucella/Ochrobactrum group	0	0	0	0	0	1	0							WP_002966391.1
GCF_000238195.1_ASM23819v1	Pseudomonadota	Bacteria	0	0	0	0	0	1	0							WP_002966391.1
GCF_000238215.1_ASM23821v1	Bacteria	Bacteria|Unclassified	0	0	0	0	0	0	0
GCF_000238255.3_ASM23825v4	Pseudoalteromonadaceae	Bacteria|Pseudomonadota|Gammaproteobacteria|Alteromonadales	0	0	0	1	1	2	0					WP_040641942.1	WP_010559762.1	WP_010559996.1, WP_010560360.1
GCF_000238395.3_ASM23839v4	Pseudoalteromonas	Bacteria|Pseudomonadota|Gammaproteobacteria|Alteromonadales|Pseudoalteromonadaceae	0	0	0	1	1	3	0					WP_021032055.1	WP_007584094.1	WP_007581772.1, WP_007582701.1, WP_010554614.1
GCF_000238455.2_ASM23845v3	Salmonella enterica	Bacteria|Pseudomonadota|Gammaproteobacteria|Enterobacterales|Enterobacteriaceae|Salmonella	0	0	0	0	0	1	0							WP_001592732.1
GCF_000238995.1_ASM23899v1	Mycoplasma haemocanis	Bacteria|Mycoplasmatota|Mollicutes|Mycoplasmataceae|Mycoplasma	0	0	0	0	0	0	0
GCF_000239175.1_ASM23917v1	Legionellaceae	Bacteria|Pseudomonadota|Gammaproteobacteria|Legionellales	3	1	0	4	4	3	0		WP_010947375.1, WP_010947821.1, WP_010946406.1	WP_010947964.1		WP_010947820.1, WP_011945823.1, WP_015444160.1, WP_015444757.1	WP_010947819.1, WP_010947962.1, WP_011213253.1, WP_011945828.1	WP_010947818.1, WP_011213252.1, WP_015444758.1
GCF_000239195.1_ASM23919v1	Bacillus	Bacteria|Bacillota|Bacilli|Bacillales|Bacillaceae	0	0	0	0	0	5	0							WP_000236344.1, WP_000236633.1, WP_000968618.1, WP_001071545.1, WP_001071557.1
GCF_000239235.1_ASM23923v1	Staphylococcus	Bacteria|Bacillota|Bacilli|Bacillales|Staphylococcaceae	0	0	0	0	0	2	0							WP_000766009.1, WP_001037807.1
GCF_000239475.1_ASM23947v1	Borreliella	Bacteria|Spirochaetota|Spirochaetia|Spirochaetales|Borreliaceae	0	0	0	0	0	0	0
GCF_000239975.1_ASM23997v1	Enterobacterales	Bacteria|Pseudomonadota|Gammaproteobacteria	0	0	0	0	0	3	0							WP_006178691.1, WP_014169349.1, WP_014171191.1
GCF_000240015.1_ASM24001v1	Cutibacterium	Bacteria|Actinomycetota|Actinomycetes|Propionibacteriales|Propionibacteriaceae	0	0	0	0	0	5	0							WP_002512874.1, WP_002515656.1, WP_002521536.1, WP_002524305.1, WP_041445767.1
GCF_000240035.1_ASM24003v1	Cutibacterium	Bacteria|Actinomycetota|Actinomycetes|Propionibacteriales|Propionibacteriaceae	0	0	0	0	0	5	0							WP_002512874.1, WP_002515656.1, WP_002521536.1, WP_002524305.1, WP_002524804.1
GCF_000240055.1_ASM24005v1	Cutibacterium	Bacteria|Actinomycetota|Actinomycetes|Propionibacteriales|Propionibacteriaceae	0	0	0	0	0	5	0							WP_002512874.1, WP_002515656.1, WP_002521536.1, WP_002524305.1, WP_002524804.1
GCF_000240075.2_ASM24007v2	Flavobacterium	Bacteria|Bacteroidota|Flavobacteriia|Flavobacteriales|Flavobacteriaceae	0	0	0	0	0	2	0							WP_014165252.1, WP_041253398.1
GCF_000240095.2_ASM24009v3	Bacteria	Bacteria|Unclassified	0	0	0	0	0	4	0							WP_009086776.1, WP_009088459.1, WP_009089341.1, WP_009094725.1
GCF_000240165.1_ASM24016v1	Actinomycetes	Bacteria|Actinomycetota	0	0	0	0	0	6	1							WP_014141409.1, WP_014142216.1, WP_014142957.1, WP_014151559.1, WP_014151994.1, WP_078590699.1	WP_014145395.1
GCF_000240185.1_ASM24018v2	Klebsiella pneumoniae subsp. pneumoniae HS11286	Bacteria|Pseudomonadota|Gammaproteobacteria|Enterobacterales|Enterobacteriaceae|Klebsiella/Raoultella group|Klebsiella	0	0	0	0	0	4	0							YP_005226082.1, YP_005227431.1, YP_005228246.1, YP_005228962.1
GCF_000240325.1_ASM24032v1	Pseudomonadota	Bacteria	0	0	0	0	0	3	0							WP_004125512.1, WP_014228613.1, WP_014230382.1
GCF_000240905.2_ASM24090v3	Salmonella	Bacteria|Pseudomonadota|Gammaproteobacteria|Enterobacterales|Enterobacteriaceae	0	0	0	0	0	1	0							WP_001592732.1
GCF_000241385.1_ASM24138v1	Vibrio	Bacteria|Pseudomonadota|Gammaproteobacteria|Vibrionales|Vibrionaceae	1	0	0	1	1	3	0		WP_014233360.1			WP_237708182.1	WP_014233362.1	WP_014233363.1, WP_014233447.1, WP_014235021.1
GCF_000241585.2_ASM24158v3	Acetobacter pasteurianus	Bacteria|Pseudomonadota|Alphaproteobacteria|Rhodospirillales|Acetobacteraceae|Acetobacter	0	0	0	0	0	0	0
GCF_000241855.1_ASM24185v1	Actinomycetes	Bacteria|Actinomycetota	0	0	0	0	0	4	0							WP_013241527.1, WP_013241741.1, WP_013241796.1, WP_013242543.1
GCF_000241875.1_ASM24187v1	Bacteria	Bacteria|Unclassified	0	0	0	0	0	4	0							WP_003850760.1, WP_010934804.1, WP_014316699.1, WP_041627163.1
GCF_000241895.1_ASM24189v1	Actinomycetes	Bacteria|Actinomycetota	0	0	0	0	0	4	0							WP_003850760.1, WP_010935400.1, WP_014301782.1, WP_014301846.1
GCF_000241915.1_ASM24191v1	Actinomycetes	Bacteria|Actinomycetota	0	0	0	0	0	4	0							WP_010935400.1, WP_014303149.1, WP_014303284.1, WP_014303339.1
GCF_000241935.1_ASM24193v1	Bacteria	Bacteria|Unclassified	0	0	0	0	0	4	0							WP_010934804.1, WP_014303149.1, WP_014317863.1, WP_014318120.1
GCF_000242255.2_ASM24225v3	Pseudomonadota	Bacteria	0	1	0	1	1	1	0			WP_245546417.1		WP_014401641.1	WP_014401642.1	WP_014403750.1
GCF_000242335.1_ASM24233v3	Bacteria	Bacteria|Unclassified	0	0	0	0	0	0	0
GCF_000242455.2_ASM24245v3	Singulisphaera acidiphila	Bacteria|Planctomycetota|Planctomycetia|Isosphaerales|Isosphaeraceae|Singulisphaera	0	0	0	1	0	4	1					WP_020466404.1		WP_015244466.1, WP_015245077.1, WP_015249933.1, WP_020466624.1	WP_015249686.1
GCF_000242595.2_ASM24259v3	Spirochaeta africana	Bacteria|Spirochaetota|Spirochaetia|Spirochaetales|Spirochaetaceae|Spirochaeta	0	0	0	0	0	0	0
GCF_000242635.2_ASM24263v3	Solitalea canadensis	Bacteria|Bacteroidota|Sphingobacteriia|Sphingobacteriales|Sphingobacteriaceae|Solitalea	0	0	0	0	0	8	0							WP_014678462.1, WP_014678924.1, WP_014679628.1, WP_014679781.1, WP_014681909.1, WP_014682636.1, WP_042480565.1, WP_042481076.1
GCF_000242775.1_ASM24277v1	Actinomycetes	Bacteria|Actinomycetota	0	0	0	0	0	4	0							WP_003850760.1, WP_010935400.1, WP_014308266.1, WP_014308308.1
GCF_000242855.2_ASM24285v2	Bacillus	Bacteria|Bacillota|Bacilli|Bacillales|Bacillaceae	0	0	0	0	0	2	0							WP_007609195.1, WP_014304646.1
GCF_000242895.2_ASM24289v3	Bacteria	Bacteria|Unclassified	0	0	0	0	0	6	0							WP_015592191.1, WP_015595575.1, WP_015595708.1, WP_015595925.1, WP_015596006.1, WP_236619579.1
GCF_000243075.1_ASM24307v1	Oceanimonas sp. GK1	Bacteria|Pseudomonadota|Gammaproteobacteria|Aeromonadales|Aeromonadaceae|Oceanimonas	0	0	0	1	1	3	0					WP_014290554.1	WP_014290555.1	WP_014291909.1, WP_014292751.1, WP_237711161.1
GCF_000243115.2_ASM24311v3	Niabella soli	Bacteria|Bacteroidota|Chitinophagia|Chitinophagales|Chitinophagaceae|Niabella	0	0	0	1	1	5	0					WP_008584484.1	WP_008584485.1	WP_008583196.1, WP_008583955.1, WP_008584481.1, WP_008585027.1, WP_008587248.1
GCF_000243135.2_ASM24313v3	Bacteria	Bacteria|Unclassified	0	0	0	0	0	2	0							WP_015261563.1, WP_015261585.1
GCF_000243155.2_ASM24315v3	Desulfitobacterium	Bacteria|Bacillota|Clostridia|Eubacteriales|Desulfitobacteriaceae	0	0	0	0	0	1	0							WP_014793205.1
GCF_000244875.1_ASM24487v1	Eubacteriales	Bacteria|Bacillota|Clostridia	0	0	0	0	0	0	0
GCF_000245355.1_ASM24535v1	Actinomycetes	Bacteria|Actinomycetota	0	0	0	1	0	6	2					WP_014675658.1		WP_014670492.1, WP_014672380.1, WP_014672448.1, WP_014676911.1, WP_175252187.1, WP_175252240.1	WP_014675656.1, WP_284706510.1
GCF_000245495.1_ASM24549v1	Staphylococcus	Bacteria|Bacillota|Bacilli|Bacillales|Staphylococcaceae	0	0	0	0	0	2	0							WP_000766009.1, WP_001037807.1
GCF_000245515.1_ASM24551v1	Escherichia coli	Bacteria|Pseudomonadota|Gammaproteobacteria|Enterobacterales|Enterobacteriaceae|Escherichia	0	0	0	0	0	2	0							WP_000732240.1, WP_001087250.1
GCF_000245535.1_ASM24553v1	Salmonella enterica	Bacteria|Pseudomonadota|Gammaproteobacteria|Enterobacterales|Enterobacteriaceae|Salmonella	0	0	0	0	0	1	0							WP_024131216.1
GCF_000246855.1_ASM24685v1	Niastella koreensis	Bacteria|Bacteroidota|Chitinophagia|Chitinophagales|Chitinophagaceae|Niastella	0	0	0	0	0	7	0							WP_014217270.1, WP_014217724.1, WP_014218288.1, WP_014218846.1, WP_014220584.1, WP_041347163.1, WP_165761253.1
GCF_000247565.1_ASM24756v1	Wigglesworthia glossinidia	Bacteria|Pseudomonadota|Gammaproteobacteria|Enterobacterales|Erwiniaceae|Wigglesworthia	0	0	0	0	0	0	0
GCF_000247605.1_ASM24760v1	Eubacteriaceae	Bacteria|Bacillota|Clostridia|Eubacteriales	0	0	0	0	0	0	0
GCF_000247715.1_ASM24771v1	Actinomycetes	Bacteria|Actinomycetota	0	0	0	1	0	5	1					WP_014361042.1		WP_006369074.1, WP_006369935.1, WP_006372394.1, WP_014360226.1, WP_014360529.1	WP_014361041.1
GCF_000248095.2_ASM24809v3	Terrabacteria group	Bacteria	0	0	0	0	0	0	0
GCF_000248375.2_ASM24837v2	Actinomycetes	Bacteria|Actinomycetota	0	0	0	0	0	4	0							WP_013242543.1, WP_014366732.1, WP_014366967.1, WP_014523243.1
GCF_000248415.2_ASM24841v2	Francisella tularensis	Bacteria|Pseudomonadota|Gammaproteobacteria|Thiotrichales|Francisellaceae|Francisella	0	0	0	1	1	1	0					WP_003025492.1	WP_003020679.1	WP_003020682.1
GCF_000248435.2_ASM24843v2	Francisella tularensis	Bacteria|Pseudomonadota|Gammaproteobacteria|Thiotrichales|Francisellaceae|Francisella	0	0	0	1	1	1	0					WP_003025492.1	WP_003020679.1	WP_003020682.1
GCF_000250635.1_ASM25063v1	Saprospira	Bacteria|Bacteroidota|Saprospiria|Saprospirales|Saprospiraceae	0	0	0	0	0	0	0
GCF_000250655.1_ASM25065v1	Bacteria	Bacteria|Unclassified	0	0	0	0	0	9	0							WP_013914250.1, WP_013915918.1, WP_013920851.1, WP_014368263.1, WP_014368787.1, WP_014369694.1, WP_014369931.1, WP_014370939.1, WP_041619102.1
GCF_000250675.2_ASM25067v3	Actinomycetes	Bacteria|Actinomycetota	0	0	0	1	0	7	1					WP_014989005.1		WP_014982098.1, WP_014983411.1, WP_014987186.1, WP_014988764.1, WP_041562757.1, WP_051066627.1, WP_237748188.1	WP_014989006.1
GCF_000250855.1_ASM25085v1	Vibrio	Bacteria|Pseudomonadota|Gammaproteobacteria|Vibrionales|Vibrionaceae	0	0	0	0	0	1	0							WP_001094294.1
GCF_000250905.1_ASM25090v1	Streptococcus	Bacteria|Bacillota|Bacilli|Lactobacillales|Streptococcaceae	0	0	0	0	0	0	0
GCF_000250925.1_ASM25092v1	Streptococcus	Bacteria|Bacillota|Bacilli|Lactobacillales|Streptococcaceae	0	0	0	0	0	0	0
GCF_000251085.2_ASM25108v2	Streptococcus	Bacteria|Bacillota|Bacilli|Lactobacillales|Streptococcaceae	0	0	0	0	0	0	0
GCF_000252365.1_ASM25236v1	spotted fever group	Bacteria|Pseudomonadota|Alphaproteobacteria|Rickettsiales|Rickettsiaceae|Rickettsieae|Rickettsia	0	0	0	0	0	0	0
GCF_000252445.1_ASM25244v1	Deinococcus	Bacteria|Deinococcota|Deinococci|Deinococcales|Deinococcaceae	0	0	0	0	0	3	0							WP_014685556.1, WP_014685803.1, WP_043800691.1
GCF_000252855.1_ASM25285v1	Bacteria	Bacteria|Unclassified	0	0	0	0	0	0	0
GCF_000252875.1_ASM25287v1	Enterobacteriaceae	Bacteria|Pseudomonadota|Gammaproteobacteria|Enterobacterales	0	0	0	0	0	1	0							WP_001592732.1
GCF_000252975.1_ASM25297v1	Listeria	Bacteria|Bacillota|Bacilli|Bacillales|Listeriaceae	0	0	0	0	0	0	0
GCF_000252995.1_ASM25299v1	Salmonella bongori	Bacteria|Pseudomonadota|Gammaproteobacteria|Enterobacterales|Enterobacteriaceae|Salmonella	0	0	0	0	0	2	0							WP_015702870.1, WP_015703025.1
GCF_000253015.1_ASM25301v1	Bartonella	Bacteria|Pseudomonadota|Alphaproteobacteria|Hyphomicrobiales|Bartonellaceae	0	0	0	0	0	0	0
GCF_000253035.1_ASM25303v1	Parachlamydia acanthamoebae	Bacteria|Chlamydiota|Chlamydiia|Parachlamydiales|Parachlamydiaceae|Parachlamydia	0	0	0	1	1	2	0					WP_006341518.1	WP_006341519.1	WP_013924935.1, WP_013925479.1
GCF_000253075.1_ASM25307v1	Mycoplasma	Bacteria|Mycoplasmatota|Mollicutes|Mycoplasmataceae	0	0	0	0	0	0	0
GCF_000253135.1_ASM25313v1	Staphylococcus	Bacteria|Bacillota|Bacilli|Bacillales|Staphylococcaceae	0	0	0	0	0	2	0							WP_000766008.1, WP_001037807.1
GCF_000253155.1_ASM25315v1	Streptococcus	Bacteria|Bacillota|Bacilli|Lactobacillales|Streptococcaceae	0	0	0	0	0	0	0
GCF_000253175.1_ASM25317v1	Enterobacterales	Bacteria|Pseudomonadota|Gammaproteobacteria	0	0	0	0	0	2	0							WP_004391987.1, WP_005157877.1
GCF_000253195.1_ASM25319v1	Bacteria	Bacteria|Unclassified	0	0	0	0	0	0	0
GCF_000253215.1_ASM25321v1	Bacteria	Bacteria|Unclassified	0	0	1	1	1	2	0				WP_002215148.1	WP_002224718.1	WP_002233320.1	WP_002216361.1, WP_002218247.1
GCF_000253255.1_ASM25325v1	Sphingomonadales	Bacteria|Pseudomonadota|Alphaproteobacteria	0	0	0	0	0	3	0							WP_013832262.1, WP_013836862.1, WP_173364715.1
GCF_000253275.1_ASM25327v1	Flavobacteriaceae	Bacteria|Bacteroidota|Flavobacteriia|Flavobacteriales	0	0	0	1	1	0	0					WP_014085189.1	WP_014085188.1
GCF_000253295.1_ASM25329v1	Hyphomicrobium	Bacteria|Pseudomonadota|Alphaproteobacteria|Hyphomicrobiales|Hyphomicrobiaceae	0	1	0	1	1	2	0			WP_013950437.1		WP_013950433.1	WP_013950432.1	WP_013948569.1, WP_013950438.1
GCF_000253315.1_ASM25331v1	Streptococcus	Bacteria|Bacillota|Bacilli|Lactobacillales|Streptococcaceae	0	0	0	0	0	0	0
GCF_000253335.1_ASM25333v1	Streptococcus	Bacteria|Bacillota|Bacilli|Lactobacillales|Streptococcaceae	0	0	0	0	0	0	0
GCF_000253355.1_ASM25335v1	Mycobacterium tuberculosis complex	Bacteria|Actinomycetota|Actinomycetes|Mycobacteriales|Mycobacteriaceae|Mycobacterium	0	0	0	0	0	4	0							WP_003413574.1, WP_003415171.1, WP_003415994.1, WP_003418942.1
GCF_000253375.1_ASM25337v1	Mycobacterium tuberculosis complex	Bacteria|Actinomycetota|Actinomycetes|Mycobacteriales|Mycobacteriaceae|Mycobacterium	0	0	0	0	0	3	0							WP_003413574.1, WP_014001525.1, WP_014001769.1
GCF_000253395.1_ASM25339v1	Streptococcus	Bacteria|Bacillota|Bacilli|Lactobacillales|Streptococcaceae	0	0	0	0	0	0	0
GCF_000255115.2_ASM25511v3	Desulfosporosinus	Bacteria|Bacillota|Clostridia|Eubacteriales|Desulfitobacteriaceae	0	0	0	0	0	3	0							WP_014825652.1, WP_014826371.1, WP_014827339.1
GCF_000255135.1_ASM25513v1	Marinitoga piezophila	Bacteria|Thermotogota|Thermotogae|Petrotogales|Petrotogaceae|Marinitoga	0	0	0	0	0	0	0
GCF_000255155.1_ASM25515v1	Bacteria	Bacteria|Unclassified	0	0	0	0	0	4	0							WP_003850760.1, WP_010934847.1, WP_010935400.1, WP_014320046.1
GCF_000255175.1_ASM25517v1	Actinomycetes	Bacteria|Actinomycetota	0	0	0	0	0	4	0							WP_003850760.1, WP_014307226.1, WP_014317863.1, WP_014318953.1
GCF_000255195.1_ASM25519v1	Actinomycetes	Bacteria|Actinomycetota	0	0	0	0	0	4	0							WP_003850760.1, WP_010935400.1, WP_014308266.1, WP_014308308.1
GCF_000255215.1_ASM25521v1	Actinomycetes	Bacteria|Actinomycetota	0	0	0	0	0	4	0							WP_014303149.1, WP_014303339.1, WP_014306812.1, WP_014307226.1
GCF_000255235.1_ASM25523v1	Actinomycetes	Bacteria|Actinomycetota	0	0	0	0	0	4	0							WP_003850760.1, WP_010935400.1, WP_014301782.1, WP_014301846.1
GCF_000255255.1_ASM25525v1	Actinomycetes	Bacteria|Actinomycetota	0	0	0	0	0	4	0							WP_003850760.1, WP_014308266.1, WP_014308308.1, WP_014311491.1
GCF_000255275.1_ASM25527v1	Actinomycetes	Bacteria|Actinomycetota	0	0	0	0	0	3	0							WP_010934804.1, WP_014303149.1, WP_041627163.1
GCF_000255295.1_ASM25529v1	Bacteria	Bacteria|Unclassified	0	0	0	3	1	5	0					WP_014395330.1, WP_014396624.1, WP_014400388.1	WP_014395331.1	WP_014392881.1, WP_014393659.1, WP_014394306.1, WP_014395368.1, WP_014400346.1
GCF_000255535.1_ASM25553v1	Bacteria	Bacteria|Unclassified	0	0	0	0	0	4	0							WP_013573514.1, WP_013576270.1, WP_013577211.1, WP_013577303.1
GCF_000255615.2_ASM25561v3	Acetivibrio thermocellus	Bacteria|Bacillota|Clostridia|Eubacteriales|Oscillospiraceae|Acetivibrio	0	0	0	0	0	0	0
GCF_000255915.1_ASM25591v1	Bacteria	Bacteria|Unclassified	0	0	1	1	1	1	0				WP_005723592.1	WP_005756030.1	WP_005751161.1	WP_005720797.1
GCF_000255935.1_ASM25593v1	Actinomycetes	Bacteria|Actinomycetota	0	0	0	0	0	4	0							WP_013241527.1, WP_013241796.1, WP_013242543.1, WP_014401132.1
GCF_000255955.1_ASM25595v1	Helicobacter pylori	Bacteria|Campylobacterota|Epsilonproteobacteria|Campylobacterales|Helicobacteraceae|Helicobacter	0	0	0	0	0	0	0
GCF_000257545.3_ASM25754v3	Bacteria	Bacteria|Unclassified	2	1	1	4	4	5	0		WP_010462585.1, WP_010461569.1	WP_010466024.1	WP_010467563.1	WP_010455514.1, WP_010461570.1, WP_010462587.1, WP_010466021.1	WP_010455512.1, WP_010461571.1, WP_010466019.1, WP_042932931.1	WP_010455734.1, WP_010459545.1, WP_010461572.1, WP_010461615.1, WP_010462590.1
GCF_000258025.1_ASM25802v1	Enterobacteriaceae	Bacteria|Pseudomonadota|Gammaproteobacteria|Enterobacterales	0	0	0	0	0	2	0							WP_000732233.1, WP_001094726.1
GCF_000258145.1_ASM25814v1	Escherichia coli	Bacteria|Pseudomonadota|Gammaproteobacteria|Enterobacterales|Enterobacteriaceae|Escherichia	0	0	0	0	0	2	0							WP_000732233.1, WP_001094726.1
GCF_000258245.1_ASM25824v1	Thermaceae	Bacteria|Deinococcota|Deinococci|Thermales	0	0	0	0	0	0	0
GCF_000258365.1_ASM25836v1	Salmonella enterica	Bacteria|Pseudomonadota|Gammaproteobacteria|Enterobacterales|Enterobacteriaceae|Salmonella	0	0	0	0	0	1	0							WP_001592732.1
GCF_000258385.1_ASM25838v1	Actinomycetes	Bacteria|Actinomycetota	0	0	0	0	0	3	0							WP_013241527.1, WP_013241796.1, WP_041481106.1
GCF_000258405.1_ASM25840v1	Ignavibacterium album	Bacteria|Ignavibacteriota|Ignavibacteria|Ignavibacteriales|Ignavibacteriaceae|Ignavibacterium	0	0	0	0	0	2	0							WP_014558914.1, WP_014560632.1
GCF_000258535.2_ASM25853v2	Bacteria	Bacteria|Unclassified	0	0	0	0	0	8	0							WP_013914250.1, WP_014370939.1, WP_014649164.1, WP_014649655.1, WP_014650478.1, WP_014650485.1, WP_014650685.1, WP_014652872.1
GCF_000258885.1_ASM25888v1	Bacillus cereus group	Bacteria|Bacillota|Bacilli|Bacillales|Bacillaceae|Bacillus	0	0	0	0	0	6	0							WP_000153831.1, WP_000236340.1, WP_000236599.1, WP_000968618.1, WP_001071557.1, WP_001077751.1
GCF_000258905.1_ASM25890v1	Listeria	Bacteria|Bacillota|Bacilli|Bacillales|Listeriaceae	0	0	0	0	0	0	0
GCF_000259155.4_ASM25915v4	Actinomycetes	Bacteria|Actinomycetota	0	0	0	0	0	4	0							WP_013241527.1, WP_013242543.1, WP_014366967.1, WP_014523243.1
GCF_000259175.1_ASM25917v1	Bacteria	Bacteria|Unclassified	0	0	0	0	0	3	0							WP_004925336.1, WP_004926011.1, WP_014656892.1
GCF_000259235.1_ASM25923v1	Helicobacter pylori	Bacteria|Campylobacterota|Epsilonproteobacteria|Campylobacterales|Helicobacteraceae|Helicobacter	0	0	0	0	0	0	0
GCF_000259255.1_ASM25925v1	Helicobacter	Bacteria|Campylobacterota|Epsilonproteobacteria|Campylobacterales|Helicobacteraceae	0	0	0	0	0	0	0
GCF_000259275.1_ASM25927v1	Helicobacter	Bacteria|Campylobacterota|Epsilonproteobacteria|Campylobacterales|Helicobacteraceae	0	0	0	0	0	0	0
GCF_000259365.1_ASM25936v1	Bacteria	Bacteria|Unclassified	0	0	0	0	0	3	0							WP_014662965.1, WP_014662974.1, WP_014663239.1
GCF_000259545.1_ASM25954v1	Gammaproteobacteria	Bacteria|Pseudomonadota	0	0	1	1	1	1	0				WP_005723592.1	WP_005756030.1	WP_005751161.1	WP_005720797.1
GCF_000260515.1_ASM26051v1	Burkholderia	Bacteria|Pseudomonadota|Betaproteobacteria|Burkholderiales|Burkholderiaceae	1	0	0	2	1	4	0		WP_004521493.1			WP_004196528.1, WP_004531307.1	WP_004521491.1	WP_004188419.1, WP_004198617.1, WP_004544348.1, WP_004553354.1
GCF_000260715.1_ASM26071v1	Bifidobacteriaceae	Bacteria|Actinomycetota|Actinomycetes|Bifidobacteriales	0	0	0	0	0	0	0
GCF_000260925.1_ASM26092v1	Bacteria	Bacteria|Unclassified	0	0	0	0	0	4	0							WP_005970046.1, WP_012822487.1, WP_012822882.1, WP_014700681.1
GCF_000260965.1_ASM26096v1	Gammaproteobacteria	Bacteria|Pseudomonadota	0	0	1	1	1	2	0				WP_014702754.1	WP_014702799.1	WP_014702798.1	WP_014702753.1, WP_014703914.1
GCF_000260985.4_ASM26098v3	Gammaproteobacteria	Bacteria|Pseudomonadota	0	0	1	1	1	1	0				WP_014707271.1	WP_014707366.1	WP_014707367.1	WP_014707270.1
GCF_000261025.1_ASM26102v1	Prevotella	Bacteria|Bacteroidota|Bacteroidia|Bacteroidales|Prevotellaceae	0	0	0	0	0	1	0							WP_014709154.1
GCF_000261045.2_ASM26104v2	Bacteria	Bacteria|Unclassified	0	0	0	0	0	3	0							WP_006318525.1, WP_006319231.1, WP_006320496.1
GCF_000261345.2_ASM26134v2	Actinomycetes	Bacteria|Actinomycetota	0	0	0	1	0	5	2					WP_010059402.1		WP_010057529.1, WP_010058686.1, WP_010059277.1, WP_010064669.1, WP_079055559.1	WP_010059404.1, WP_029182285.1
GCF_000262125.1_ASM26212v1	Escherichia coli	Bacteria|Pseudomonadota|Gammaproteobacteria|Enterobacterales|Enterobacteriaceae|Escherichia	0	0	0	0	0	2	0							WP_000732240.1, WP_001087250.1
GCF_000262145.1_ASM26214v1	Streptococcus	Bacteria|Bacillota|Bacilli|Lactobacillales|Streptococcaceae	0	0	0	0	0	0	0
GCF_000262165.1_ASM26216v1	Actinomycetes	Bacteria|Actinomycetota	0	0	0	0	0	5	0							WP_008254413.1, WP_008259038.1, WP_014712027.1, WP_014712133.1, WP_020822441.1
GCF_000262205.1_ASM26220v1	Francisella	Bacteria|Pseudomonadota|Gammaproteobacteria|Thiotrichales|Francisellaceae	0	0	0	1	0	0	0					WP_014715508.1
GCF_000262305.1_ASM26230v1	Enterobacteriaceae	Bacteria|Pseudomonadota|Gammaproteobacteria|Enterobacterales	0	0	0	0	0	3	0							WP_002440940.1, WP_002441909.1, WP_002444478.1
GCF_000262325.2_ASM26232v2	Pseudomonadota	Bacteria	1	1	0	2	2	3	0		WP_014717277.1	WP_003195792.1		WP_014717276.1, WP_014720573.1	WP_014717275.1, WP_014720572.1	WP_003189852.1, WP_014717274.1, WP_014718097.1
GCF_000262385.1_ASM26238v1	Bacillus	Bacteria|Bacillota|Bacilli|Bacillales|Bacillaceae	0	0	0	0	0	1	0							WP_012117101.1
GCF_000262675.1_ASM26267v1	Terrabacteria group	Bacteria	0	0	0	0	0	0	0
GCF_000262695.1_ASM26269v1	Burkholderiaceae	Bacteria|Pseudomonadota|Betaproteobacteria|Burkholderiales	0	0	0	0	0	7	0							WP_011880646.1, WP_011880906.1, WP_011881310.1, WP_014723466.1, WP_014725961.1, WP_050991258.1, WP_224019907.1
GCF_000262715.1_ASM26271v1	Blattabacterium	Bacteria|Bacteroidota|Flavobacteriia|Flavobacteriales|Blattabacteriaceae	0	0	0	0	0	0	0
GCF_000263215.1_ASM26321v1	Bacteria	Bacteria|Unclassified	0	0	0	0	0	1	0							WP_004385832.1
GCF_000263755.5_ASM26375v3	Actinomycetes	Bacteria|Actinomycetota	0	0	0	0	0	4	0							WP_013241527.1, WP_013242543.1, WP_014366967.1, WP_014523243.1
GCF_000263795.2_Hint_PBC	Bacteria	Bacteria|Unclassified	1	0	0	1	1	3	0		WP_009519891.1			WP_009519890.1	WP_009519889.1	WP_009518963.1, WP_009519507.1, WP_009519888.1
GCF_000264455.2_ASM26445v2	Pseudomonadota	Bacteria	1	0	0	3	1	4	0		WP_145978509.1			WP_014744575.1, WP_014747929.1, WP_228382240.1	WP_014747928.1	WP_014746809.1, WP_014747033.1, WP_014747927.1, WP_014752965.1
GCF_000264665.3_ASM26466v2	Bacteria	Bacteria|Unclassified	1	0	1	2	2	5	0		WP_012051335.1		WP_003250451.1	WP_012051334.1, WP_014753786.1	WP_014753785.1, WP_014755461.1	WP_003250931.1, WP_012052933.1, WP_014755460.1, WP_014756769.1, WP_017147775.1
GCF_000264765.2_ASM26476v2	Enterobacterales	Bacteria|Pseudomonadota|Gammaproteobacteria	0	0	0	0	0	2	0							WP_034163388.1, WP_034163565.1
GCF_000264945.2_ASM26494v2	Bacteria	Bacteria|Unclassified	0	0	0	0	0	0	0
GCF_000265095.1_ASM26509v1	Bifidobacteriaceae	Bacteria|Actinomycetota|Actinomycetes|Bifidobacteriales	0	0	0	0	0	0	0
GCF_000265295.1_ASM26529v1	Sulfurospirillum	Bacteria|Campylobacterota|Epsilonproteobacteria|Campylobacterales|Sulfurospirillaceae	0	0	0	0	0	0	0
GCF_000265365.1_ASM26536v1	Bacteroidales	Bacteria|Bacteroidota|Bacteroidia	0	0	0	0	0	3	0							WP_014774696.1, WP_014776203.1, WP_014776434.1
GCF_000265385.1_ASM26538v1	Bacteroidota	Bacteria	0	0	0	0	0	3	0							WP_014781193.1, WP_014781918.1, WP_014783058.1
GCF_000265405.1_ASM26540v1	Bacteroidota	Bacteria	0	0	0	0	0	3	0							WP_014770846.1, WP_014771790.1, WP_014773468.1
GCF_000265425.1_ASM26542v1	Terriglobus roseus	Bacteria|Acidobacteriota|Terriglobia|Terriglobales|Acidobacteriaceae|Terriglobus	0	0	0	0	0	4	0							WP_014785802.1, WP_014785846.1, WP_052313366.1, WP_052313375.1
GCF_000265465.1_ASM26546v1	Ornithobacterium rhinotracheale	Bacteria|Bacteroidota|Flavobacteriia|Flavobacteriales|Weeksellaceae|Ornithobacterium	0	0	0	0	0	1	0							WP_014791759.1
GCF_000265505.1_ASM26550v1	Bernardetia litoralis	Bacteria|Bacteroidota|Cytophagia|Cytophagales|Bernardetiaceae|Bernardetia	0	0	0	0	0	3	0							WP_014796682.1, WP_014798269.1, WP_014798786.1
GCF_000265545.3_ASM26554v3	Actinomycetes	Bacteria|Actinomycetota	0	0	0	0	0	4	0							WP_013242543.1, WP_014800338.1, WP_014800373.1, WP_072577870.1
GCF_000266885.1_ASM26688v1	Turneriella parva	Bacteria|Spirochaetota|Spirochaetia|Leptospirales|Leptospiraceae|Turneriella	0	1	0	1	1	1	0			WP_014801522.1		WP_281054991.1	WP_281054991.1	WP_014801372.1
GCF_000266905.1_ASM26690v1	Actinomycetes	Bacteria|Actinomycetota	0	0	0	0	0	5	0							WP_014815108.1, WP_014816453.1, WP_014817182.1, WP_014817200.1, WP_041781990.1
GCF_000266925.1_ASM26692v1	Acetomicrobium	Bacteria|Synergistota|Synergistia|Synergistales|Acetomicrobiaceae	0	0	0	0	0	0	0
GCF_000266945.1_ASM26694v1	Desulfomonile tiedjei	Bacteria|Thermodesulfobacteriota|Desulfomonilia|Desulfomonilales|Desulfomonilaceae|Desulfomonile	0	0	0	0	0	1	0							WP_014812379.1
GCF_000267545.1_ASM26754v1	Gammaproteobacteria	Bacteria|Pseudomonadota	1	0	0	1	1	2	0		WP_014818595.1			WP_041754044.1	WP_014818597.1	WP_014818598.1, WP_014819311.1
GCF_000269925.1_ASM26992v1	Lactococcus	Bacteria|Bacillota|Bacilli|Lactobacillales|Streptococcaceae	0	0	0	0	0	0	0
GCF_000269945.1_ASM26994v1	Lactococcus	Bacteria|Bacillota|Bacilli|Lactobacillales|Streptococcaceae	0	0	0	0	0	0	0
GCF_000269965.1_ASM26996v1	Bacteria	Bacteria|Unclassified	0	0	0	0	0	0	0
GCF_000269985.1_ASM26998v1	Actinomycetes	Bacteria|Actinomycetota	0	0	0	0	0	5	3							WP_014133629.1, WP_014135188.1, WP_014135570.1, WP_014136104.1, WP_051055260.1	WP_014138587.1, WP_014138588.1, WP_033260273.1
GCF_000270005.1_ASM27000v1	Helicobacter pylori	Bacteria|Campylobacterota|Epsilonproteobacteria|Campylobacterales|Helicobacteraceae|Helicobacter	0	0	0	0	0	0	0
GCF_000270025.1_ASM27002v1	Helicobacter pylori	Bacteria|Campylobacterota|Epsilonproteobacteria|Campylobacterales|Helicobacteraceae|Helicobacter	0	0	0	0	0	0	0
GCF_000270045.1_ASM27004v1	Helicobacter pylori	Bacteria|Campylobacterota|Epsilonproteobacteria|Campylobacterales|Helicobacteraceae|Helicobacter	0	0	0	0	0	0	0
GCF_000270065.1_ASM27006v1	Helicobacter pylori	Bacteria|Campylobacterota|Epsilonproteobacteria|Campylobacterales|Helicobacteraceae|Helicobacter	0	0	0	0	0	0	0
GCF_000270085.1_ASM27008v1	Erysipelothrix rhusiopathiae	Bacteria|Bacillota|Erysipelotrichia|Erysipelotrichales|Erysipelotrichaceae|Erysipelothrix	0	0	0	0	0	0	0
GCF_000270105.1_ASM27010v1	Enterobacteriaceae	Bacteria|Pseudomonadota|Gammaproteobacteria|Enterobacterales	0	0	0	0	0	2	0							WP_000732240.1, WP_001094726.1
GCF_000270125.2_ASM27012v2	Bacteria	Bacteria|Unclassified	0	0	0	0	0	2	0							WP_022622822.1, WP_024471122.1
GCF_000270145.1_ASM27014v1	Streptococcus	Bacteria|Bacillota|Bacilli|Lactobacillales|Streptococcaceae	0	0	0	0	0	0	0
GCF_000270165.1_ASM27016v1	Streptococcus	Bacteria|Bacillota|Bacilli|Lactobacillales|Streptococcaceae	0	0	0	0	0	0	0
GCF_000270205.1_ASM27020v1	Candidatus Arthromitus sp. SFB-mouse	Bacteria|Bacillota|Clostridia|Eubacteriales|Clostridiaceae|Candidatus Arthromitus	0	0	0	0	0	0	0
GCF_000270225.1_ASM27022v1	Bacteroidales	Bacteria|Bacteroidota|Bacteroidia	0	0	0	0	0	1	0							WP_013816368.1
GCF_000270245.1_ASM27024v1	Actinomycetes	Bacteria|Actinomycetota	0	0	0	0	0	4	0							WP_013861505.1, WP_013862365.1, WP_013863809.1, WP_013863975.1
GCF_000270265.1_ASM27026v1	Cyanophyceae	Bacteria|Cyanobacteriota	0	0	0	0	0	0	0
GCF_000270285.1_ASM27028v1	Bacteria	Bacteria|Unclassified	0	0	0	0	0	0	0
GCF_000270305.1_ASM27030v1	Terrabacteria group	Bacteria	0	0	0	0	0	0	0
GCF_000270365.1_ASM27036v1	Mycobacterium tuberculosis complex	Bacteria|Actinomycetota|Actinomycetes|Mycobacteriales|Mycobacteriaceae|Mycobacterium	0	0	0	0	0	4	0							WP_003413574.1, WP_003415171.1, WP_003415994.1, WP_003418942.1
GCF_000270385.1_ASM27038v1	Chlamydia	Bacteria|Chlamydiota|Chlamydiia|Chlamydiales|Chlamydiaceae|Chlamydia/Chlamydophila group	0	0	0	0	0	0	0
GCF_000270405.1_ASM27040v1	Chlamydia	Bacteria|Chlamydiota|Chlamydiia|Chlamydiales|Chlamydiaceae|Chlamydia/Chlamydophila group	0	0	0	0	0	0	0
GCF_000270425.1_ASM27042v1	Chlamydia	Bacteria|Chlamydiota|Chlamydiia|Chlamydiales|Chlamydiaceae|Chlamydia/Chlamydophila group	0	0	0	0	0	0	0
GCF_000270445.1_ASM27044v1	Chlamydia	Bacteria|Chlamydiota|Chlamydiia|Chlamydiales|Chlamydiaceae|Chlamydia/Chlamydophila group	0	0	0	0	0	0	0
GCF_000270465.1_ASM27046v1	Bacteria	Bacteria|Unclassified	0	0	0	0	0	1	0							WP_037540730.1
GCF_000270525.1_ASM27052v1	Mycoplasmopsis	Bacteria|Mycoplasmatota|Mollicutes|Mycoplasmataceae	0	0	0	0	0	0	0
GCF_000271325.1_ASM27132v1	Bacteria	Bacteria|Unclassified	0	0	0	0	0	1	0							WP_014824832.1
GCF_000271365.1_ASM27136v1	Pseudomonadota	Bacteria	0	0	2	2	2	4	0				WP_003118205.1, WP_003091625.1	WP_003091624.1, WP_003118206.1	WP_003117602.1, WP_003118207.1	WP_003090958.1, WP_003093607.1, WP_003113020.1, WP_003117603.1
GCF_000271405.2_ASM27140v2	Enterococcus	Bacteria|Bacillota|Bacilli|Lactobacillales|Enterococcaceae	0	0	0	0	0	0	0
GCF_000271665.2_ASM27166v2	Pelosinus	Bacteria|Bacillota|Negativicutes|Selenomonadales|Sporomusaceae	0	0	0	0	0	1	0							WP_007960697.1
GCF_000271865.1_ASM27186v1	Streptococcus	Bacteria|Bacillota|Bacilli|Lactobacillales|Streptococcaceae	0	0	0	0	0	0	0
GCF_000271885.2_ASM27188v2	Salmonella enterica	Bacteria|Pseudomonadota|Gammaproteobacteria|Enterobacterales|Enterobacteriaceae|Salmonella	0	0	0	0	0	1	0							WP_001592732.1
GCF_000271905.2_ASM27190v2	Salmonella enterica	Bacteria|Pseudomonadota|Gammaproteobacteria|Enterobacterales|Enterobacteriaceae|Salmonella	0	0	0	0	0	1	0							WP_001592732.1
GCF_000271965.2_ASM27196v2	Gammaproteobacteria	Bacteria|Pseudomonadota	1	0	1	2	2	5	0		WP_012051335.1		WP_003250451.1	WP_012051334.1, WP_014753786.1	WP_014753785.1, WP_014755461.1	WP_003250931.1, WP_012052933.1, WP_014755460.1, WP_014756769.1, WP_017147775.1
GCF_000271985.2_ASM27198v2	Gammaproteobacteria	Bacteria|Pseudomonadota	0	0	2	2	2	4	0				WP_017149222.1, WP_003119098.1	WP_003114074.1, WP_003118206.1	WP_003114075.1, WP_003118207.1	WP_003090958.1, WP_003093607.1, WP_003113020.1, WP_003119673.1
GCF_000272715.4_ASM27271v4	Salmonella	Bacteria|Pseudomonadota|Gammaproteobacteria|Enterobacterales|Enterobacteriaceae	0	0	0	0	0	1	0							WP_001592732.1
GCF_000272735.4_ASM27273v4	Salmonella	Bacteria|Pseudomonadota|Gammaproteobacteria|Enterobacterales|Enterobacteriaceae	0	0	0	0	0	1	0							WP_001592732.1
GCF_000272755.4_ASM27275v4	Salmonella	Bacteria|Pseudomonadota|Gammaproteobacteria|Enterobacterales|Enterobacteriaceae	0	0	0	0	0	1	0							WP_001592732.1
GCF_000272775.4_ASM27277v4	Salmonella	Bacteria|Pseudomonadota|Gammaproteobacteria|Enterobacterales|Enterobacteriaceae	0	0	0	0	0	1	0							WP_001592732.1
GCF_000272815.2_ASM27281v2	Salmonella	Bacteria|Pseudomonadota|Gammaproteobacteria|Enterobacterales|Enterobacteriaceae	0	0	0	0	0	1	0							WP_001592732.1
GCF_000272835.4_ASM27283v4	Salmonella	Bacteria|Pseudomonadota|Gammaproteobacteria|Enterobacterales|Enterobacteriaceae	0	0	0	0	0	1	0							WP_001592732.1
GCF_000272895.2_ASM27289v3	Salmonella	Bacteria|Pseudomonadota|Gammaproteobacteria|Enterobacterales|Enterobacteriaceae	0	0	0	0	0	1	0							WP_001592732.1
GCF_000276685.1_ASM27668v1	Alcaligenaceae	Bacteria|Pseudomonadota|Betaproteobacteria|Burkholderiales	0	0	0	0	0	1	0							WP_174263866.1
GCF_000276705.2_ASM27670v2	Bacteria	Bacteria|Unclassified	0	0	0	0	0	3	0							WP_004125512.1, WP_014228613.1, WP_042934401.1
GCF_000276825.1_ASM27682v1	Actinomycetes	Bacteria|Actinomycetota	0	0	0	0	0	5	0							WP_008254413.1, WP_008259038.1, WP_009953638.1, WP_014384646.1, WP_014385525.1
GCF_000277125.1_ASM27712v1	Actinomycetes	Bacteria|Actinomycetota	0	0	0	0	0	5	0							WP_008259038.1, WP_009957543.1, WP_014380064.1, WP_014380528.1, WP_014380798.1
GCF_000277145.1_ASM27714v1	Actinomycetes	Bacteria|Actinomycetota	0	0	0	0	0	5	0							WP_008254413.1, WP_008259038.1, WP_009953638.1, WP_014380064.1, WP_014383044.1
GCF_000277165.1_ASM27716v1	Rickettsia prowazekii	Bacteria|Pseudomonadota|Alphaproteobacteria|Rickettsiales|Rickettsiaceae|Rickettsieae|Rickettsia|typhus group	0	0	0	0	0	0	0
GCF_000277185.1_ASM27718v1	Rickettsia prowazekii	Bacteria|Pseudomonadota|Alphaproteobacteria|Rickettsiales|Rickettsiaceae|Rickettsieae|Rickettsia|typhus group	0	0	0	0	0	0	0
GCF_000277205.1_ASM27720v1	Rickettsia prowazekii	Bacteria|Pseudomonadota|Alphaproteobacteria|Rickettsiales|Rickettsiaceae|Rickettsieae|Rickettsia|typhus group	0	0	0	0	0	0	0
GCF_000277245.1_ASM27724v1	Rickettsia prowazekii	Bacteria|Pseudomonadota|Alphaproteobacteria|Rickettsiales|Rickettsiaceae|Rickettsieae|Rickettsia|typhus group	0	0	0	0	0	0	0
GCF_000277265.1_ASM27726v1	Rickettsia prowazekii	Bacteria|Pseudomonadota|Alphaproteobacteria|Rickettsiales|Rickettsiaceae|Rickettsieae|Rickettsia|typhus group	0	0	0	0	0	0	0
GCF_000277285.1_ASM27728v1	Rickettsia	Bacteria|Pseudomonadota|Alphaproteobacteria|Rickettsiales|Rickettsiaceae|Rickettsieae	0	0	0	0	0	0	0
GCF_000277305.1_ASM27730v1	Rickettsia	Bacteria|Pseudomonadota|Alphaproteobacteria|Rickettsiales|Rickettsiaceae|Rickettsieae	0	0	0	0	0	0	0
GCF_000277325.1_ASM27732v1	Bifidobacteriaceae	Bacteria|Actinomycetota|Actinomycetes|Bifidobacteriales	0	0	0	0	0	0	0
GCF_000277345.1_ASM27734v1	Bifidobacteriaceae	Bacteria|Actinomycetota|Actinomycetes|Bifidobacteriales	0	0	0	0	0	0	0
GCF_000277365.1_ASM27736v1	Helicobacter	Bacteria|Campylobacterota|Epsilonproteobacteria|Campylobacterales|Helicobacteraceae	0	0	0	0	0	0	0
GCF_000277385.1_ASM27738v1	Helicobacter	Bacteria|Campylobacterota|Epsilonproteobacteria|Campylobacterales|Helicobacteraceae	0	0	0	0	0	0	0
GCF_000277405.1_ASM27740v1	Helicobacter	Bacteria|Campylobacterota|Epsilonproteobacteria|Campylobacterales|Helicobacteraceae	0	0	0	0	0	0	0
GCF_000277425.1_ASM27742v1	Helicobacter pylori	Bacteria|Campylobacterota|Epsilonproteobacteria|Campylobacterales|Helicobacteraceae|Helicobacter	0	0	0	0	0	0	0
GCF_000277715.1_ASM27771v1	Propionibacteriales	Bacteria|Actinomycetota|Actinomycetes	0	0	0	0	0	4	0							WP_014847734.1, WP_051014971.1, WP_051015062.1, WP_157682472.1
GCF_000277735.2_ASM27773v2	Mycobacterium tuberculosis complex	Bacteria|Actinomycetota|Actinomycetes|Mycobacteriales|Mycobacteriaceae|Mycobacterium	0	0	0	0	0	4	0							WP_003413574.1, WP_003415171.1, WP_003415994.1, WP_003418942.1
GCF_000277755.1_ASM27775v1	Sphingomonadales	Bacteria|Pseudomonadota|Alphaproteobacteria	0	0	0	0	0	0	0
GCF_000277775.2_ASM27777v2	Actinomycetes	Bacteria|Actinomycetota	0	0	0	1	0	7	0					WP_005057217.1		WP_005056813.1, WP_005059460.1, WP_005060599.1, WP_005060713.1, WP_005060716.1, WP_005064659.1, WP_005071417.1
GCF_000277795.1_ASM27779v1	Mycoplasma wenyonii	Bacteria|Mycoplasmatota|Mollicutes|Mycoplasmataceae|Mycoplasma	0	0	0	0	0	0	0
GCF_000277895.2_ASM27789v2	Xanthomonas	Bacteria|Pseudomonadota|Gammaproteobacteria|Xanthomonadales|Xanthomonadaceae	0	0	0	1	0	2	0					WP_010381427.1		WP_010379754.1, WP_017114469.1
GCF_000279145.1_ASM27914v1	Melioribacter roseus	Bacteria|Ignavibacteriota|Ignavibacteria|Ignavibacteriales|Melioribacteraceae|Melioribacter	0	0	0	0	0	0	0
GCF_000279165.1_ASM27916v1	Pseudomonadaceae	Bacteria|Pseudomonadota|Gammaproteobacteria|Pseudomonadales	0	0	0	0	0	1	0							WP_014852868.1
GCF_000280315.2_ASM28031v2	Salmonella	Bacteria|Pseudomonadota|Gammaproteobacteria|Enterobacterales|Enterobacteriaceae	0	0	0	0	0	1	0							WP_001592732.1
GCF_000280495.2_ASM28049v2	Bacteria	Bacteria|Unclassified	0	0	0	0	0	5	0							WP_007369971.1, WP_007370109.1, WP_007372958.1, WP_007374110.1, WP_007375053.1
GCF_000280865.2_ASM28086v2	Actinomycetes	Bacteria|Actinomycetota	0	0	0	0	0	5	1							WP_006604185.1, WP_006605882.1, WP_040898602.1, WP_051006955.1, WP_106430382.1	WP_006602444.1
GCF_000280925.3_ASM28092v3	Bacteria	Bacteria|Unclassified	0	0	0	3	1	4	1					WP_002637556.1, WP_002639678.1, WP_044889232.1	WP_002637557.1	WP_002633714.1, WP_002637825.1, WP_002638710.1, WP_002638949.1	WP_002639679.1
GCF_000281175.1_ASM28117v1	Caldilinea	Bacteria|Chloroflexota|Caldilineae|Caldilineales|Caldilineaceae	0	0	0	0	0	1	0							WP_014433009.1
GCF_000281195.1_ASM28119v1	Bacillota	Bacteria	0	0	0	0	0	1	0							WP_002372129.1
GCF_000281215.1_ASM28121v1	Gammaproteobacteria	Bacteria|Pseudomonadota	1	0	1	2	2	6	0		WP_003255083.1		WP_003250451.1	WP_047605008.1, WP_128573877.1	WP_014860114.1, WP_014861800.1	WP_014591610.1, WP_014859854.1, WP_014860113.1, WP_014861342.1, WP_014861840.1, WP_014861917.1
GCF_000281235.1_ASM28123v1	Candidatus Mycoplasma haemolamae	Bacteria|Mycoplasmatota|Mollicutes|Mycoplasmataceae|Mycoplasma	0	0	0	0	0	0	0
GCF_000281435.2_ASM28143v2	Bacteria	Bacteria|Unclassified	0	0	0	0	0	4	0							WP_002896408.1, WP_002908881.1, WP_002914024.1, WP_002917920.1
GCF_000281535.2_ASM28153v2	Bacteria	Bacteria|Unclassified	0	0	0	0	0	4	0							WP_002896408.1, WP_002908881.1, WP_002914024.1, WP_002917920.1
GCF_000281715.2_ASM28171v2	Bacteria	Bacteria|Unclassified	1	1	0	1	1	3	0		WP_007712145.1	WP_007712154.1		WP_007712157.1	WP_007712159.1	WP_007712142.1, WP_007712950.1, WP_081490987.1
GCF_000282175.2_ASM28217v2	Pseudomonadota	Bacteria	1	0	0	1	1	4	0		WP_007926622.1			WP_238543432.1	WP_037034843.1	WP_007924357.1, WP_007926625.1, WP_007931371.1, WP_007932743.1
GCF_000282715.1_ASM28271v1	Amycolatopsis	Bacteria|Actinomycetota|Actinomycetes|Pseudonocardiales|Pseudonocardiaceae	0	0	0	1	0	9	2					WP_013224517.1		WP_013222912.1, WP_013223188.1, WP_013223579.1, WP_013225705.1, WP_013226957.1, WP_013227281.1, WP_013228960.1, WP_013229427.1, WP_013230942.1	WP_013224518.1, WP_013224519.1
GCF_000283275.1_ASM28327v1	Gammaproteobacteria	Bacteria|Pseudomonadota	0	0	0	0	0	2	0							WP_014870800.1, WP_041634994.1
GCF_000283295.1_ASM28329v1	Actinomycetes	Bacteria|Actinomycetota	0	0	0	1	0	6	1					WP_003893532.1		WP_003893738.1, WP_003895688.1, WP_003896605.1, WP_011728928.1, WP_011729818.1, WP_011730365.1	WP_223495495.1
GCF_000283475.1_ASM28347v1	Ralstonia	Bacteria|Pseudomonadota|Betaproteobacteria|Burkholderiales|Burkholderiaceae	1	0	0	1	1	4	0		WP_013210106.1			WP_048817225.1	WP_013210108.1	WP_013209618.1, WP_013210109.1, WP_013211671.1, WP_013213775.1
GCF_000283515.1_ASM28351v1	Alphaproteobacteria	Bacteria|Pseudomonadota	0	0	0	0	0	1	0							WP_083853332.1
GCF_000283535.1_ASM28353v1	Pseudogulbenkiania	Bacteria|Pseudomonadota|Betaproteobacteria|Neisseriales|Chromobacteriaceae	1	0	0	1	1	4	0		WP_014086157.1			WP_014086156.1	WP_014086155.1	WP_008952347.1, WP_014085549.1, WP_014086154.1, WP_014087472.1
GCF_000283555.1_ASM28355v1	unclassified Candidatus Arthromitus	Bacteria|Bacillota|Clostridia|Eubacteriales|Clostridiaceae|Candidatus Arthromitus	0	0	0	0	0	0	0
GCF_000283595.1_ASM28359v1	Rickettsia	Bacteria|Pseudomonadota|Alphaproteobacteria|Rickettsiales|Rickettsiaceae|Rickettsieae	0	0	0	0	0	0	0
GCF_000283615.1_ASM28361v1	Bacteria	Bacteria|Unclassified	0	0	0	0	0	0	0
GCF_000283655.1_ASM28365v1	Azospirillum	Bacteria|Pseudomonadota|Alphaproteobacteria|Rhodospirillales|Azospirillaceae	0	0	0	0	0	3	0							WP_014189127.1, WP_014248553.1, WP_014250085.1
GCF_000283695.1_ASM28369v1	Bacillus	Bacteria|Bacillota|Bacilli|Bacillales|Bacillaceae	0	0	0	0	0	2	0							WP_003156689.1, WP_014304646.1
GCF_000283715.1_ASM28371v1	Enterobacteriaceae	Bacteria|Pseudomonadota|Gammaproteobacteria|Enterobacterales	0	0	0	0	0	2	0							WP_000732233.1, WP_032156306.1
GCF_000283755.1_ASM28375v1	Mycoplasmoides pneumoniae	Bacteria|Mycoplasmatota|Mycoplasmoidales|Metamycoplasmataceae|Mycoplasmoides	0	0	0	0	0	0	0
GCF_000283775.1_ASM28377v1	Rickettsia	Bacteria|Pseudomonadota|Alphaproteobacteria|Rickettsiales|Rickettsiaceae|Rickettsieae	0	0	0	0	0	0	0
GCF_000283795.1_ASM28379v1	Rickettsia	Bacteria|Pseudomonadota|Alphaproteobacteria|Rickettsiales|Rickettsiaceae|Rickettsieae	0	0	0	0	0	0	0
GCF_000283815.1_ASM28381v1	Rickettsia	Bacteria|Pseudomonadota|Alphaproteobacteria|Rickettsiales|Rickettsiaceae|Rickettsieae	0	0	0	0	0	0	0
GCF_000283875.1_ASM28387v1	Bacteria	Bacteria|Unclassified	0	0	0	0	0	2	0							WP_014605776.1, WP_015699451.1
GCF_000283915.1_ASM28391v1	Pseudomonadota	Bacteria	0	0	0	0	0	0	0
GCF_000283935.1_ASM28393v1	Rickettsia	Bacteria|Pseudomonadota|Alphaproteobacteria|Rickettsiales|Rickettsiaceae|Rickettsieae	0	0	0	0	0	0	0
GCF_000283955.1_ASM28395v1	Rickettsia	Bacteria|Pseudomonadota|Alphaproteobacteria|Rickettsiales|Rickettsiaceae|Rickettsieae	0	0	0	0	0	0	0
GCF_000283975.1_ASM28397v1	Enterococcaceae	Bacteria|Bacillota|Bacilli|Lactobacillales	0	0	0	0	0	0	0
GCF_000283995.1_ASM28399v1	spotted fever group	Bacteria|Pseudomonadota|Alphaproteobacteria|Rickettsiales|Rickettsiaceae|Rickettsieae|Rickettsia	0	0	0	0	0	0	0
GCF_000284015.1_ASM28401v1	Actinomycetes	Bacteria|Actinomycetota	0	0	0	0	0	3	0							WP_014374310.1, WP_014375475.1, WP_014378531.1
GCF_000284035.1_ASM28403v1	Actinomycetes	Bacteria|Actinomycetota	0	0	0	1	0	5	2					WP_014353594.1		WP_014349431.1, WP_014350355.1, WP_014352183.1, WP_048833289.1, WP_193364734.1	WP_014353596.1, WP_148280778.1
GCF_000284055.1_ASM28405v1	Rickettsia	Bacteria|Pseudomonadota|Alphaproteobacteria|Rickettsiales|Rickettsiaceae|Rickettsieae	0	0	0	0	0	0	0
GCF_000284075.1_ASM28407v1	Rickettsia	Bacteria|Pseudomonadota|Alphaproteobacteria|Rickettsiales|Rickettsiaceae|Rickettsieae	0	0	0	0	0	0	0
GCF_000284095.1_ASM28409v1	Selenomonadaceae	Bacteria|Bacillota|Negativicutes|Selenomonadales	0	0	0	0	0	0	0
GCF_000284115.1_ASM28411v1	Phycisphaera mikurensis	Bacteria|Planctomycetota|Phycisphaerae|Phycisphaerales|Phycisphaeraceae|Phycisphaera	0	0	0	0	0	2	0							WP_014436890.1, WP_014437996.1
GCF_000284135.1_ASM28413v1	Cyanophyceae	Bacteria|Cyanobacteriota	0	0	0	0	0	0	0
GCF_000284155.1_ASM28415v1	Rickettsia	Bacteria|Pseudomonadota|Alphaproteobacteria|Rickettsiales|Rickettsiaceae|Rickettsieae	0	0	0	0	0	0	0
GCF_000284175.1_ASM28417v1	Rickettsia	Bacteria|Pseudomonadota|Alphaproteobacteria|Rickettsiales|Rickettsiaceae|Rickettsieae	0	0	0	0	0	0	0
GCF_000284195.1_ASM28419v1	spotted fever group	Bacteria|Pseudomonadota|Alphaproteobacteria|Rickettsiales|Rickettsiaceae|Rickettsieae|Rickettsia	0	0	0	0	0	0	0
GCF_000284215.1_ASM28421v1	Cyanophyceae	Bacteria|Cyanobacteriota	0	0	0	0	0	0	0
GCF_000284235.1_ASM28423v1	Arcobacteraceae	Bacteria|Campylobacterota|Epsilonproteobacteria|Campylobacterales	0	0	1	0	0	2	0				WP_014472875.1			WP_014472936.1, WP_014474685.1
GCF_000284255.1_ASM28425v1	Burkholderiales	Bacteria|Pseudomonadota|Betaproteobacteria	1	0	0	1	1	1	0		WP_014430000.1			WP_014429999.1	WP_014429999.1	WP_014429998.1
GCF_000284275.1_ASM28427v1	Hyphomicrobiales	Bacteria|Pseudomonadota|Alphaproteobacteria	0	0	0	0	0	3	0							WP_015684521.1, WP_015686436.1, WP_015686597.1
GCF_000284295.1_ASM28429v1	Micromonosporaceae	Bacteria|Actinomycetota|Actinomycetes|Micromonosporales	0	0	0	0	0	3	0							WP_014444229.1, WP_014448177.1, WP_051041838.1
GCF_000284315.1_ASM28431v1	Leptospirillum ferrooxidans	Bacteria|Nitrospirota|Nitrospiria|Nitrospirales|Nitrospiraceae|Leptospirillum	0	0	0	1	0	1	0					WP_014449845.1		WP_014450059.1
GCF_000284335.1_ASM28433v1	Caldisericum exile	Bacteria|Caldisericota/Cryosericota group|Caldisericota|Caldisericia|Caldisericales|Caldisericaceae|Caldisericum	0	0	0	0	0	0	0
GCF_000284355.1_ASM28435v1	Aliarcobacter butzleri	Bacteria|Campylobacterota|Epsilonproteobacteria|Campylobacterales|Arcobacteraceae|Aliarcobacter	0	0	0	0	0	2	0							WP_014467982.1, WP_014468984.1
GCF_000284375.1_ASM28437v1	Hyphomicrobiales	Bacteria|Pseudomonadota|Alphaproteobacteria	1	0	0	1	1	9	0		WP_014497615.1			WP_014497616.1	WP_014497617.1	WP_014493016.1, WP_014494711.1, WP_014495561.1, WP_014495732.1, WP_014497027.1, WP_014497487.1, WP_014497597.1, WP_014497618.1, WP_225895045.1
GCF_000284395.1_ASM28439v1	Bacillus	Bacteria|Bacillota|Bacilli|Bacillales|Bacillaceae	0	0	0	0	0	1	0							WP_012117101.1
GCF_000284415.1_ASM28441v2	Rhodospirillaceae	Bacteria|Pseudomonadota|Alphaproteobacteria|Rhodospirillales	0	0	0	0	0	0	0
GCF_000284435.1_ASM28443v1	Candidatus Arthromitus sp. SFB-mouse	Bacteria|Bacillota|Clostridia|Eubacteriales|Clostridiaceae|Candidatus Arthromitus	0	0	0	0	0	0	0
GCF_000284455.1_ASM28445v1	Cyanophyceae	Bacteria|Cyanobacteriota	0	0	0	0	0	0	0
GCF_000284475.1_ASM28447v1	Chlamydia trachomatis	Bacteria|Chlamydiota|Chlamydiia|Chlamydiales|Chlamydiaceae|Chlamydia/Chlamydophila group|Chlamydia	0	0	0	0	0	0	0
GCF_000284495.1_ASM28449v1	Escherichia coli	Bacteria|Pseudomonadota|Gammaproteobacteria|Enterobacterales|Enterobacteriaceae|Escherichia	0	0	0	0	0	2	0							WP_000732237.1, WP_001305234.1
GCF_000284515.1_ASM28451v1	Bacteria	Bacteria|Unclassified	0	0	0	0	0	2	0							WP_014643009.1, WP_014644570.1
GCF_000284535.1_ASM28453v1	Staphylococcus	Bacteria|Bacillota|Bacilli|Bacillales|Staphylococcaceae	0	0	0	0	0	2	0							WP_000766009.1, WP_001037805.1
GCF_000284555.1_ASM28455v1	Bacteria	Bacteria|Unclassified	0	0	1	1	1	3	0				WP_003091625.1	WP_003091624.1	WP_003111723.1	WP_003090958.1, WP_003091622.1, WP_003093607.1
GCF_000284575.1_ASM28457v1	Streptococcus	Bacteria|Bacillota|Bacilli|Lactobacillales|Streptococcaceae	0	0	0	0	0	0	0
GCF_000284595.1_ASM28459v1	Gammaproteobacteria	Bacteria|Pseudomonadota	0	0	2	2	2	6	0				WP_014646322.1, WP_014646537.1	WP_014646321.1, WP_041863215.1	WP_014646320.1, WP_014646535.1	WP_014645792.1, WP_014646323.1, WP_014646534.1, WP_014647471.1, WP_014648046.1, WP_232503959.1
GCF_000284615.1_ASM28461v1	Marinobacteraceae	Bacteria|Pseudomonadota|Gammaproteobacteria|Pseudomonadales	1	0	0	1	1	3	0		WP_014421587.1			WP_014421586.1	WP_014421585.1	WP_014420036.1, WP_014421584.1, WP_041654437.1
GCF_000284635.1_ASM28463v1	Helicobacter cinaedi	Bacteria|Campylobacterota|Epsilonproteobacteria|Campylobacterales|Helicobacteraceae|Helicobacter	0	0	0	0	0	0	0
GCF_000285655.3_EC958.v1	Escherichia	Bacteria|Pseudomonadota|Gammaproteobacteria|Enterobacterales|Enterobacteriaceae	0	0	0	0	0	2	0							WP_000732237.1, WP_001296295.1
GCF_000286275.1_ASM28627v1	Enterobacterales	Bacteria|Pseudomonadota|Gammaproteobacteria	0	0	0	0	0	4	0							WP_014882379.1, WP_014883189.1, WP_014884830.1, WP_014885331.1
GCF_000286435.2_ASM28643v2	Pseudomonadota	Bacteria	0	0	0	0	0	2	0							WP_004235241.1, WP_004240479.1
GCF_000286675.1_ASM28667v1	Mycoplasmatota	Bacteria	0	0	0	0	0	0	0
GCF_000286695.1_ASM28669v1	Mycoplasmatota	Bacteria	0	0	0	0	0	0	0
GCF_000286715.1_ASM28671v1	Mycoplasmatota	Bacteria	0	0	0	0	0	0	0
GCF_000286735.1_ASM28673v1	Mycoplasmatota	Bacteria	0	0	0	0	0	0	0
GCF_000286755.1_ASM28675v1	Mycoplasmatota	Bacteria	0	0	0	0	0	0	0
GCF_000286775.1_ASM28677v1	Mycoplasmatota	Bacteria	0	0	0	0	0	0	0
GCF_000286795.1_ASM28679v1	Mycoplasmatota	Bacteria	0	0	0	0	0	0	0
GCF_000286815.1_ASM28681v1	Mycoplasmatota	Bacteria	0	0	0	0	0	0	0
GCF_000287215.2_ASM28721v3	Bacteria	Bacteria|Unclassified	1	0	0	1	1	2	0		WP_005328858.1			WP_005328857.1	WP_005328856.1	WP_005328855.1, WP_005330093.1
GCF_000287235.1_ASM28723v1	Candidatus Carsonella ruddii	Bacteria|Pseudomonadota|Gammaproteobacteria|Oceanospirillales|Halomonadaceae|Zymobacter group|Candidatus Carsonella	0	0	0	0	0	0	0
GCF_000287255.1_ASM28725v1	Candidatus Carsonella ruddii	Bacteria|Pseudomonadota|Gammaproteobacteria|Oceanospirillales|Halomonadaceae|Zymobacter group|Candidatus Carsonella	0	0	0	0	0	0	0
GCF_000287275.1_ASM28727v1	Candidatus Carsonella ruddii	Bacteria|Pseudomonadota|Gammaproteobacteria|Oceanospirillales|Halomonadaceae|Zymobacter group|Candidatus Carsonella	0	0	0	0	0	0	0
GCF_000287295.1_ASM28729v1	Candidatus Carsonella ruddii	Bacteria|Pseudomonadota|Gammaproteobacteria|Oceanospirillales|Halomonadaceae|Zymobacter group|Candidatus Carsonella	0	0	0	0	0	0	0
GCF_000287315.1_ASM28731v1	Candidatus Carsonella ruddii	Bacteria|Pseudomonadota|Gammaproteobacteria|Oceanospirillales|Halomonadaceae|Zymobacter group|Candidatus Carsonella	0	0	0	0	0	0	0
GCF_000287335.1_ASM28733v1	Bacteria	Bacteria|Unclassified	0	0	0	0	0	0	0
GCF_000287355.1_ASM28735v1	secondary endosymbiont of Heteropsylla cubana	Bacteria|Pseudomonadota|Gammaproteobacteria|Enterobacterales|Enterobacteriaceae|aphid secondary symbionts	0	0	0	0	0	0	0
GCF_000292405.1_ASM29240v1	Mycoplasmoides genitalium	Bacteria|Mycoplasmatota|Mycoplasmoidales|Metamycoplasmataceae|Mycoplasmoides	0	0	0	0	0	0	0
GCF_000292415.1_ASM29241v1	Bacillus	Bacteria|Bacillota|Bacilli|Bacillales|Bacillaceae	0	0	0	0	0	6	0							WP_000236371.1, WP_000236600.1, WP_000968618.1, WP_001071557.1, WP_014893281.1, WP_041184591.1
GCF_000292445.1_ASM29244v1	Mycoplasmoides genitalium	Bacteria|Mycoplasmatota|Mycoplasmoidales|Metamycoplasmataceae|Mycoplasmoides	0	0	0	0	0	0	0
GCF_000292455.1_ASM29245v1	Bacillus	Bacteria|Bacillota|Bacilli|Bacillales|Bacillaceae	0	0	0	0	0	5	0							WP_000236607.1, WP_000586147.1, WP_000968613.1, WP_001071553.1, WP_001077751.1
GCF_000292485.1_ASM29248v1	Mycoplasmoides genitalium	Bacteria|Mycoplasmatota|Mycoplasmoidales|Metamycoplasmataceae|Mycoplasmoides	0	0	0	0	0	0	0
GCF_000292505.1_ASM29250v1	Mycoplasmoides genitalium	Bacteria|Mycoplasmatota|Mycoplasmoidales|Metamycoplasmataceae|Mycoplasmoides	0	0	0	0	0	0	0
GCF_000292685.1_ASM29268v1	Candidatus Portiera aleyrodidarum	Bacteria|Pseudomonadota|Gammaproteobacteria|Oceanospirillales|Halomonadaceae|Zymobacter group|Candidatus Portiera	0	0	0	0	0	0	0
GCF_000292705.1_ASM29270v1	Bacillus	Bacteria|Bacillota|Bacilli|Bacillales|Bacillaceae	0	0	0	0	0	5	0							WP_000236591.1, WP_000586149.1, WP_000968613.1, WP_001071553.1, WP_001077751.1
GCF_000292915.1_ASM29291v1	Burkholderia	Bacteria|Pseudomonadota|Betaproteobacteria|Burkholderiales|Burkholderiaceae	1	0	0	1	1	6	0		WP_014900632.1			WP_014900633.1	WP_014900634.1	WP_014896338.1, WP_014897307.1, WP_014897374.1, WP_014899068.1, WP_014900635.1, WP_014901023.1
GCF_000293765.1_ASM29376v1	Bacteria	Bacteria|Unclassified	0	0	0	0	0	3	0							WP_003234169.1, WP_003244204.1, WP_009966666.1
GCF_000293885.2_ASM29388v3	Pseudomonadota	Bacteria	0	0	0	1	1	3	0					WP_031318727.1	WP_017338023.1	WP_017337932.1, WP_017339511.1, WP_017339818.1
GCF_000294365.1_ASM29436v1	Enterobacterales	Bacteria|Pseudomonadota|Gammaproteobacteria	0	0	0	0	0	4	0							WP_002914024.1, WP_002917920.1, WP_004143228.1, WP_004893208.1
GCF_000294495.1_ASM29449v1	Bacteria	Bacteria|Unclassified	0	0	0	0	0	0	0
GCF_000294515.1_ASM29451v1	Nocardiopsaceae	Bacteria|Actinomycetota|Actinomycetes|Streptosporangiales	0	0	0	0	0	2	1							WP_014908188.1, WP_026124913.1	WP_014912227.1
GCF_000294535.1_ASM29453v1	Bacteria	Bacteria|Unclassified	0	0	0	0	0	2	0							WP_014916136.1, WP_014916261.1
GCF_000294635.1_ASM29463v1	Burkholderia	Bacteria|Pseudomonadota|Betaproteobacteria|Burkholderiales|Burkholderiaceae	1	0	0	2	1	4	0		WP_004521493.1			WP_004196528.1, WP_004531307.1	WP_004521491.1	WP_004188419.1, WP_004198617.1, WP_004521490.1, WP_041279462.1
GCF_000294695.2_ASM29469v2	Bacteria	Bacteria|Unclassified	0	0	0	0	0	3	0							WP_011775302.1, WP_014921055.1, WP_014923279.1
GCF_000294715.1_ASM29471v1	Bartonella	Bacteria|Pseudomonadota|Alphaproteobacteria|Hyphomicrobiales|Bartonellaceae	0	0	0	0	0	0	0
GCF_000294775.2_ASM29477v2	Bacteria	Bacteria|Unclassified	0	0	0	0	0	2	0							WP_019382680.1, WP_019383496.1
GCF_000295655.1_ASM29565v1	Bacteria	Bacteria|Unclassified	0	0	0	0	0	0	0
GCF_000295695.2_ASM29569v2	Bacillus cereus group	Bacteria|Bacillota|Bacilli|Bacillales|Bacillaceae|Bacillus	0	0	0	0	0	6	0							WP_000153831.1, WP_000236340.1, WP_000236599.1, WP_000968618.1, WP_001071561.1, WP_001077751.1
GCF_000296215.2_ASM29621v2	Hyphomicrobiales	Bacteria|Pseudomonadota|Alphaproteobacteria	0	0	0	0	0	4	0							WP_008563358.1, WP_008564538.1, WP_060737462.1, WP_236840866.1
GCF_000296575.1_ASM29657v1	Brachyspira	Bacteria|Spirochaetota|Spirochaetia|Brachyspirales|Brachyspiraceae	0	0	0	0	0	0	0
GCF_000296595.1_ASM29659v1	Staphylococcus	Bacteria|Bacillota|Bacilli|Bacillales|Staphylococcaceae	0	0	0	0	0	2	0							WP_000766009.1, WP_001037805.1
GCF_000296715.2_ASM29671v2	Bacteria	Bacteria|Unclassified	0	0	0	0	0	7	0							WP_017246883.1, WP_017247163.1, WP_017249052.1, WP_017250965.1, WP_017251778.1, WP_017252007.1, WP_238144561.1
GCF_000297055.2_ASM29705v2	Sulfuricella denitrificans	Bacteria|Pseudomonadota|Betaproteobacteria|Nitrosomonadales|Sulfuricellaceae|Sulfuricella	0	0	1	1	1	1	0				WP_009207642.1	WP_009207641.1	WP_148290786.1	WP_009207639.1
GCF_000297075.2_Ppseudo_final	Pseudomonadota	Bacteria	0	1	0	1	1	0	0			WP_003460126.1		WP_004374664.1	WP_003460128.1
GCF_000297155.3_ASM29715v3	Actinomycetes	Bacteria|Actinomycetota	0	0	0	1	0	4	4					WP_130584687.1		WP_006347149.1, WP_006350704.1, WP_078902377.1, WP_130585382.1	WP_006345818.1, WP_006345819.1, WP_130584685.1, WP_130584686.1
GCF_000298095.1_ASM29809v1	Actinomycetes	Bacteria|Actinomycetota	0	0	0	0	0	5	0							WP_008254413.1, WP_008259038.1, WP_014380064.1, WP_014385525.1, WP_014942516.1
GCF_000298115.2_ASM29811v2	Lactobacillales	Bacteria|Bacillota|Bacilli	0	0	0	0	0	0	0
GCF_000298385.1_ASM29838v1	Candidatus Portiera aleyrodidarum	Bacteria|Pseudomonadota|Gammaproteobacteria|Oceanospirillales|Halomonadaceae|Zymobacter group|Candidatus Portiera	0	0	0	0	0	0	0
GCF_000298415.1_ASM29841v1	Chlamydia	Bacteria|Chlamydiota|Chlamydiia|Chlamydiales|Chlamydiaceae|Chlamydia/Chlamydophila group	0	0	0	0	0	0	0
GCF_000298435.2_ASM29843v2	Chlamydia	Bacteria|Chlamydiota|Chlamydiia|Chlamydiales|Chlamydiaceae|Chlamydia/Chlamydophila group	0	0	0	0	0	0	0
GCF_000298475.2_ASM29847v2	Chlamydia	Bacteria|Chlamydiota|Chlamydiia|Chlamydiales|Chlamydiaceae|Chlamydia/Chlamydophila group	0	0	0	0	0	0	0
GCF_000298495.2_ASM29849v2	Chlamydia psittaci	Bacteria|Chlamydiota|Chlamydiia|Chlamydiales|Chlamydiaceae|Chlamydia/Chlamydophila group|Chlamydia	0	0	0	0	0	0	0
GCF_000298515.2_ASM29851v2	Chlamydia	Bacteria|Chlamydiota|Chlamydiia|Chlamydiales|Chlamydiaceae|Chlamydia/Chlamydophila group	0	0	0	0	0	0	0
GCF_000298555.2_ASM29855v2	Chlamydia	Bacteria|Chlamydiota|Chlamydiia|Chlamydiales|Chlamydiaceae|Chlamydia/Chlamydophila group	0	0	0	0	0	0	0
GCF_000298875.1_ASM29887v1	Lactobacillaceae	Bacteria|Bacillota|Bacilli|Lactobacillales	0	0	0	0	0	1	0							WP_010687777.1
GCF_000299015.1_ASM29901v1	Streptococcus	Bacteria|Bacillota|Bacilli|Lactobacillales|Streptococcaceae	0	0	0	0	0	0	0
GCF_000299135.1_ASM29913v1	Streptococcus	Bacteria|Bacillota|Bacilli|Lactobacillales|Streptococcaceae	0	0	0	0	0	0	0
GCF_000299235.1_ASM29923v1	Leptospirillum ferriphilum	Bacteria|Nitrospirota|Nitrospiria|Nitrospirales|Nitrospiraceae|Leptospirillum	0	0	0	1	0	1	0					WP_014960697.1		WP_014961780.1
GCF_000299255.1_ASM29925v1	Enterobacteriaceae	Bacteria|Pseudomonadota|Gammaproteobacteria|Enterobacterales	0	0	0	0	0	2	0							WP_000732233.1, WP_001094729.1
GCF_000299335.2_ASM29933v2	Bacteria	Bacteria|Unclassified	0	0	0	1	1	3	0					WP_052269312.1	WP_008735792.1	WP_008738079.1, WP_008738373.1, WP_008740467.1
GCF_000299355.1_ASM29935v1	Gottschalkia acidurici	Bacteria|Bacillota|Tissierellia|Tissierellales|Gottschalkiaceae|Gottschalkia	0	0	0	0	0	0	0
GCF_000299435.1_ASM29943v1	Bacteria	Bacteria|Unclassified	0	0	0	0	0	1	0							WP_014971503.1
GCF_000299455.1_ASM29945v1	Enterobacteriaceae	Bacteria|Pseudomonadota|Gammaproteobacteria|Enterobacterales	0	0	0	0	0	2	0							WP_000732233.1, WP_001094729.1
GCF_000299475.1_ASM29947v1	Enterobacteriaceae	Bacteria|Pseudomonadota|Gammaproteobacteria|Enterobacterales	0	0	0	0	0	2	0							WP_000732233.1, WP_001094729.1
GCF_000299555.2_ASM29955v2	Bacteria	Bacteria|Unclassified	0	0	0	0	0	2	0							WP_008348626.1, WP_017366814.1
GCF_000299955.1_ASM29995v1	Alteromonadaceae	Bacteria|Pseudomonadota|Gammaproteobacteria|Alteromonadales	0	0	0	1	1	2	0					WP_014950053.1	WP_014976962.1	WP_014949341.1, WP_014949616.1
GCF_000299965.1_ASM29996v1	Gammaproteobacteria	Bacteria|Pseudomonadota	0	0	1	1	1	1	0				WP_015006669.1	WP_015006670.1	WP_015006671.1	WP_015006837.1
GCF_000299995.1_ASM29999v1	Alteromonadaceae	Bacteria|Pseudomonadota|Gammaproteobacteria|Alteromonadales	0	0	1	1	1	2	0				WP_014998900.1	WP_014998899.1	WP_014998898.1	WP_014998232.1, WP_014998473.1
GCF_000300005.1_ASM30000v1	Alcanivoracaceae	Bacteria|Pseudomonadota|Gammaproteobacteria|Oceanospirillales	0	0	1	1	1	4	0				WP_014994810.1	WP_041717001.1	WP_014994808.1	WP_014993175.1, WP_014993757.1, WP_229682932.1, WP_229682976.1
GCF_000300035.1_ASM30003v1	Candidatus Portiera aleyrodidarum	Bacteria|Pseudomonadota|Gammaproteobacteria|Oceanospirillales|Halomonadaceae|Zymobacter group|Candidatus Portiera	0	0	0	0	0	0	0
GCF_000300045.1_ASM30004v1	Borreliella	Bacteria|Spirochaetota|Spirochaetia|Spirochaetales|Borreliaceae	0	0	0	0	0	0	0
GCF_000300075.1_ASM30007v1	Candidatus Portiera aleyrodidarum	Bacteria|Pseudomonadota|Gammaproteobacteria|Oceanospirillales|Halomonadaceae|Zymobacter group|Candidatus Portiera	0	0	0	0	0	0	0
GCF_000300095.1_ASM30009v1	Burkholderiaceae	Bacteria|Pseudomonadota|Betaproteobacteria|Burkholderiales	1	0	0	1	1	4	0		WP_015004248.1			WP_015004249.1	WP_041746917.1	WP_013590635.1, WP_013592204.1, WP_015001982.1, WP_015004251.1
GCF_000300135.1_ASM30013v1	Lactobacillaceae	Bacteria|Bacillota|Bacilli|Lactobacillales	0	0	0	0	0	0	0
GCF_000300175.1_ASM30017v1	Alteromonadaceae	Bacteria|Pseudomonadota|Gammaproteobacteria|Alteromonadales	0	0	0	1	1	2	0					WP_014979753.1	WP_014979752.1	WP_014979206.1, WP_014979389.1
GCF_000300235.2_ASM30023v2	Thalassospira	Bacteria|Pseudomonadota|Alphaproteobacteria|Rhodospirillales|Thalassospiraceae	1	0	0	1	1	2	0		WP_007092465.1			WP_040060899.1	WP_007092467.1	WP_007088625.1, WP_007092468.1
GCF_000300295.4_ASM30029v4	Piscirickettsia salmonis	Bacteria|Pseudomonadota|Gammaproteobacteria|Thiotrichales|Piscirickettsiaceae|Piscirickettsia	2	1	0	1	1	1	0		WP_017377842.1, WP_017377264.1	WP_017377270.1		WP_017377269.1	WP_017377268.1	WP_230382418.1
GCF_000300435.2_ASM30043v2	Oxalobacteraceae	Bacteria|Pseudomonadota|Betaproteobacteria|Burkholderiales	1	0	0	1	1	4	0		WP_017452909.1			WP_017452910.1	WP_017452911.1	WP_017449958.1, WP_017450538.1, WP_017452912.1, WP_017455282.1
GCF_000300455.3_ASM30045v4	Enterobacteriaceae	Bacteria|Pseudomonadota|Gammaproteobacteria|Enterobacterales	0	0	0	0	0	5	0							WP_017456154.1, WP_017457398.1, WP_017457751.1, WP_017459245.1, WP_096325407.1
GCF_000302515.1_ASM30251v1	Cutibacterium	Bacteria|Actinomycetota|Actinomycetes|Propionibacteriales|Propionibacteriaceae	0	0	0	0	0	5	0							WP_002515656.1, WP_002515901.1, WP_002517148.1, WP_002518901.1, WP_041446240.1
GCF_000302535.1_ASM30253v1	Pseudomonadota	Bacteria	1	0	0	1	1	2	0		WP_015015875.1			WP_015015876.1	WP_015015877.1	WP_015013937.1, WP_015015878.1
GCF_000302555.5_ASM30255v4	Campylobacter	Bacteria|Campylobacterota|Epsilonproteobacteria|Campylobacterales|Campylobacteraceae	0	0	0	0	0	0	0
GCF_000302575.1_ASM30257v1	Acinetobacter	Bacteria|Pseudomonadota|Gammaproteobacteria|Moraxellales|Moraxellaceae	0	0	0	0	0	1	0							WP_000483005.1
GCF_000304215.1_ASM30421v1	Bifidobacteriaceae	Bacteria|Actinomycetota|Actinomycetes|Bifidobacteriales	0	0	0	0	0	0	0
GCF_000304315.1_Msp_SC2	Methylocystis sp. SC2	Bacteria|Pseudomonadota|Alphaproteobacteria|Hyphomicrobiales|Methylocystaceae|Methylocystis	2	2	0	5	3	2	1		WP_158491309.1, WP_014893121.1	WP_148277320.1, WP_041927169.1		WP_014890192.1, WP_014890871.1, WP_014892961.1, WP_014893120.1, WP_158491309.1	WP_014890191.1, WP_014891615.1, WP_014893119.1	WP_014889778.1, WP_014893118.1	WP_014892960.1
GCF_000304375.1_AINO	Campylobacter	Bacteria|Campylobacterota|Epsilonproteobacteria|Campylobacterales|Campylobacteraceae	0	0	0	0	0	0	0
GCF_000304415.1_RM41	Hyphomicrobiales	Bacteria|Pseudomonadota|Alphaproteobacteria	0	0	0	0	0	6	0							WP_003531515.1, WP_010967202.1, WP_010968461.1, WP_013845656.1, WP_013845907.1, WP_013850290.1
GCF_000304455.1_CCh_cEper1	Cardinium endosymbiont of Encarsia pergandiella	Bacteria|Bacteroidota|Cytophagia|Cytophagales|Amoebophilaceae|Candidatus Cardinium	0	0	0	0	0	0	0
GCF_000304495.1_Cm_ESW3	Chlamydia trachomatis	Bacteria|Chlamydiota|Chlamydiia|Chlamydiales|Chlamydiaceae|Chlamydia/Chlamydophila group|Chlamydia	0	0	0	0	0	0	0
GCF_000304515.1_Cm_FSW4	Chlamydia trachomatis	Bacteria|Chlamydiota|Chlamydiia|Chlamydiales|Chlamydiaceae|Chlamydia/Chlamydophila group|Chlamydia	0	0	0	0	0	0	0
GCF_000304535.1_Cm_FSW5	Chlamydia trachomatis	Bacteria|Chlamydiota|Chlamydiia|Chlamydiales|Chlamydiaceae|Chlamydia/Chlamydophila group|Chlamydia	0	0	0	0	0	0	0
GCF_000304735.1_ASM30473v1	Borreliella	Bacteria|Spirochaetota|Spirochaetia|Spirochaetales|Borreliaceae	0	0	0	0	0	0	0
GCF_000305335.2_ASM30533v2	Streptococcus	Bacteria|Bacillota|Bacilli|Lactobacillales|Streptococcaceae	0	0	0	0	0	0	0
GCF_000305775.1_ASM30577v1	unclassified Dehalobacter	Bacteria|Bacillota|Clostridia|Eubacteriales|Desulfitobacteriaceae|Dehalobacter	0	0	0	0	0	1	0							WP_015042837.1
GCF_000305785.2_ASM30578v2	Simiduia agarivorans	Bacteria|Pseudomonadota|Gammaproteobacteria|Cellvibrionales|Cellvibrionaceae|Simiduia	0	0	1	1	1	2	0				WP_015048974.1	WP_276324565.1	WP_015048976.1	WP_015047463.1, WP_015048545.1
GCF_000305815.1_ASM30581v1	unclassified Dehalobacter	Bacteria|Bacillota|Clostridia|Eubacteriales|Desulfitobacteriaceae|Dehalobacter	0	0	0	0	0	1	0							WP_015042837.1
GCF_000305935.1_ASM30593v1	Clostridia	Bacteria|Bacillota	0	0	0	0	0	0	0
GCF_000306675.2_ASM30667v3	Leptospira	Bacteria|Spirochaetota|Spirochaetia|Leptospirales|Leptospiraceae	0	0	0	0	0	3	0							WP_002746145.1, WP_002749023.1, WP_173380550.1
GCF_000306745.1_ASM30674v1	Bacillus	Bacteria|Bacillota|Bacilli|Bacillales|Bacillaceae	0	0	0	0	0	6	0							WP_000236608.1, WP_000586151.1, WP_000968616.1, WP_001071553.1, WP_001077751.1, WP_024927972.1
GCF_000306785.1_ASM30678v1	Actinomycetes	Bacteria|Actinomycetota	0	0	0	0	0	4	1							WP_014739324.1, WP_014741824.1, WP_041795215.1, WP_051144104.1	WP_014740154.1
GCF_000306805.1_ASM30680v1	Bacteria	Bacteria|Unclassified	0	0	0	0	0	0	0
GCF_000306825.1_ASM30682v1	Actinomycetes	Bacteria|Actinomycetota	0	0	0	0	0	4	0							WP_013911097.1, WP_013911376.1, WP_014836261.1, WP_029975753.1
GCF_000306845.1_ASM30684v1	Legionellaceae	Bacteria|Pseudomonadota|Gammaproteobacteria|Legionellales	2	1	0	3	3	2	0		WP_014844050.1, WP_011213255.1	WP_011216159.1		WP_014843497.1, WP_014843501.1, WP_014844434.1	WP_014843496.1, WP_014844433.1, WP_027264627.1	WP_014843495.1, WP_014843498.1
GCF_000306865.1_ASM30686v1	Bacteria	Bacteria|Unclassified	2	1	0	3	3	2	0		WP_011213255.1, WP_011215639.1	WP_011216159.1		WP_014841137.1, WP_014841139.1, WP_014842235.1	WP_011213253.1, WP_014842234.1, WP_041174033.1	WP_011213252.1, WP_011213257.1
GCF_000306885.1_ASM30688v1	Wolbachia endosymbiont of Onchocerca ochengi	Bacteria|Pseudomonadota|Alphaproteobacteria|Rickettsiales|Anaplasmataceae|Wolbachieae|Wolbachia	0	0	0	0	0	0	0
GCF_000306905.1_ASM30690v1	Listeria	Bacteria|Bacillota|Bacilli|Bacillales|Listeriaceae	0	0	0	0	0	0	0
GCF_000306945.1_ASM30694v1	Bordetella	Bacteria|Pseudomonadota|Betaproteobacteria|Burkholderiales|Alcaligenaceae	0	0	0	0	0	2	0							WP_003811318.1, WP_014906133.1
GCF_000306985.1_ASM30698v1	Listeria	Bacteria|Bacillota|Bacilli|Bacillales|Listeriaceae	0	0	0	0	0	0	0
GCF_000307005.1_ASM30700v1	Listeria	Bacteria|Bacillota|Bacilli|Bacillales|Listeriaceae	0	0	0	0	0	0	0
GCF_000307025.1_ASM30702v1	Bacilli	Bacteria|Bacillota	0	0	0	0	0	0	0
GCF_000307045.1_ASM30704v1	Listeria	Bacteria|Bacillota|Bacilli|Bacillales|Listeriaceae	0	0	0	0	0	0	0
GCF_000307065.1_ASM30706v1	Listeria	Bacteria|Bacillota|Bacilli|Bacillales|Listeriaceae	0	0	0	0	0	0	0
GCF_000307085.1_ASM30708v1	Listeria	Bacteria|Bacillota|Bacilli|Bacillales|Listeriaceae	0	0	0	0	0	0	0
GCF_000307105.1_ASM30710v1	Desulfobacula toluolica	Bacteria|Thermodesulfobacteriota|Desulfobacteria|Desulfobacterales|Desulfobacteraceae|Desulfobacula	0	0	0	0	0	2	0							WP_014958302.1, WP_041279469.1
GCF_000307125.1_ASM30712v1	Clostridium	Bacteria|Bacillota|Clostridia|Eubacteriales|Clostridiaceae	0	0	0	0	0	0	0
GCF_000307165.1_ASM30716v1	Bacteria	Bacteria|Unclassified	0	0	0	0	0	0	0
GCF_000307185.1_ASM30718v1	Streptococcus	Bacteria|Bacillota|Bacilli|Lactobacillales|Streptococcaceae	0	0	0	0	0	1	0							WP_015017007.1
GCF_000307535.1_ASM30753v1	Streptococcus	Bacteria|Bacillota|Bacilli|Lactobacillales|Streptococcaceae	0	0	0	0	0	0	0
GCF_000307585.2_ASM30758v2	Thermoanaerobacterium	Bacteria|Bacillota|Clostridia|Thermoanaerobacterales|Thermoanaerobacteraceae	0	0	0	0	0	1	0							WP_014758407.1
GCF_000307615.1_ASM30761v1	Bacilli	Bacteria|Bacillota	0	0	0	0	0	0	0
GCF_000307795.1_ASM30779v1	Helicobacter pylori	Bacteria|Campylobacterota|Epsilonproteobacteria|Campylobacterales|Helicobacteraceae|Helicobacter	0	0	0	0	0	0	0
GCF_000307815.1_ASM30781v1	Helicobacter pylori	Bacteria|Campylobacterota|Epsilonproteobacteria|Campylobacterales|Helicobacteraceae|Helicobacter	0	0	0	0	0	0	0
GCF_000307835.1_ASM30783v1	Helicobacter pylori	Bacteria|Campylobacterota|Epsilonproteobacteria|Campylobacterales|Helicobacteraceae|Helicobacter	0	0	0	0	0	0	0
GCF_000309885.1_ASM30988v1	Thermus	Bacteria|Deinococcota|Deinococci|Thermales|Thermaceae	0	0	0	0	0	0	0
GCF_000310065.1_ASM31006v1	Actinomycetes	Bacteria|Actinomycetota	0	0	0	0	0	3	0							WP_015070138.1, WP_015070683.1, WP_015071547.1
GCF_000310085.1_ASM31008v1	Gammaproteobacteria	Bacteria|Pseudomonadota	0	0	0	1	1	2	0					WP_012519086.1	WP_015067600.1	WP_012518589.1, WP_015067110.1
GCF_000310105.2_ASM31010v2	Pseudoalteromonas	Bacteria|Pseudomonadota|Gammaproteobacteria|Alteromonadales|Pseudoalteromonadaceae	0	1	0	3	3	4	0			WP_007375404.1		WP_007375403.1, WP_033023195.1, WP_045984408.1	WP_007375402.1, WP_007375494.1, WP_007375863.1	WP_007375176.1, WP_007377208.1, WP_007378056.1, WP_007378229.1
GCF_000310245.1_ASM31024v1	Sulfuricurvum	Bacteria|Campylobacterota|Epsilonproteobacteria|Campylobacterales|Sulfurimonadaceae	0	0	0	0	0	0	0
GCF_000311765.1_ASM31176v1	Acetobacteraceae	Bacteria|Pseudomonadota|Alphaproteobacteria|Rhodospirillales	0	0	0	0	0	1	0							WP_015073091.1
GCF_000312685.1_ASM31268v1	Bacteria	Bacteria|Unclassified	0	0	0	0	0	1	0							WP_015082248.1
GCF_000312705.1_ASM31270v1	Cyanophyceae	Bacteria|Cyanobacteriota	0	0	0	0	0	0	0
GCF_000313175.2_ASM31317v2	Leptospira	Bacteria|Spirochaetota|Spirochaetia|Leptospirales|Leptospiraceae	0	0	0	0	0	3	0							WP_004459311.1, WP_004473856.1, WP_026131401.1
GCF_000313385.1_ASM31338v1	Francisella tularensis	Bacteria|Pseudomonadota|Gammaproteobacteria|Thiotrichales|Francisellaceae|Francisella	0	0	0	1	0	1	0					WP_010030867.1		WP_003016728.1
GCF_000315955.1_ASM31595v1	Helicobacter pylori	Bacteria|Campylobacterota|Epsilonproteobacteria|Campylobacterales|Helicobacteraceae|Helicobacter	0	0	0	0	0	0	0
GCF_000316175.1_ASM31617v1	Pseudomonadota	Bacteria	0	0	1	1	1	4	0				WP_015095640.1	WP_015094558.1	WP_015094559.1	WP_015094020.1, WP_015094814.1, WP_015095498.1, WP_015095767.1
GCF_000316515.1_ASM31651v1	Cyanophyceae	Bacteria|Cyanobacteriota	0	0	0	0	0	3	0							WP_015108501.1, WP_015110148.1, WP_245552524.1
GCF_000316575.1_ASM31657v1	Cyanobacteriota	Bacteria	0	0	0	1	0	1	1					WP_015128602.1		WP_015130089.1	WP_236556931.1
GCF_000316605.1_ASM31660v1	Cyanophyceae	Bacteria|Cyanobacteriota	0	0	0	0	0	1	0							WP_015133859.1
GCF_000316625.1_ASM31662v1	Cyanophyceae	Bacteria|Cyanobacteriota	0	0	0	1	0	1	3					WP_015114347.1		WP_015115510.1	WP_015114348.1, WP_015114349.1, WP_015114350.1
GCF_000316645.1_ASM31664v1	Cyanophyceae	Bacteria|Cyanobacteriota	0	0	0	0	0	2	0							WP_015138014.1, WP_015138261.1
GCF_000316665.1_ASM31666v1	Cyanobacteriota	Bacteria	0	0	0	0	0	3	0							WP_015120065.1, WP_015121524.1, WP_015121525.1
GCF_000316685.1_ASM31668v1	Cyanophyceae	Bacteria|Cyanobacteriota	0	0	0	0	0	1	0							WP_015124298.1
GCF_000317025.1_ASM31702v1	Pleurocapsa sp. PCC 7327	Bacteria|Cyanobacteriota|Cyanophyceae|Pleurocapsales|Hyellaceae|Pleurocapsa	0	0	0	0	0	1	0							WP_015144030.1
GCF_000317045.1_ASM31704v1	Cyanobacteriota	Bacteria	0	0	0	0	0	2	0							WP_015171491.1, WP_015173346.1
GCF_000317065.1_ASM31706v1	Pseudanabaena sp. PCC 7367	Bacteria|Cyanobacteriota|Cyanophyceae|Pseudanabaenales|Pseudanabaenaceae|Pseudanabaena	0	0	0	0	0	2	0							WP_015163729.1, WP_041698286.1
GCF_000317085.1_ASM31708v1	Synechococcus sp. PCC 7502	Bacteria|Cyanobacteriota|Cyanophyceae|Synechococcales|Synechococcaceae|Synechococcus	0	0	0	0	0	2	0							WP_015169230.1, WP_015169253.1
GCF_000317105.1_ASM31710v1	Oscillatoriales	Bacteria|Cyanobacteriota|Cyanophyceae|Oscillatoriophycideae	0	0	0	0	0	1	1							WP_044196361.1	WP_015150854.1
GCF_000317125.1_ASM31712v1	Cyanophyceae	Bacteria|Cyanobacteriota	0	0	0	0	0	1	0							WP_015153448.1
GCF_000317305.3_ASM31730v3	Actinomycetes	Bacteria|Actinomycetota	0	0	0	0	0	7	0							WP_019510305.1, WP_019512392.1, WP_019512393.1, WP_023985423.1, WP_023986151.1, WP_069566725.1, WP_110806989.1
GCF_000317435.1_ASM31743v1	Cyanobacteriota	Bacteria	0	0	0	0	0	0	0
GCF_000317475.1_ASM31747v1	Cyanobacteriota	Bacteria	0	0	0	0	0	1	0							WP_223300855.1
GCF_000317495.1_ASM31749v1	Cyanophyceae	Bacteria|Cyanobacteriota	0	0	0	0	0	1	0							WP_015201830.1
GCF_000317515.1_ASM31751v1	Cyanophyceae	Bacteria|Cyanobacteriota	0	0	0	0	0	1	0							WP_015181119.1
GCF_000317555.1_ASM31755v1	Cyanobacteriota	Bacteria	0	0	0	0	0	2	0							WP_015188103.1, WP_015189642.1
GCF_000317575.1_ASM31757v1	Cyanophyceae	Bacteria|Cyanobacteriota	0	0	0	0	0	2	0							WP_015193774.1, WP_015194346.1
GCF_000317615.1_ASM31761v1	Cyanophyceae	Bacteria|Cyanobacteriota	0	0	0	0	0	3	0							WP_015228319.1, WP_015230500.1, WP_041235921.1
GCF_000317635.1_ASM31763v1	Cyanophyceae	Bacteria|Cyanobacteriota	0	0	0	0	0	3	0							WP_015227192.1, WP_015227212.1, WP_015227743.1
GCF_000317675.1_ASM31767v1	Cyanophyceae	Bacteria|Cyanobacteriota	0	0	0	1	1	0	0					WP_206536249.1	WP_015221031.1
GCF_000317695.1_ASM31769v1	Nostocales	Bacteria|Cyanobacteriota|Cyanophyceae	0	0	0	2	0	2	1					WP_015216162.1, WP_015217835.1		WP_015213325.1, WP_015217702.1	WP_015216163.1
GCF_000317835.1_ASM31783v1	Deinococcus peraridilitoris	Bacteria|Deinococcota|Deinococci|Deinococcales|Deinococcaceae|Deinococcus	0	0	0	0	0	1	0							WP_015235635.1
GCF_000317855.1_ASM31785v1	Bacteria	Bacteria|Unclassified	0	0	0	0	0	0	0
GCF_000317875.1_ASM31787v1	Helicobacter pylori	Bacteria|Campylobacterota|Epsilonproteobacteria|Campylobacterales|Helicobacteraceae|Helicobacter	0	0	0	0	0	0	0
GCF_000317895.1_ASM31789v1	Bdellovibrio bacteriovorus	Bacteria|Bdellovibrionota|Bdellovibrionia|Bdellovibrionales|Pseudobdellovibrionaceae|Bdellovibrio	0	0	0	1	1	3	0					WP_015092113.1	WP_015092114.1	WP_015089753.1, WP_015091852.1, WP_235046249.1
GCF_000317915.1_ASM31791v1	Bacteria	Bacteria|Unclassified	0	0	0	0	0	1	0							WP_002359784.1
GCF_000317935.1_ASM31793v1	Pseudomonadota	Bacteria	1	0	0	1	1	4	0		WP_003809238.1			WP_225665800.1	WP_010926120.1	WP_003811318.1, WP_010926119.1, WP_015039190.1, WP_015040032.1
GCF_000317955.1_ASM31795v1	Bordetella	Bacteria|Pseudomonadota|Betaproteobacteria|Burkholderiales|Alcaligenaceae	1	0	0	1	1	4	0		WP_010931203.1			WP_223851102.1	WP_015041192.1	WP_003811318.1, WP_003816636.1, WP_003820995.1, WP_015041191.1
GCF_000317975.2_ASM31797v2	Bacteria	Bacteria|Unclassified	0	0	0	0	0	1	0							WP_015077645.1
GCF_000318015.1_ASM31801v1	Bordetella	Bacteria|Pseudomonadota|Betaproteobacteria|Burkholderiales|Alcaligenaceae	1	0	0	1	1	4	0		WP_033446557.1			WP_225665800.1	WP_010926120.1	WP_003810810.1, WP_003811318.1, WP_003820995.1, WP_010926119.1
GCF_000318035.1_ASM31803v1	Lactobacillales	Bacteria|Bacillota|Bacilli	0	0	0	0	0	0	0
GCF_000318055.1_ASM31805v1	Listeria	Bacteria|Bacillota|Bacilli|Bacillales|Listeriaceae	0	0	0	0	0	0	0
GCF_000318525.1_ASM31852v2	Chlamydia trachomatis	Bacteria|Chlamydiota|Chlamydiia|Chlamydiales|Chlamydiaceae|Chlamydia/Chlamydophila group|Chlamydia	0	0	0	0	0	0	0
GCF_000318565.1_ASM31856v1	Chlamydia trachomatis	Bacteria|Chlamydiota|Chlamydiia|Chlamydiales|Chlamydiaceae|Chlamydia/Chlamydophila group|Chlamydia	0	0	0	0	0	0	0
GCF_000318645.1_ASM31864v1	Chlamydia trachomatis	Bacteria|Chlamydiota|Chlamydiia|Chlamydiales|Chlamydiaceae|Chlamydia/Chlamydophila group|Chlamydia	0	0	0	0	0	0	0
GCF_000318765.1_ASM31876v1	Chlamydia trachomatis	Bacteria|Chlamydiota|Chlamydiia|Chlamydiales|Chlamydiaceae|Chlamydia/Chlamydophila group|Chlamydia	0	0	0	0	0	0	0
GCF_000318785.1_ASM31878v1	Chlamydia trachomatis	Bacteria|Chlamydiota|Chlamydiia|Chlamydiales|Chlamydiaceae|Chlamydia/Chlamydophila group|Chlamydia	0	0	0	0	0	0	0
GCF_000318825.1_ASM31882v1	Chlamydia trachomatis	Bacteria|Chlamydiota|Chlamydiia|Chlamydiales|Chlamydiaceae|Chlamydia/Chlamydophila group|Chlamydia	0	0	0	0	0	0	0
GCF_000318845.1_ASM31884v1	Chlamydia trachomatis	Bacteria|Chlamydiota|Chlamydiia|Chlamydiales|Chlamydiaceae|Chlamydia/Chlamydophila group|Chlamydia	0	0	0	0	0	0	0
[truncated: 38,314 more rows]
